# Supplementary material for: Whole Genome Association Study of the Plasma Metabolome Identifies Metabolites Linked to Cardiometabolic Disease in Black Individuals
Source: Nat Commun. 2022 Aug 22;13:4923. doi: 10.1038/s41467-022-32275-3 (PMC9395431; doi:10.1038/s41467-022-32275-3)
Supplement: Supplementary file 3 — Supplementary Data 1-7 [file 41467_2022_32275_MOESM3_ESM.xls]

## Sheet: S. Data 1 Metabolite Metrics QC
Metabolite_name	Mode	pubchem_id	kegg_id	HMDBv4_ID	super_class	main_class	sub_class	Missing Values (%)	Coefficient of Variation (%)	Total N
1-Methylguanosine	Non-Targeted, Positive (known)	10111	C02294	HMDB0001563	Nucleic acids	Purines	Purine ribonucleosides	0	7	2140
2-Aminooctanoic acid	Non-Targeted, Positive (known)	69522		HMDB0000991	Organic acids	Amino acids and peptides	Amino acids	0.729927	8	2448
2-Hydroxyglutaric acid	Targeted, Negative (known)	439939	C03196	HMDB0059655	Organic acids	Hydroxy Acids and Derivatives	Short chain hydroxy acids and derivatives	0	2.60928	2466
4-Acetamidobutanoic acid	Non-Targeted, Positive (known)	18189	C02946	HMDB0003681	Organic acids	Amino acids and peptides	Amino acids	0	3.1	2466
N-Acetylglutamic acid	Non-Targeted, Positive (known)	70914		HMDB0001138	Organic acids	Amino acids and peptides	Amino acids	0	5.66667	2466
Asymmetric Dimethylarginine	Non-Targeted, Positive (known)	123831	C21188	HMDB0001539	Organic acids	Amino acids and peptides	Amino acids	0	10.6667	2466
Arecaidine	Non-Targeted, Positive (known)	10355	C10128	HMDB0030352	Alkaloids and derivatives			6.60989	28.5	2303
Asparagine	Non-Targeted, Positive (known)	6267	C00152	HMDB0000168	Organic acids	Amino acids and peptides	Amino acids	0	1.9	2466
Betaine	Non-Targeted, Positive (known)	247	C00719	HMDB0000043	Organic acids	Amino acids and peptides	Amino acids	0	1.5	2466
Bilirubin	Targeted, Negative (known)	5280352	C00486	HMDB0000054	Organoheterocyclic compounds	Tetrapyrroles	Tetrapyrroles	0	2.01895	2466
Biliverdin	Non-Targeted, Positive (known)	5280353	C00500	HMDB0001008	Organoheterocyclic compounds	Bilirubins	Bilirubins	0	4.86667	2466
3-Dehydroxycarnitine	Non-Targeted, Positive (known)	725	C05543	HMDB0039059	Fatty Acyls	Fatty esters	Short-chain acyl carnitines	0	1.73333	2466
CAR 10:0	Non-Targeted, Positive (known)	11953821	C03299	HMDB0000651	Fatty Acyls	Fatty esters	Short-chain acyl carnitines	0	2.7	2466
CAR 12:0	Non-Targeted, Positive (known)	168381		HMDB0002250	Fatty Acyls	Fatty esters	Acyl carnitines	0	3.63333	2466
SM(d18:1/14:0)	Non-Targeted, Positive (known)	11433862		HMDB0012097	Sphingolipids	Sphingomyelins	SM	0	4	2466
CAR 14:1	Non-Targeted, Positive (known)	22833575		HMDB0002014	Fatty Acyls	Fatty esters	Acyl carnitines	0	4.03333	2466
CAR 14:2	Non-Targeted, Positive (known)	53481681		HMDB0013331	Fatty Acyls	Fatty esters	Acyl carnitines	0	3.9	2466
SM(d18:1/16:0)	Non-Targeted, Positive (known)	9939941		HMDB0010169	Sphingolipids	Sphingomyelins	SM	0	3.7	2466
CAR 2:0	Non-Targeted, Positive (known)	18230		HMDB0000201	Fatty Acyls	Fatty esters	Short-chain acyl carnitines	0	2	2466
LPC(20:4)	Non-Targeted, Positive (known)	24779476	C04230	HMDB0010395	Glycerophospholipids	Glycerophosphocholines	LPC	0	3.63333	2466
CAR 26:0	Non-Targeted, Positive (known)	145720497		HMDB0006347	Fatty Acyls	Fatty esters	Acyl carnitines	3.08191	13.2333	2390
CAR 3:0	Non-Targeted, Positive (known)	188824		HMDB0000824	Fatty Acyls	Fatty esters	Short-chain acyl carnitines	0	2.3	2466
CAR DC3:0;2Me	Non-Targeted, Positive (known)	53481628		HMDB0013133	Fatty Acyls	Fatty esters	Short-chain acyl carnitines	0	5.93333	2466
PE 34:2	Non-Targeted, Positive (known)			HMDB0008928	Glycerophospholipids	Glycerophosphoethanolamines	PE	0	4.03333	2466
PE 36:2	Non-Targeted, Positive (known)			HMDB0008994	Glycerophospholipids	Glycerophosphoethanolamines	PE	0	3.63333	2466
C36:3 PS plasmalogen	Non-targeted, Positive (known)		NA		Glycerophospholipids	Glycerophosphoserines	O-PS	0.121655	6.46667	2463
PE 36:4	Non-Targeted, Positive (known)			HMDB0008937	Glycerophospholipids	Glycerophosphoethanolamines	PE	0	3.56667	2466
PE 38:4	Non-Targeted, Positive (known)			HMDB0009003	Glycerophospholipids	Glycerophosphoethanolamines	PE	0	3.63333	2466
C38:6 PC plasmalogen	Non-targeted, Positive (known)		NA	HMDB0011319	Glycerophospholipids	Glycerophosphocholines	O-PC	0	3.83333	2466
PE 38:6	Non-Targeted, Positive (known)			HMDB0009102	Glycerophospholipids	Glycerophosphoethanolamines	PE	0	3.66667	2466
C38:6 PE plasmalogen	Non-targeted, Positive (known)			HMDB0011387	Glycerophospholipids	Glycerophosphoethanolamines	O-PE	0	3	2466
C38:7 PE plasmalogen	Non-targeted, Positive (known)			HMDB0011420	Glycerophospholipids	Glycerophosphoethanolamines	O-PE	0	3.23333	2466
CAR 4:0	Non-Targeted, Positive (known)	439829	C02862	HMDB0002013	Fatty Acyls	Fatty esters	Short-chain acyl carnitines	0	2.3	2466
C40:7 PE plasmalogen	Non-targeted, Positive (known)			HMDB0011394	Glycerophospholipids	Glycerophosphoethanolamines	O-PE	0	3.2	2466
CAR 6:0	Non-Targeted, Positive (known)	3246938		HMDB0000705	Fatty Acyls	Fatty esters	Short-chain acyl carnitines	0	3.66667	2466
CAR 8:0	Non-Targeted, Positive (known)	11953814	C02838	HMDB0000791	Fatty Acyls	Fatty esters	Short-chain acyl carnitines	0	3.3	2466
CAR 9:0	Non-Targeted, Positive (known)	53481660		HMDB0013288	Fatty Acyls	Fatty esters	Short-chain acyl carnitines	0.364964	11.2667	2457
Carnitine	Non-Targeted, Positive (known)	10917	C00318	HMDB0000062	Organic nitrogen compounds	Carnitines	Carnitines	0	1.56667	2466
Creatine	Non-Targeted, Positive (known)	586	C00300	HMDB0000064	Organic acids	Amino acids and peptides	Amino acids	0	2.63333	2466
N1,N12-Diacetylspermine	Non-Targeted, Positive (known)	132680	C03413	HMDB0002172	Organic acids and derivatives	Carboximidic acids and derivatives	Carboximidic acids	0.121655	15.6333	2463
Dimethylglycine	Non-Targeted, Positive (known)	673	C01026	HMDB0000092	Organic acids	Amino acids and peptides	Amino acids	0	2.2	2466
DMGV	Non-Targeted, Positive (known)	101535539		HMDB0240212	Organic acids	Keto acids	Short-chain keto acids	0.283861	3.66667	2459
gamma-Aminobutyric acid	Non-Targeted, Positive (known)	119	C00334	HMDB0000112	Fatty Acyls	Fatty acids	Amino FA	0	3.63333	2466
Glycine	Non-Targeted, Positive (known)	750	C00037	HMDB0000123	Organic acids	Amino acids and peptides	Amino acids	0	2.06667	2466
Glycochenodeoxycholic acid	Targeted, Negative (known)	12544	C05466	HMDB0000637	Sterol Lipids	Bile acids	C24 bile acids	0	1.20627	2466
Glycocholic acid	Non-targeted, Positive (known)	10140	NA	HMDB0000138	Sterol Lipids	Bile acids	C24 bile acids	0	3.0131	2466
Glycodeoxycholic acid/Glycochenodeoxycholic acid	Targeted, Negative (known)			HMDB0000631	Sterol Lipids	Bile acids	C24 bile acids	0.202758	2.93333	2461
Guanine	Non-Targeted, Positive (known)	135398634	C00242	HMDB0000132	Nucleic acids	Purines	Hypoxanthines	0	10.7	2466
Histidine	Non-Targeted, Positive (known)	6274	C00135	HMDB0000177	Organic acids	Amino acids and peptides	Amino acids	0	3.8	2466
Homoarginine	Non-Targeted, Positive (known)	9085	C01924	HMDB0000670	Organic acids	Amino acids and peptides	Amino acids	0	5.1	2466
Indole-3-lactic acid	Targeted, Negative (known)	92904	C02043	HMDB0000671	Organoheterocyclic compounds	Indolyl carboxylic acids	Indolyl carboxylic acids	0	2.47103	2466
Kynurenine	Targeted, Negative (known)	161166	C00328	HMDB0000684	Organic oxygen compounds	Butyrophenones	Butyrophenones	0	1.79575	2466
Linoleoyl-EA	Non-Targeted, Positive (known)	5283446		HMDB0012252	Fatty Acyls	Fatty amides	N-acyl ethanolamines	0.283861	10.8667	2459
Methionine sulfoxide	Non-Targeted, Positive (known)	10062737		HMDB0002005	Organic acids	Amino acids and peptides	Amino acids	0	9.16667	2466
N-Acetylalanine	Targeted, Negative (known)	88064		HMDB0000766	Organic acids	Amino acids and peptides	Amino acids	0	2.48691	2140
N-Acetylglutamine	Targeted, Negative (known)	25561		HMDB0006029	Organic acids	Amino acids and peptides	Amino acids	0	3.44429	2140
N-Acetylaspartic acid	Non-Targeted, Positive (known)	65065	C01042	HMDB0000812	Organic acids	Amino acids and peptides	Amino acids	0	7.5	2466
N-Acetylornithine	Non-Targeted, Positive (known)	439232	C00437	HMDB0003357	Organic acids	Amino acids and peptides	Amino acids	0.0405515	3.5	2465
N-Acetylputrescine	Non-Targeted, Positive (known)	122356	C02714	HMDB0002064	Organic acids	Carboxylic acids	Acetamides	0	3.86667	2466
N-Acetylserine	Non-Targeted, Positive (known)	65249		HMDB0002931	Organic acids	Amino acids and peptides	Amino acids	0	18.2	2466
N-Acetyl-D-tryptophan	Non-Targeted, Positive (known)	439917		HMDB0013713	Organic acids	Amino acids and peptides	Amino acids	0	8.46667	2466
N-Acetylarginine	Non-Targeted, Positive (known)	67427		HMDB0004620	Organic acids	Amino acids and peptides	Amino acids	0.446067	6.7	2455
Ureidopropionic acid	Non-Targeted, Positive (known)	111	C02642	HMDB0000026	Organic acids	Carboximidic acids	Isoureas	0	7.86667	2466
N-Oleoyl taurine	Targeted, Negative (known)			HMDB242113	Lipids and lipid like molecules	Fatty acyls	Fatty amides	0	6.20622	2466
N1-Acetylspermidine	Non-Targeted, Positive (known)	496	C00612	HMDB0001276	Organic acids	Carboxylic acids	Acetamides	0.202758	2.13333	2461
N1-Methyl-2-pyridone-5-carboxamide	Non-Targeted, Positive (known)	69698	C05842	HMDB0004193	Organoheterocyclic compounds	Pyridinecarboxylic acids	N-substituted nicotinamides	0	2.66667	2466
N4-Acetylcytidine	Non-Targeted, Positive (known)	107461		HMDB0005923	Nucleic acids	Pyrimidines	Pyrimidine ribonucleosides	0	3.13333	2466
N6-Acetyllysine	Non-Targeted, Positive (known)	92832	C02727	HMDB0000206	Organic acids	Amino acids and peptides	Amino acids	0	3.63333	2466
N(6)-Methyllysine	Non-Targeted, Positive (known)	164795	C02728	HMDB0002038	Organic acids	Amino acids and peptides	Amino acids	0	2.8	2466
N(6),N(6)-Dimethyl-lysine	Non-Targeted, Positive (known)	193344			Organic acids	Amino acids and peptides	Amino acids	0	3.56667	2466
N-6-Trimethyllysine	Non-Targeted, Positive (known)	440120	C03793		Organic acids	Amino acids and peptides	Amino acids	0	6.03333	2466
DG(36:4)	Non-Targeted, Positive (known)	9543729	C00165	HMDB0056282	Lipids and lipid like molecules	Glycerolipids	Diradyglycerols	0	4.16667	2466
DG(38:5)	Non-Targeted, Positive (known)	53478074		HMDB0056315	Lipids and lipid like molecules	Glycerolipids	Diradyglycerols	0.162206	5	2462
Targinine	Non-Targeted, Positive (known)	132862	C03884	HMDB0029416	Organic acids	Amino acids and peptides	Amino acids	0	4.33333	2466
N-Oleoyl glycine	Targeted, Negative (known)	6436908		HMDB0013631	Fatty Acyls	Fatty amides	N-acyl amines	0	7.05954	2140
N-Oleoyl leucine	Targeted, Negative (known)	52922067			Fatty Acyls	Fatty amides	N-acyl amines	0	4.64007	2140
N-Oleoyl phenylalanine	Targeted, Negative (known)	52922059		HMDB0062336	Fatty Acyls	Fatty amides	N-acyl amines	0.0952381	25.0544	2137.96
N-Oleoyl serine	Targeted, Negative (known)	44190514		CAS:107743-37-3	Fatty Acyls	Fatty amides	N-acyl amines	0	4.75293	2140
Orotic acid	Targeted, Negative (known)	967	C00295	HMDB0000226	Nucleic acids	Pyrimidines	Pyrimidinecarboxylic acids	0	1.07148	2466
Oxaloacetic acid	Targeted, Negative (known)	970	C00036	HMDB0000223	Organic acids	TCA acids	TCA acids	0	2.89282	2466
Proline	Non-Targeted, Positive (known)	145742	C00148	HMDB0000162	Organic acids	Amino acids and peptides	Amino acids	0	2.06667	2466
Pseudouridine	Targeted, Negative (known)	15047	C02067	HMDB0000767	Nucleosides, nucleotides and analogues			0	2.00866	2466
Pyroglutamic acid	Targeted, Negative (known)	7405	C01879	HMDB0000267	Organoheterocyclic compounds	Pyrroline carboxylic acids	Pyrroline carboxylic acids	0	3.01697	2466
QI1001	Non-targeted, Positive (unknown)							0.405515	9.73333	2456
QI10057	Non-targeted, Positive (unknown)							0.0405515	13.8333	2465
QI1027	Non-targeted, Positive (unknown)							3.52798	27.9	2379
QI10291	Non-targeted, Positive (unknown)							3.52798	19.8	2379
QI10309	Non-targeted, Positive (unknown)							0	21.0667	2466
QI10524	Non-targeted, Positive (unknown)							0.567721	24.3	2452
QI10664	Non-targeted, Positive (unknown)							0.405515	24.3	2456
QI10705	Non-targeted, Positive (unknown)							0	8.26667	2466
QI1071	Non-targeted, Positive (unknown)							0.324412	15.7667	2458
QI10761	Non-targeted, Positive (unknown)							7.50203	14.1	2281
QI10834	Non-targeted, Positive (unknown)							0	9.83333	2466
QI1087	Non-targeted, Positive (unknown)							1.29765	17	2434
QI10958	Non-targeted, Positive (unknown)							0	11.4667	2466
QI10969	Non-targeted, Positive (unknown)							0.081103	17.2667	2464
QI10980	Non-targeted, Positive (unknown)							2.7575	21.2333	2398
QI10992	Non-targeted, Positive (unknown)							0.0405515	13.9	2465
QI11083	Non-targeted, Positive (unknown)							0	10.5333	2466
QI11242	Non-targeted, Positive (unknown)							0.0405515	13.3333	2465
QI11307	Non-targeted, Positive (unknown)							0	4.26667	2466
QI11418	Non-targeted, Positive (unknown)							0.0405515	5.63333	2465
QI11461	Non-targeted, Positive (unknown)							0.121655	11.9333	2463
QI11516	Non-targeted, Positive (unknown)							0	6.03333	2466
QI11537	Non-targeted, Positive (unknown)							0.0405515	4.1	2465
QI11581	Non-targeted, Positive (unknown)							0	3.53333	2466
QI11633	Non-targeted, Positive (unknown)							7.21817	5.7	2288
QI11739	Non-targeted, Positive (unknown)							0	6.83333	2466
QI11833	Non-targeted, Positive (unknown)							0	9.53333	2466
QI12000	Non-targeted, Positive (unknown)							0.446067	8.26667	2455
QI12070	Non-targeted, Positive (unknown)							0	4.1	2466
QI12128	Non-targeted, Positive (unknown)							0	6.36667	2466
QI12147	Non-targeted, Positive (unknown)							0.0405515	11.2	2465
QI1234	Non-targeted, Positive (unknown)							0	6.63333	2466
QI12380	Non-targeted, Positive (unknown)							0.202758	4.03333	2461
QI12439	Non-targeted, Positive (unknown)							0.081103	9.7	2464
QI12470	Non-targeted, Positive (unknown)							0.202758	9.8	2461
QI12472	Non-targeted, Positive (unknown)							0	6.56667	2466
QI12488	Non-targeted, Positive (unknown)							0.121655	19.8667	2463
QI1249	Non-targeted, Positive (unknown)							0	7.6	2466
QI12497	Non-targeted, Positive (unknown)							2.91971	29.3	2394
QI12506	Non-targeted, Positive (unknown)							0	15.8667	2466
QI12663	Non-targeted, Positive (unknown)							4.1768	10.5	2363
QI12680	Non-targeted, Positive (unknown)							0	7.83333	2466
QI12743	Non-targeted, Positive (unknown)							0	4.23333	2466
QI12750	Non-targeted, Positive (unknown)							0.283861	4.33333	2459
QI12764	Non-targeted, Positive (unknown)							0	3.86667	2466
QI12768	Non-targeted, Positive (unknown)							0	3.73333	2466
QI12890	Non-targeted, Positive (unknown)							3.16302	9.03333	2388
QI12942	Non-targeted, Positive (unknown)							0.0405515	5.46667	2465
QI13066	Non-targeted, Positive (unknown)							0	5.63333	2466
QI13235	Non-targeted, Positive (unknown)							0	5.2	2466
QI13326	Non-targeted, Positive (unknown)							0.283861	15.6667	2459
QI13343	Non-targeted, Positive (unknown)							0.121655	7.3	2463
QI13360	Non-targeted, Positive (unknown)							0	5.76667	2466
QI13375	Non-targeted, Positive (unknown)							0	7.06667	2466
QI13392	Non-targeted, Positive (unknown)							0.324412	13.0333	2458
QI13448	Non-targeted, Positive (unknown)							0.932685	4.76667	2443
QI13613	Non-targeted, Positive (unknown)							0.0405515	11.5	2465
QI13644	Non-targeted, Positive (unknown)							0	5.46667	2466
QI13749	Non-targeted, Positive (unknown)							0	6.36667	2466
QI1377	Non-targeted, Positive (unknown)							0.243309	4.56667	2460
QI13770	Non-targeted, Positive (unknown)							0	7.36667	2466
QI13773	Non-targeted, Positive (unknown)							0	8.8	2466
QI13785	Non-targeted, Positive (unknown)							0	5.4	2466
QI1379	Non-targeted, Positive (unknown)							12.4493	15.1667	2159
QI13938	Non-targeted, Positive (unknown)							0.0405515	10.1	2465
QI13939	Non-targeted, Positive (unknown)							0	3.06667	2466
QI13969	Non-targeted, Positive (unknown)							1.98702	16.6333	2417
QI13988	Non-targeted, Positive (unknown)							0.081103	12.2333	2464
QI14010	Non-targeted, Positive (unknown)							0.081103	6.9	2464
QI14012	Non-targeted, Positive (unknown)							0	4.3	2466
QI14032	Non-targeted, Positive (unknown)							0.283861	16	2459
QI14045	Non-targeted, Positive (unknown)							9.5296	24.7333	2231
QI14055	Non-targeted, Positive (unknown)							0	9.33333	2466
QI14127	Non-targeted, Positive (unknown)							0	7.83333	2466
QI1417	Non-targeted, Positive (unknown)							0.243309	8.06667	2460
QI14216	Non-targeted, Positive (unknown)							0.081103	13.9333	2464
QI14245	Non-targeted, Positive (unknown)							0.364964	29.7333	2457
QI14354	Non-targeted, Positive (unknown)							0	4.63333	2466
QI1451	Non-targeted, Positive (unknown)							2.14923	5.23333	2413
QI14556	Non-targeted, Positive (unknown)							3.36577	28.8333	2383
QI14562	Non-targeted, Positive (unknown)							0.283861	10.7	2459
QI14564	Non-targeted, Positive (unknown)							0.283861	8.3	2459
QI14569	Non-targeted, Positive (unknown)							0	4.73333	2466
QI1459	Non-targeted, Positive (unknown)							0.689376	22.8667	2449
QI14615	Non-targeted, Positive (unknown)							0.283861	14.5667	2459
QI14717	Non-targeted, Positive (unknown)							0	6.43333	2466
QI14719	Non-targeted, Positive (unknown)							0	3.83333	2466
QI14741	Non-targeted, Positive (unknown)							0.243309	26.7667	2460
QI14769	Non-targeted, Positive (unknown)							0.081103	10.3	2464
QI1478	Non-targeted, Positive (unknown)							0.202758	14.5	2461
QI14793	Non-targeted, Positive (unknown)							0.243309	11	2460
QI14798	Non-targeted, Positive (unknown)							0	4.23333	2466
QI1480	Non-targeted, Positive (unknown)							1.74371	17.5	2423
QI1481	Non-targeted, Positive (unknown)							5.23114	27.4333	2337
QI14818	Non-targeted, Positive (unknown)							0	3.53333	2466
QI1483	Non-targeted, Positive (unknown)							2.39254	23.6667	2407
QI14931	Non-targeted, Positive (unknown)							0	5.53333	2466
QI15249	Non-targeted, Positive (unknown)							0.243309	4.43333	2460
QI15290	Non-targeted, Positive (unknown)							0.243309	7.26667	2460
QI15385	Non-targeted, Positive (unknown)							10.2595	18.4667	2213
QI15436	Non-targeted, Positive (unknown)							0.081103	7.13333	2464
QI15464	Non-targeted, Positive (unknown)							10.219	22.1	2214
QI15493	Non-targeted, Positive (unknown)							0.081103	12.3333	2464
QI15502	Non-targeted, Positive (unknown)							0	3.73333	2466
QI15517	Non-targeted, Positive (unknown)							1.09489	12.6667	2439
QI15536	Non-targeted, Positive (unknown)							0	13.9333	2466
QI15545	Non-targeted, Positive (unknown)							0	3.26667	2466
QI15563	Non-targeted, Positive (unknown)							1.62206	10.3333	2426
QI15571	Non-targeted, Positive (unknown)							0	5.93333	2466
QI15587	Non-targeted, Positive (unknown)							0.121655	5.6	2463
QI15625	Non-targeted, Positive (unknown)							0.121655	7.33333	2463
QI15628	Non-targeted, Positive (unknown)							0	4	2466
QI15633	Non-targeted, Positive (unknown)							0	3.06667	2466
QI1565	Non-targeted, Positive (unknown)							0	11.6333	2466
QI1568	Non-targeted, Positive (unknown)							0	7.5	2466
QI15739	Non-targeted, Positive (unknown)							0.689376	16.4667	2449
QI15785	Non-targeted, Positive (unknown)							0	3.16667	2466
QI15802	Non-targeted, Positive (unknown)							0	3.16667	2466
QI15804	Non-targeted, Positive (unknown)							0	3.16667	2466
QI15805	Non-targeted, Positive (unknown)							0	3.7	2466
QI15932	Non-targeted, Positive (unknown)							0.405515	11.9333	2456
QI15952	Non-targeted, Positive (unknown)							0.121655	4.3	2463
QI15953	Non-targeted, Positive (unknown)							0	4.6	2466
QI15962	Non-targeted, Positive (unknown)							0.52717	15.1	2453
QI15965	Non-targeted, Positive (unknown)							1.3382	10.9	2433
QI1631	Non-targeted, Positive (unknown)							0.162206	7.3	2462
QI176	Non-targeted, Positive (unknown)							0.486618	9.36667	2454
QI1839	Non-targeted, Positive (unknown)							0	4.13333	2466
QI1841	Non-targeted, Positive (unknown)							0	6.56667	2466
QI190	Non-targeted, Positive (unknown)							0.324412	15.8	2458
QI2044	Non-targeted, Positive (unknown)							1.13544	26.7333	2438
QI2146	Non-targeted, Positive (unknown)							0.121655	5.4	2463
QI2179	Non-targeted, Positive (unknown)							0	5	2466
QI2180	Non-targeted, Positive (unknown)							0	8.83333	2466
QI2187	Non-targeted, Positive (unknown)							3.00081	12.8333	2392
QI2188	Non-targeted, Positive (unknown)							3.08191	13.7667	2390
QI2190	Non-targeted, Positive (unknown)							4.05515	16.1333	2366
QI2222	Non-targeted, Positive (unknown)							0.608273	11.6667	2451
QI2236	Non-targeted, Positive (unknown)							6.32603	27.6667	2310
QI2240	Non-targeted, Positive (unknown)							0.0405515	11.1667	2465
QI2242	Non-targeted, Positive (unknown)							0	8.43333	2466
QI2435	Non-targeted, Positive (unknown)							0	10.3	2466
QI244	Non-targeted, Positive (unknown)							0.81103	20.6	2446
QI250	Non-targeted, Positive (unknown)							0	5.56667	2466
QI254	Non-targeted, Positive (unknown)							0.202758	9.23333	2461
QI2551	Non-targeted, Positive (unknown)							0	4.96667	2466
QI256	Non-targeted, Positive (unknown)							0.446067	18.5	2455
QI261	Non-targeted, Positive (unknown)							0	5.23333	2466
QI2689	Non-targeted, Positive (unknown)							0	2.96667	2466
QI2691	Non-targeted, Positive (unknown)							6.24493	24.8667	2312
QI2694	Non-targeted, Positive (unknown)							0	5.73333	2466
QI2718	Non-targeted, Positive (unknown)							0	10.3	2466
QI2727	Non-targeted, Positive (unknown)							0.121655	9.66667	2463
QI2799	Non-targeted, Positive (unknown)							0.770479	10.7333	2447
QI2815	Non-targeted, Positive (unknown)							0.121655	8.2	2463
QI2974	Non-targeted, Positive (unknown)							0	4.7	2466
QI3018	Non-targeted, Positive (unknown)							0	5.63333	2466
QI3060	Non-targeted, Positive (unknown)							0.405515	6.46667	2456
QI3067	Non-targeted, Positive (unknown)							0	5.26667	2466
QI3116	Non-targeted, Positive (unknown)							0	8.2	2466
QI3127	Non-targeted, Positive (unknown)							0	4.36667	2466
QI3139	Non-targeted, Positive (unknown)							0	5.16667	2466
QI3403	Non-targeted, Positive (unknown)							0	10.0667	2466
QI3426	Non-targeted, Positive (unknown)							1.70316	7.6	2424
QI3436	Non-targeted, Positive (unknown)							0	3.53333	2466
QI3442	Non-targeted, Positive (unknown)							0	4.3	2466
QI3453	Non-targeted, Positive (unknown)							0	3.8	2466
QI3504	Non-targeted, Positive (unknown)							0	3.33333	2466
QI3513	Non-targeted, Positive (unknown)							0	5.9	2466
QI3710	Non-targeted, Positive (unknown)							0.689376	15.9	2449
QI3722	Non-targeted, Positive (unknown)							0	7.83333	2466
QI3754	Non-targeted, Positive (unknown)							2.87916	9.66667	2395
QI3783	Non-targeted, Positive (unknown)							0	3.23333	2466
QI3785	Non-targeted, Positive (unknown)							0.162206	3.63333	2462
QI3819	Non-targeted, Positive (unknown)							0.567721	15.3667	2452
QI3870	Non-targeted, Positive (unknown)							0.0405515	4.53333	2465
QI4060	Non-targeted, Positive (unknown)							0	6.26667	2466
QI409	Non-targeted, Positive (unknown)							0	3.7	2466
QI4123	Non-targeted, Positive (unknown)							0.0405515	5.46667	2465
QI4130	Non-targeted, Positive (unknown)							0.243309	7.43333	2460
QI4144	Non-targeted, Positive (unknown)							7.90754	22.0667	2271
QI422	Non-targeted, Positive (unknown)							0.0405515	4.56667	2465
QI4246	Non-targeted, Positive (unknown)							0	2.96667	2466
QI4247	Non-targeted, Positive (unknown)							0	7.03333	2466
QI4288	Non-targeted, Positive (unknown)							0	12	2466
QI4307	Non-targeted, Positive (unknown)							2.31144	18.9333	2409
QI4378	Non-targeted, Positive (unknown)							0	12.3333	2466
QI445	Non-targeted, Positive (unknown)							0.162206	5.63333	2462
QI4508	Non-targeted, Positive (unknown)							0	9.93333	2466
QI4560	Non-targeted, Positive (unknown)							6.73155	5.8	2300
QI4584	Non-targeted, Positive (unknown)							2.23033	24.5333	2411
QI4667	Non-targeted, Positive (unknown)							0	9.6	2466
QI4680	Non-targeted, Positive (unknown)							0	4.13333	2466
QI4687	Non-targeted, Positive (unknown)							0	7.4	2466
QI4689	Non-targeted, Positive (unknown)							0.0405515	13.8333	2465
QI4690	Non-targeted, Positive (unknown)							0	11.6	2466
QI4708	Non-targeted, Positive (unknown)							0	4.83333	2466
QI4755	Non-targeted, Positive (unknown)							0	8	2466
QI4773	Non-targeted, Positive (unknown)							0	3.93333	2466
QI4775	Non-targeted, Positive (unknown)							0	6.06667	2466
QI4887	Non-targeted, Positive (unknown)							0	5.53333	2466
QI4952	Non-targeted, Positive (unknown)							0.243309	26.8667	2460
QI4974	Non-targeted, Positive (unknown)							1.50041	13.4667	2429
QI5099	Non-targeted, Positive (unknown)							0	10.4667	2466
QI510	Non-targeted, Positive (unknown)							0.243309	11.8667	2460
QI5101	Non-targeted, Positive (unknown)							2.18978	20.3333	2412
QI5169	Non-targeted, Positive (unknown)							0	18.6333	2466
QI5171	Non-targeted, Positive (unknown)							0.0405515	8.9	2465
QI5469	Non-targeted, Positive (unknown)							0.0405515	12.6	2465
QI5541	Non-targeted, Positive (unknown)							0	7.16667	2466
QI565	Non-targeted, Positive (unknown)							0	5	2466
QI5684	Non-targeted, Positive (unknown)							0	4.06667	2466
QI5745	Non-targeted, Positive (unknown)							0	2.8	2466
QI5780	Non-targeted, Positive (unknown)							0	3.26667	2466
QI588	Non-targeted, Positive (unknown)							0.0405515	5.16667	2465
QI5884	Non-targeted, Positive (unknown)							0	20.3667	2466
QI6080	Non-targeted, Positive (unknown)							0.0405515	18.7	2465
QI6095	Non-targeted, Positive (unknown)							0	4.13333	2466
QI6160	Non-targeted, Positive (unknown)							0.0405515	6.1	2465
QI618	Non-targeted, Positive (unknown)							0.283861	9.03333	2459
QI619	Non-targeted, Positive (unknown)							0.0405515	5.56667	2465
QI6203	Non-targeted, Positive (unknown)							1.86537	24.1667	2420
QI6204	Non-targeted, Positive (unknown)							0	5.76667	2466
QI6252	Non-targeted, Positive (unknown)							0	4.46667	2466
QI6270	Non-targeted, Positive (unknown)							0.081103	7.1	2464
QI6305	Non-targeted, Positive (unknown)							0	4.06667	2466
QI6333	Non-targeted, Positive (unknown)							0	7.36667	2466
QI6365	Non-targeted, Positive (unknown)							0	3.33333	2466
QI6383	Non-targeted, Positive (unknown)							0	3.8	2466
QI6455	Non-targeted, Positive (unknown)							0	4.23333	2466
QI6471	Non-targeted, Positive (unknown)							3.97405	20.4667	2368
QI648	Non-targeted, Positive (unknown)							0	3.4	2466
QI6523	Non-targeted, Positive (unknown)							0	9.26667	2466
QI6558	Non-targeted, Positive (unknown)							0.243309	6.23333	2460
QI6685	Non-targeted, Positive (unknown)							0.0405515	6.13333	2465
QI6688	Non-targeted, Positive (unknown)							0	2.33333	2466
QI6693	Non-targeted, Positive (unknown)							0	11	2466
QI6701	Non-targeted, Positive (unknown)							0	4.5	2466
QI6703	Non-targeted, Positive (unknown)							0.0405515	9.53333	2465
QI6721	Non-targeted, Positive (unknown)							0.0405515	8.16667	2465
QI6762	Non-targeted, Positive (unknown)							0	3.7	2466
QI68	Non-targeted, Positive (unknown)							1.01379	9.7	2441
QI6816	Non-targeted, Positive (unknown)							0	6.2	2466
QI6823	Non-targeted, Positive (unknown)							0.892133	13.3667	2444
QI6840	Non-targeted, Positive (unknown)							3.40633	23.5	2382
QI6879	Non-targeted, Positive (unknown)							0	4.53333	2466
QI692	Non-targeted, Positive (unknown)							0	4.26667	2466
QI694	Non-targeted, Positive (unknown)							1.50041	14.0333	2429
QI6976	Non-targeted, Positive (unknown)							0	6.63333	2466
QI6983	Non-targeted, Positive (unknown)							0	5.13333	2466
QI6984	Non-targeted, Positive (unknown)							0.121655	14.0667	2463
QI6985	Non-targeted, Positive (unknown)							0.608273	11.8667	2451
QI6991	Non-targeted, Positive (unknown)							0	6.86667	2466
QI7003	Non-targeted, Positive (unknown)							0	2.73333	2466
QI7019	Non-targeted, Positive (unknown)							0	4.36667	2466
QI7072	Non-targeted, Positive (unknown)							0	7.1	2466
QI7079	Non-targeted, Positive (unknown)							9.16464	14.1667	2240
QI7080	Non-targeted, Positive (unknown)							0.0405515	7	2465
QI7085	Non-targeted, Positive (unknown)							0	4.7	2466
QI7086	Non-targeted, Positive (unknown)							2.83861	12.8667	2396
QI7089	Non-targeted, Positive (unknown)							0	5	2466
QI7090	Non-targeted, Positive (unknown)							0.081103	3.86667	2464
QI7106	Non-targeted, Positive (unknown)							0	1.83333	2466
QI7137	Non-targeted, Positive (unknown)							0.081103	4.8	2464
QI7191	Non-targeted, Positive (unknown)							0	3.83333	2466
QI7214	Non-targeted, Positive (unknown)							0.729927	4.46667	2448
QI722	Non-targeted, Positive (unknown)							0	6.9	2466
QI7228	Non-targeted, Positive (unknown)							0	3.2	2466
QI7232	Non-targeted, Positive (unknown)							0.121655	10.1	2463
QI7312	Non-targeted, Positive (unknown)							0	8.5	2466
QI7338	Non-targeted, Positive (unknown)							0	3.76667	2466
QI7372	Non-targeted, Positive (unknown)							0	6.43333	2466
QI7379	Non-targeted, Positive (unknown)							0.0405515	6.86667	2465
QI7380	Non-targeted, Positive (unknown)							0.081103	7.73333	2464
QI7389	Non-targeted, Positive (unknown)							0.689376	4.86667	2449
QI7417	Non-targeted, Positive (unknown)							0.52717	8.9	2453
QI7471	Non-targeted, Positive (unknown)							22.6683	24.4	1907
QI750	Non-targeted, Positive (unknown)							7.38037	22.7333	2284
QI7549	Non-targeted, Positive (unknown)							0	2.73333	2466
QI7601	Non-targeted, Positive (unknown)							0	7.5	2466
QI7638	Non-targeted, Positive (unknown)							9.77291	10.7333	2225
QI7703	Non-targeted, Positive (unknown)							0.0405515	8.5	2465
QI8421	Non-targeted, Positive (unknown)							1.05434	17.9667	2440
QI8422	Non-targeted, Positive (unknown)							0	4.56667	2466
QI843	Non-targeted, Positive (unknown)							0	5.33333	2466
QI8492	Non-targeted, Positive (unknown)							0.81103	18.9333	2446
QI8556	Non-targeted, Positive (unknown)							2.87916	5.9	2395
QI8596	Non-targeted, Positive (unknown)							17.6399	21.6667	2031
QI8703	Non-targeted, Positive (unknown)							0	7.23333	2466
QI8774	Non-targeted, Positive (unknown)							0	7.23333	2466
QI8814	Non-targeted, Positive (unknown)							0	3.9	2466
QI8853	Non-targeted, Positive (unknown)							0	3.66667	2466
QI8858	Non-targeted, Positive (unknown)							0.0405515	20.8667	2465
QI890	Non-targeted, Positive (unknown)							0.486618	11.6667	2454
QI8919	Non-targeted, Positive (unknown)							0	4.63333	2466
QI8963	Non-targeted, Positive (unknown)							0	4.13333	2466
QI8972	Non-targeted, Positive (unknown)							0	2.23333	2466
QI8977	Non-targeted, Positive (unknown)							0	2.6	2466
QI8984	Non-targeted, Positive (unknown)							0	7.33333	2466
QI904	Non-targeted, Positive (unknown)							0.608273	26.1	2451
QI9110	Non-targeted, Positive (unknown)							0	4.7	2466
QI9111	Non-targeted, Positive (unknown)							0	3.76667	2466
QI9112	Non-targeted, Positive (unknown)							5.31225	10.3	2335
QI9113	Non-targeted, Positive (unknown)							0.405515	7.2	2456
QI9119	Non-targeted, Positive (unknown)							1.58151	15.3667	2427
QI9202	Non-targeted, Positive (unknown)							0	5.53333	2466
QI9211	Non-targeted, Positive (unknown)							0	5.46667	2466
QI9297	Non-targeted, Positive (unknown)							0.405515	5.33333	2456
QI9368	Non-targeted, Positive (unknown)							0.081103	5.7	2464
QI9376	Non-targeted, Positive (unknown)							0.081103	8.66667	2464
QI9385	Non-targeted, Positive (unknown)							0.202758	7.23333	2461
QI9389	Non-targeted, Positive (unknown)							1.54096	7.93333	2428
QI9489	Non-targeted, Positive (unknown)							0	4	2466
QI9499	Non-targeted, Positive (unknown)							0	5.1	2466
QI9508	Non-targeted, Positive (unknown)							0	5.86667	2466
QI9509	Non-targeted, Positive (unknown)							0	3.7	2466
QI961	Non-targeted, Positive (unknown)							0.81103	19.8333	2446
QI9645	Non-targeted, Positive (unknown)							0.121655	5.03333	2463
QI9655	Non-targeted, Positive (unknown)							0	3.13333	2466
QI9680	Non-targeted, Positive (unknown)							0	3.63333	2466
QI9708	Non-targeted, Positive (unknown)							1.01379	9.36667	2441
QI9710	Non-targeted, Positive (unknown)							0.162206	10.1333	2462
QI9738	Non-targeted, Positive (unknown)							0	4.6	2466
QI9774	Non-targeted, Positive (unknown)							0.81103	22.1333	2446
QI9777	Non-targeted, Positive (unknown)							0	6.63333	2466
QI9778	Non-targeted, Positive (unknown)							0	4.46667	2466
QI9810	Non-targeted, Positive (unknown)							0	6.16667	2466
QI9811	Non-targeted, Positive (unknown)							0	3.86667	2466
QI9845	Non-targeted, Positive (unknown)							0.121655	7.56667	2463
QI9862	Non-targeted, Positive (unknown)							0	4.5	2466
QI9873	Non-targeted, Positive (unknown)							0	4.1	2466
QI9878	Non-targeted, Positive (unknown)							0	3.73333	2466
QI9885	Non-targeted, Positive (unknown)							0	5.2	2466
QI9912	Non-targeted, Positive (unknown)							0	5.43333	2466
QI9963	Non-targeted, Positive (unknown)							0.0405515	7.86667	2465
QI9993	Non-targeted, Positive (unknown)							0.446067	10.0333	2455
Ribothymidine	Non-Targeted, Positive (known)	445408		HMDB0000884	Nucleic acids	Pyrimidines	Pyrimidine ribonucleosides	0	4.83333	2466
Symmetric dimethyl-arginine	Non-Targeted, Positive (known)	169148		HMDB0003334	Organic acids	Amino acids and peptides	Amino acids	0	6.83333	2466
Serine	Non-Targeted, Positive (known)	5951	C00065	HMDB0000187	Organic acids	Amino acids and peptides	Amino acids	0	2.8	2466
Stearic acid	Targeted, Negative (known)	5281	C01530	HMDB0000827	Fatty Acyls	Fatty acids	Saturated FA	0	2.24146	1563
Succinic acid/Methylmalonic acid	Targeted, Negative (known)							0	2.86622	2466
UDP-GlcNAc	Targeted, Negative (known)	9547196		HMDB0000290	Nucleic acids	Pyrimidines	Pyrimidine ribonucleoside diphosphates	0	4.7	2466
Uric acid	Non-Targeted, Positive (known)	1175	C00366	HMDB0000289	Nucleic acids	Purines	Xanthines	0	3.1	2466
Urocanic acid	Non-Targeted, Positive (known)	736715	C00785	HMDB0000301	Organoheterocyclic compounds	Imidazoles	Imidazolyl carboxylic acids	0	11.9333	2466
Xanthosine	Targeted, Negative (known)	64959	C01762	HMDB0000299	Nucleic acids	Purines	Purine ribonucleosides	0	3.57285	2466

## Sheet: S. Data 2 WGAS
Metabolite_name	Chromosome	Position	Region.start	Region.end	A1	A2	Beta	SE	Pvalue	Gene	rsID	Gencode.Comprehensive.Category	CAGE.Promoter	CAGE.Enhancer	GeneHancer	SuperEnhancer	Clinical.Significance	Clinical.Significance..genotype.includes.	Disease.Name	Raw.GNOMAD.AF	AFR.GNOMAD.AF	NFE.GNOMAD.AF	META_Beta	META_SE	META_Pvalue	MESA_Beta	MESA_SE	MESA_Pvalue	HERITAGE_Beta	HERITAGE_SE	HERITAGE_Pvalue	Prior.GWAS.Association	Novel.Regions..for.blood.metabolite.mQTLs.	EQTL
QI3139	8	18061425	17333691	18581065	G	A	-0.494378	0.0297144	3.72e-62	ASAH1	rs10103355	exonic	NO	NO	NO	YES	Benign	NA	Farber_disease|not_specified|not_provided	0.872536	0.622753	0.99139	NA	NA	NA	NA	NA	NA	-0.270976	0.0795735	0.000661	NA	No	1
Glycochenodeoxycholic acid	14	69785753	69285753	70296193	G	A	0.210878	0.0291465	4.65e-13	SLC10A1	rs10145643	intronic	NO	NO	NO	NO	NA	NA	NA	0.28116	0.510784	0.177647	0.0705708	0.0378859	0.0625014	0.0304737	0.0477898	0.523694	0.138398	0.0621556	0.0259711	None	NA	0
QI12764	14	69785753	69285753	70287196	G	A	0.205254	0.0291373	1.86e-12	SLC10A1	rs10145643	intronic	NO	NO	NO	NO	NA	NA	NA	0.28116	0.510784	0.177647	0.0633653	0.0377627	0.0933499	0.0254887	0.0476606	0.59279	0.127247	0.061896	0.0397994	NA	No	0
QI3436	14	69785753	69285753	70299219	G	A	0.211103	0.0291514	4.43e-13	SLC10A1	rs10145643	intronic	NO	NO	NO	NO	NA	NA	NA	0.28116	0.510784	0.177647	0.0618262	0.0377805	0.101744	0.0240203	0.047661	0.614274	0.125748	0.0619737	0.0424529	NA	No	0
Glycodeoxycholic acid	14	69785753	69285753	70296193	G	A	0.203843	0.0291538	2.71e-12	SLC10A1	rs10145643	intronic	NO	NO	NO	NO	NA	NA	NA	0.28116	0.510784	0.177647	0.057191	0.0378666	0.130959	0.0189049	0.0476558	0.691591	0.122764	0.0623674	0.0490223	Region	NA	0
QI3426	14	69785753	69285753	70287196	G	A	0.206673	0.0294048	2.09e-12	SLC10A1	rs10145643	intronic	NO	NO	NO	NO	NA	NA	NA	0.28116	0.510784	0.177647	0.055475	0.0379462	0.143758	0.0328588	0.0477	0.49091	0.0944578	0.0626246	0.131473	NA	No	0
N-Acetylornithine	2	73650092	72803849	74389857	A	G	-0.8292	0.0288917	3.79e-181	NAT8	rs10168931	intergenic	NO	NO	NO	NO	NA	NA	NA	0.304758	0.517424	0.220858	-0.791669	0.033183	8.43e-126	-0.784013	0.0396333	4.28e-87	-0.809616	0.0606835	1.33e-40	Exact	NA	1
QI8703	2	73650092	72803849	74324485	A	G	-0.537367	0.0288827	2.92e-77	NAT8	rs10168931	intergenic	NO	NO	NO	NO	NA	NA	NA	0.304758	0.517424	0.220858	-0.501362	0.0353746	1.35e-45	-0.531889	0.0436352	3.54e-34	-0.442833	0.06042	2.31e-13	NA	No	1
QI4288	2	27098356	26456624	27631111	C	T	0.360153	0.031037	3.93e-31	KHK	rs10185736	intronic	NO	NO	NO	NO	NA	NA	NA	0.371542	0.320694	0.382383	NA	NA	NA	0.379163	0.0424222	3.97e-19	NA	NA	NA	NA	No	1
QI3819	2	27098356	26586538	27598356	C	T	0.217989	0.0311543	2.61e-12	KHK	rs10185736	intronic	NO	NO	NO	NO	NA	NA	NA	0.371542	0.320694	0.382383	NA	NA	NA	0.108262	0.0439969	0.0138676	NA	NA	NA	NA	No	1
N-Acetylarginine	2	73631838	72642704	74492179	C	T	0.771601	0.0289854	3.95e-156	NAT8	rs10201159	intergenic	NO	NO	NO	NO	NA	NA	NA	0.309556	0.535914	0.222565	0.738791	0.0334621	5.1e-108	0.734074	0.0402273	2.14e-74	0.749387	0.0602883	1.8e-35	Exact	NA	1
N-Acetylglutamine	2	73631838	72662588	74395583	C	T	0.839842	0.0310484	3.87e-161	NAT8	rs10201159	intergenic	NO	NO	NO	NO	NA	NA	NA	0.309556	0.535914	0.222565	0.686162	0.0340754	3.53e-90	0.686353	0.0412095	2.77e-62	0.685749	0.0605918	1.07e-29	Exact	NA	1
QI7389	2	73631838	72681102	74366513	C	T	0.725758	0.0290432	8.06e-138	NAT8	rs10201159	intergenic	NO	NO	NO	NO	NA	NA	NA	0.309556	0.535914	0.222565	0.542087	0.0364233	4.25e-50	0.528962	0.0457725	6.86e-31	0.564745	0.0601413	5.98e-21	NA	No	1
N6-Acetyllysine	2	73631838	72825414	74322214	C	T	0.407053	0.0288401	3.11e-45	NAT8	rs10201159	intergenic	NO	NO	NO	NO	NA	NA	NA	0.309556	0.535914	0.222565	0.261647	0.0365145	7.75e-13	0.250885	0.045751	4.17e-08	0.28053	0.0606044	3.68e-06	Region	NA	1
QI7214	2	73631838	71594865	74483315	C	T	0.978174	0.0290228	5.12e-249	NAT8	rs10201159	intergenic	NO	NO	NO	NO	NA	NA	NA	0.309556	0.535914	0.222565	NA	NA	NA	0.921123	0.0377073	8.57e-132	NA	NA	NA	NA	No	1
QI9297	2	73631838	72632213	74483315	C	T	0.96253	0.0289201	6.95e-243	NAT8	rs10201159	intergenic	NO	NO	NO	NO	NA	NA	NA	0.309556	0.535914	0.222565	NA	NA	NA	0.742076	0.0429376	6.36e-67	NA	NA	NA	NA	No	1
QI13326	2	73631838	72823682	74322214	C	T	0.444787	0.0287713	6.52e-54	NAT8	rs10201159	intergenic	NO	NO	NO	NO	NA	NA	NA	0.309556	0.535914	0.222565	NA	NA	NA	NA	NA	NA	0.553721	0.060672	7.08e-20	NA	No	1
Glycine	2	210675783	210175783	211196096	A	C	0.45123	0.0303994	7.68e-50	CPS1	rs1047891	exonic	NO	NO	NO	NO	Benign	NA	Congenital_hyperammonemia,_type_I|not_specified	0.329824	0.365869	0.317146	0.54697	0.0366152	1.86e-50	0.55595	0.0446992	1.63e-35	0.528655	0.0638356	1.22e-16	Exact	NA	1
Homoarginine	2	210675783	210175783	211175783	A	C	-0.228215	0.0304088	6.15e-14	CPS1	rs1047891	exonic	NO	NO	NO	NO	Benign	NA	Congenital_hyperammonemia,_type_I|not_specified	0.329824	0.365869	0.317146	-0.310812	0.0379001	2.39e-16	-0.319397	0.0469804	1.06e-11	-0.294811	0.0641363	4.29e-06	Exact	NA	1
QI6688	2	210675783	210175783	211175783	A	C	0.199761	0.0302409	3.96e-11	CPS1	rs1047891	exonic	NO	NO	NO	NO	Benign	NA	Congenital_hyperammonemia,_type_I|not_specified	0.329824	0.365869	0.317146	0.202663	0.0382182	1.14e-07	0.207916	0.047608	1.26e-05	0.193143	0.0640933	0.00258281	NA	No	1
Serine	2	210675783	210175783	211175783	A	C	0.199029	0.030294	5.03e-11	CPS1	rs1047891	exonic	NO	NO	NO	NO	Benign	NA	Congenital_hyperammonemia,_type_I|not_specified	0.329824	0.365869	0.317146	0.194952	0.0382471	3.45e-07	0.192709	0.047654	5.26e-05	0.199012	0.0641172	0.00191002	Exact	NA	1
Targinine	2	210675783	210175783	211175783	A	C	-0.205648	0.0303877	1.31e-11	CPS1	rs1047891	exonic	NO	NO	NO	NO	Benign	NA	Congenital_hyperammonemia,_type_I|not_specified	0.329824	0.365869	0.317146	-0.190379	0.0383022	6.68e-07	-0.180681	0.0477164	0.000152752	-0.207949	0.0642247	0.00120442	None	NA	1
N-Acetylaspartic acid	2	210675783	210175783	211175783	A	C	0.202158	0.0302994	2.52e-11	CPS1	rs1047891	exonic	NO	NO	NO	NO	Benign	NA	Congenital_hyperammonemia,_type_I|not_specified	0.329824	0.365869	0.317146	NA	NA	NA	0.16199	0.047782	0.000698433	NA	NA	NA	None	NA	1
QI9376	2	210675783	210175783	211178423	A	C	0.400789	0.030297	6e-40	CPS1	rs1047891	exonic	NO	NO	NO	NO	Benign	NA	Congenital_hyperammonemia,_type_I|not_specified	0.329824	0.365869	0.317146	NA	NA	NA	0.473328	0.0456716	3.63e-25	NA	NA	NA	NA	No	1
QI6823	2	210675783	210175783	211178423	A	C	0.356394	0.0304729	1.34e-31	CPS1	rs1047891	exonic	NO	NO	NO	NO	Benign	NA	Congenital_hyperammonemia,_type_I|not_specified	0.329824	0.365869	0.317146	NA	NA	NA	0.436858	0.0462114	3.28e-21	NA	NA	NA	NA	No	1
QI6840	2	210675783	210175783	211178423	A	C	0.345783	0.0295071	1.02e-31	CPS1	rs1047891	exonic	NO	NO	NO	NO	Benign	NA	Congenital_hyperammonemia,_type_I|not_specified	0.329824	0.365869	0.317146	NA	NA	NA	0.401977	0.0464163	4.71e-18	NA	NA	NA	NA	No	1
QI9368	2	210675783	210175783	211178331	A	C	0.358105	0.03034	3.76e-32	CPS1	rs1047891	exonic	NO	NO	NO	NO	Benign	NA	Congenital_hyperammonemia,_type_I|not_specified	0.329824	0.365869	0.317146	NA	NA	NA	NA	NA	NA	0.459671	0.0630872	3.19e-13	NA	No	1
QI9202	2	210675783	210175783	211175783	A	C	0.202821	0.0303578	2.37e-11	CPS1	rs1047891	exonic	NO	NO	NO	NO	Benign	NA	Congenital_hyperammonemia,_type_I|not_specified	0.329824	0.365869	0.317146	NA	NA	NA	NA	NA	NA	0.339902	0.0641665	1.18e-07	NA	No	1
QI6816	2	210675783	210175783	211178423	A	C	0.399948	0.0303581	1.23e-39	CPS1	rs1047891	exonic	NO	NO	NO	NO	Benign	NA	Congenital_hyperammonemia,_type_I|not_specified	0.329824	0.365869	0.317146	NA	NA	NA	NA	NA	NA	NA	NA	NA	NA	No	1
QI7003	7	150857465	150357465	151357465	T	C	-0.367276	0.0488162	5.33e-14	AOC1	rs1049742	exonic	NO	NO	NO	NO	NA	NA	NA	0.0746984	0.0930841	0.0765072	-0.496992	0.0696273	9.48e-13	-0.598929	0.0843113	1.21e-12	-0.278368	0.123472	0.024164	NA	No	1
N1-Acetylspermidine	7	150857465	150357465	151357465	T	C	0.346508	0.048718	1.14e-12	AOC1	rs1049742	exonic	NO	NO	NO	NO	NA	NA	NA	0.0746984	0.0930841	0.0765072	0.339122	0.0706053	1.56e-06	0.246158	0.0860669	0.00423534	0.530434	0.123467	1.74e-05	Region	NA	1
QI7072	15	45378137	44763573	45926101	A	G	0.217957	0.0289126	4.75e-14	GATM	rs1055395	intronic	NO	NO	YES	YES	Benign	NA	not_provided	0.14508	0.470471	0.00167338	0.100596	0.0455724	0.0272877	0.0935291	0.0604987	0.122112	0.109865	0.0692905	0.112836	NA	No	1
Urocanic acid	12	95981190	95480279	96486028	T	TA	-0.237339	0.032752	4.28e-13	HAL	rs10708992	intronic	NO	NO	NO	NO	NA	NA	NA	0.620847	0.763841	0.527587	-0.147068	0.035953	4.3e-05	-0.125696	0.0453847	0.0056131	-0.183079	0.058912	0.00188566	Region	NA	0
N1,N12-Diacetylspermine	10	133387624	132752809	133889397	G	A	-0.321151	0.0292657	5.12e-28	AL360181.3 | PAOX	rs10776676	intronic	NO	NO	NO	NO	NA	NA	NA	0.763693	0.565973	0.851979	NA	NA	NA	NA	NA	NA	-0.270173	0.0664073	4.73e-05	Region	NA	1
N(6),N(6)-Dimethyl-lysine	10	91194742	89656560	91824138	T	A	0.348039	0.042149	1.49e-16	PCGF5	rs10785996	intronic	NO	NO	NO	NO	NA	NA	NA	0.508859	0.133611	0.713273	0.07162	0.0323538	0.0268528	0.104308	0.040941	0.0108418	0.0172558	0.0527984	0.743801	Same chromosome as top sentinel SNP (rs139607292)	NA	0
QI9680	10	91194742	90192700	91707822	T	A	0.343487	0.0421834	3.87e-16	PCGF5	rs10785996	intronic	NO	NO	NO	NO	NA	NA	NA	0.508859	0.133611	0.713273	0.0406879	0.0324979	0.210563	0.0827544	0.0410664	0.0438905	-0.0297932	0.0531563	0.575149	NA	No	0
N(6)-Methyllysine	10	91194742	88807838	91924452	T	A	0.420868	0.0421165	1.64e-23	PCGF5	rs10785996	intronic	NO	NO	NO	NO	NA	NA	NA	0.508859	0.133611	0.713273	NA	NA	NA	NA	NA	NA	0.0047377	0.0524219	0.927988	None	NA	0
Arecaidine	10	91194742	90684901	91707822	T	A	0.328233	0.0434052	3.97e-14	PCGF5	rs10785996	intronic	NO	NO	NO	NO	NA	NA	NA	0.508859	0.133611	0.713273	NA	NA	NA	NA	NA	NA	NA	NA	NA	Same chromosome as top sentinel SNP (rs6584191)	NA	0
Asymmetric Dimethylarginine	10	98381270	97866538	98921183	C	T	-0.293223	0.0338715	4.85e-18	PYROXD2	rs10786414	intergenic	NO	NO	NO	NO	NA	NA	NA	0.51488	0.777421	0.351335	-0.213617	0.0323339	3.93e-11	-0.268995	0.0409032	4.82e-11	-0.121366	0.0527931	0.021511	Region	NA	1
QI2718	1	151910380	151365616	152503594	G	C	-0.250086	0.0289139	5.18e-18	THEM4	rs10788817	upstream	NO	NO	YES	NO	NA	NA	NA	0.582776	0.545942	0.599017	-0.267107	0.0355367	5.63e-14	-0.272857	0.0439812	5.51e-10	-0.256292	0.060315	2.15e-05	NA	No	1
QI5684	1	171106415	170577741	171695043	T	C	-0.288543	0.0306183	4.35e-21	FMO3	rs10797877	ncRNA_intronic	NO	NO	NO	NO	NA	NA	NA	0.531852	0.66513	0.471602	-0.326796	0.0348061	6.05e-21	-0.317822	0.0431347	1.73e-13	-0.343543	0.0589267	5.54e-09	NA	No	1
QI2435	4	9918723	9415340	10420307	C	T	-0.194893	0.0293102	2.94e-11	SLC2A9	rs10805346	intronic	NO	NO	NO	NO	NA	NA	NA	0.509445	0.611845	0.427863	NA	NA	NA	-0.189988	0.044481	1.94e-05	NA	NA	NA	NA	No	1
QI8853	12	210625	0	710625	A	G	-0.273306	0.0370985	1.74e-13	SLC6A12	rs10848574	intronic	NO	NO	NO	NO	NA	NA	NA	0.366507	0.191001	0.468096	-0.128882	0.0359741	0.000340168	-0.114377	0.0463281	0.0135548	-0.150909	0.057092	0.00821139	NA	No	1
Betaine	12	210625	0	710625	A	G	-0.269306	0.0371023	3.91e-13	SLC6A12	rs10848574	intronic	NO	NO	NO	NO	NA	NA	NA	0.366507	0.191001	0.468096	-0.128593	0.0359323	0.00034522	-0.115466	0.0463218	0.0126778	-0.148426	0.0569368	0.0091377	Exact	NA	1
QI7338	12	210625	0	710625	A	G	-0.261731	0.036983	1.47e-12	SLC6A12	rs10848574	intronic	NO	NO	NO	NO	NA	NA	NA	0.366507	0.191001	0.468096	-0.112844	0.0360274	0.00173522	-0.103451	0.0463363	0.0255739	-0.127202	0.05729	0.0263972	NA	No	1
QI8972	10	98386156	96435618	100942889	G	A	-0.832297	0.0350738	1.77e-124	PYROXD2	rs10883083	intronic	NO	NO	NO	NO	NA	NA	NA	0.515214	0.777639	0.351001	-0.778571	0.0280402	1.11e-169	-0.797936	0.0332225	1.81e-127	-0.730611	0.0522825	2.24e-44	NA	No	1
QI5171	10	98386156	97841480	99682972	G	A	-0.729156	0.0351002	7.51e-96	PYROXD2	rs10883083	intronic	NO	NO	NO	NO	NA	NA	NA	0.515214	0.777639	0.351001	-0.707558	0.0291704	5.71e-130	-0.726867	0.0348523	1.35e-96	-0.662391	0.0533041	1.87e-35	NA	No	1
Linoleoyl-EA	1	46332020	45735610	46929969	C	T	-0.211436	0.0292894	5.24e-13	NSUN4	rs10890389	intergenic	NO	NO	YES	NO	NA	NA	NA	0.712122	0.61858	0.755153	-0.151407	0.0393976	0.000121513	-0.248616	0.049551	5.24e-07	0.0156618	0.0649602	0.809478	Exact	NA	1
3-Dehydroxycarnitine	12	239619	0	907180	C	T	0.344541	0.0296336	3.02e-31	SLC6A13	rs11062102	intronic	NO	NO	NO	NO	NA	NA	NA	0.57641	0.49857	0.656292	0.296944	0.0346081	9.47e-18	0.280456	0.0419096	2.2e-11	0.332292	0.0613626	6.12e-08	Exact	NA	1
QI4680	19	40834416	40325304	41426388	G	C	0.312958	0.0306612	1.85e-24	AC008537.1	rs11083569	ncRNA_intronic	NO	NO	YES	YES	NA	NA	NA	0.664025	0.669482	0.667558	0.243119	0.0374147	8.14e-11	0.2379	0.046385	2.92e-07	0.252838	0.0632989	6.49e-05	NA	Only Non-Targeted	NA
QI445	14	73610482	73091541	74112505	T	G	0.478441	0.0614715	7.07e-15	ACOT6	rs111511359	ncRNA_intronic	NO	NO	NO	NO	NA	NA	NA	0.151289	0.0575253	0.216738	0.485594	0.047332	1.07e-24	0.48074	0.0595645	6.98e-16	0.49391	0.0779656	2.37e-10	NA	No	0
QI6080	14	67498735	66991655	68009608	A	G	-0.34098	0.0389429	2.02e-18	TMEM229B	rs11158671	intronic	NO	NO	NO	NO	NA	NA	NA	0.388696	0.170127	0.478871	-0.301679	0.0344788	2.14e-18	-0.28386	0.0434697	6.57e-11	-0.331905	0.0566152	4.56e-09	NA	No	1
QI6095	14	67498735	66991655	68009608	A	G	-0.312075	0.0390603	1.35e-15	TMEM229B	rs11158671	intronic	NO	NO	NO	NO	NA	NA	NA	0.388696	0.170127	0.478871	-0.207865	0.0347135	2.12e-09	-0.206256	0.0439269	2.66e-06	-0.21054	0.0566497	0.000202	NA	No	1
C38:6 PC plasmalogen	14	67498735	66991655	68009608	A	G	-0.279082	0.0390539	8.93e-13	TMEM229B	rs11158671	intronic	NO	NO	NO	NO	NA	NA	NA	0.388696	0.170127	0.478871	NA	NA	NA	-0.157038	0.0441311	0.000373046	NA	NA	NA	None	NA	1
QI10057	19	44899005	44397490	45409976	G	T	0.309946	0.0442943	2.61e-12	TOMM40	rs111784051	intronic	NO	NO	NO	NO	NA	NA	NA	0.0587763	0.11944	0.0348794	NA	NA	NA	0.258802	0.0938779	0.00583713	NA	NA	NA	NA	No	1
QI6252	1	151908617	151365616	152499021	A	G	-0.34047	0.0287567	2.43e-32	THEM4	rs11204914	intronic	NO	NO	YES	NO	NA	NA	NA	0.583039	0.547219	0.599048	-0.210819	0.0354914	2.85e-09	-0.234101	0.0438068	9.09e-08	-0.166345	0.0605468	0.00600727	NA	No	1
CAR 9:0	1	151908617	151368689	152473303	A	G	-0.213466	0.0287711	1.18e-13	THEM4	rs11204914	intronic	NO	NO	YES	NO	NA	NA	NA	0.583039	0.547219	0.599048	-0.170486	0.0356363	1.72e-06	-0.178819	0.0440673	4.95e-05	-0.154737	0.0605803	0.0106419	Exact	NA	1
QI6204	1	151908617	151365616	152502898	A	G	-0.341787	0.0287673	1.48e-32	THEM4	rs11204914	intronic	NO	NO	YES	NO	NA	NA	NA	0.583039	0.547219	0.599048	-0.165173	0.0356627	3.63e-06	-0.157409	0.0441275	0.000360884	-0.179792	0.0605535	0.00298633	NA	No	1
QI7389	16	78123052	77623052	78623052	G	C	-2.81393	0.416044	1.35e-11	WWOX	rs112166402	intronic	NO	NO	YES	NO	NA	NA	NA	0.00754838	0.00262355	0.0116618	0.0235462	0.197291	0.905	-0.0788165	0.260499	0.762225	0.16124	0.302129	0.593563	NA	Yes	0
QI9778	14	63773159	63258819	64368729	TTTTA	T	0.284152	0.0295286	6.4e-22	SYNE2	rs112329286	intergenic	NO	NO	NO	NO	NA	NA	NA	0.236443	0.394141	0.165938	NA	NA	NA	0.329592	0.0521297	2.57e-10	NA	NA	NA	NA	No	1
QI9777	14	63773159	63258819	64371651	TTTTA	T	0.285071	0.0295268	4.7e-22	SYNE2	rs112329286	intergenic	NO	NO	NO	NO	NA	NA	NA	0.236443	0.394141	0.165938	NA	NA	NA	0.326763	0.0521453	3.7e-10	NA	NA	NA	NA	No	1
QI6383	14	63773159	63265502	64273159	TTTTA	T	0.260586	0.0295273	1.09e-18	SYNE2	rs112329286	intergenic	NO	NO	NO	NO	NA	NA	NA	0.236443	0.394141	0.165938	NA	NA	NA	0.307647	0.0522617	3.94e-09	NA	NA	NA	NA	No	1
QI6305	14	63773159	63265502	64273159	TTTTA	T	0.212745	0.0294502	5.05e-13	SYNE2	rs112329286	intergenic	NO	NO	NO	NO	NA	NA	NA	0.236443	0.394141	0.165938	NA	NA	NA	0.280639	0.0524115	8.58e-08	NA	NA	NA	NA	No	1
QI9774	14	63773159	63265502	64273159	TTTTA	T	0.21656	0.0294518	1.94e-13	SYNE2	rs112329286	intergenic	NO	NO	NO	NO	NA	NA	NA	0.236443	0.394141	0.165938	NA	NA	NA	NA	NA	NA	NA	NA	NA	NA	No	1
QI2551	10	99840980	99335096	100350808	A	C	-0.442039	0.0587954	5.55e-14	ABCC2	rs112344408	intronic	NO	NO	NO	NO	NA	NA	NA	0.0553912	0.0628694	0.0557053	-0.553604	0.0765592	4.79e-13	-0.435018	0.0927471	2.73e-06	-0.807211	0.135633	2.66e-09	NA	No	0
QI7228	5	151336686	150826582	151836686	A	G	0.216385	0.0295907	2.62e-13	SLC36A2	rs112443247	intronic	NO	NO	NO	NO	NA	NA	NA	0.128348	0.409723	0.00223895	0.103779	0.0457404	0.0232763	0.155576	0.0604509	0.0100647	0.0344062	0.0699593	0.622858	NA	No	0
QI8963	5	151336686	150826582	151836686	A	G	0.213733	0.0295886	5.07e-13	SLC36A2	rs112443247	intronic	NO	NO	NO	NO	NA	NA	NA	0.128348	0.409723	0.00223895	NA	NA	NA	NA	NA	NA	0.0316951	0.0699407	0.650426	NA	No	0
QI1451	4	20087594	19587594	20587594	A	T	-1.7701	0.270694	6.19e-11	SLIT2	rs112519865	intergenic	NO	NO	NO	NO	NA	NA	NA	0.00103241	0.00333349	1.55e-05	NA	NA	NA	NA	NA	NA	NA	NA	NA	NA	No	0
QI2187	1	46932824	46296150	47473066	G	A	0.273615	0.0322243	2.05e-17	CYP4A11	rs1126742	exonic	NO	NO	NO	NO	NA	NA	NA	0.196063	0.310424	0.136596	0.260228	0.0454697	1.05e-08	0.250643	0.0567167	9.91e-06	0.277472	0.0760708	0.000265	NA	No	1
QI9862	1	46932824	46417369	47434295	G	A	0.225491	0.0316285	1.01e-12	CYP4A11	rs1126742	exonic	NO	NO	NO	NO	NA	NA	NA	0.196063	0.310424	0.136596	0.23834	0.0449968	1.18e-07	0.197929	0.0558524	0.000394425	0.313076	0.0759557	3.76e-05	NA	No	1
QI11461	1	46932824	46366294	47457811	G	A	-0.267992	0.0316847	2.72e-17	CYP4A11	rs1126742	exonic	NO	NO	NO	NO	NA	NA	NA	0.196063	0.310424	0.136596	-0.197202	0.0449764	1.16e-05	-0.2103	0.055794	0.000163753	-0.172895	0.0760049	0.0229186	NA	No	1
QI9389	1	46932824	46417369	47432824	G	A	-0.217493	0.0319975	1.07e-11	CYP4A11	rs1126742	exonic	NO	NO	NO	NO	NA	NA	NA	0.196063	0.310424	0.136596	NA	NA	NA	NA	NA	NA	-0.164452	0.0761704	0.0308505	NA	No	1
QI4584	1	46932824	46366294	47457811	G	A	-0.265232	0.0312454	2.09e-17	CYP4A11	rs1126742	exonic	NO	NO	NO	NO	NA	NA	NA	0.196063	0.310424	0.136596	NA	NA	NA	NA	NA	NA	NA	NA	NA	NA	No	1
QI2815	17	78206736	77691027	78731607	T	C	0.550599	0.0713886	1.23e-14	AFMID	rs114080902	intronic	NO	NO	NO	YES	NA	NA	NA	0.0132471	0.0413816	0.000108787	0.54608	0.142738	0.000130375	0.699399	0.186458	0.000176155	0.329039	0.221847	0.138027	NA	Only Non-Targeted	0
N4-Acetylcytidine	15	84886788	83590245	85465039	A	G	-0.780292	0.0533693	2.08e-48	SLC28A1	rs114615130	splicing	NO	NO	YES	NO	NA	NA	NA	0.0250788	0.081604	0.000216779	-0.475624	0.109027	1.29e-05	-0.529596	0.145244	0.000266096	-0.405956	0.165018	0.0138906	Region	NA	0
QI7372	10	42982973	42482973	43482973	T	C	0.630978	0.0962163	5.46e-11	RET	rs114725874	intergenic	NO	NO	NO	NO	NA	NA	NA	0.00640328	0.0200791	0.000139401	-0.0890188	0.232895	0.702293	-0.293722	0.30305	0.332435	0.206281	0.363985	0.570898	NA	Yes	0
QI14245	2	218812578	218312578	219312578	T	C	-0.88322	0.117717	6.24e-14	CYP27A1	rs114768494	exonic	NO	NO	NO	YES	Benign/Likely_benign	NA	not_specified|not_provided	0.00394761	0.0127272	1.55e-05	NA	NA	NA	NA	NA	NA	NA	NA	NA	NA	Yes	0
QI68	2	218812578	218101302	219312578	T	C	-0.854647	0.117734	3.9e-13	CYP27A1	rs114768494	exonic	NO	NO	NO	YES	Benign/Likely_benign	NA	not_specified|not_provided	0.00394761	0.0127272	1.55e-05	NA	NA	NA	NA	NA	NA	NA	NA	NA	NA	No	0
QI14556	2	218812578	218312578	219312578	T	C	-0.787564	0.118909	3.51e-11	CYP27A1	rs114768494	exonic	NO	NO	NO	YES	Benign/Likely_benign	NA	not_specified|not_provided	0.00394761	0.0127272	1.55e-05	NA	NA	NA	NA	NA	NA	NA	NA	NA	NA	No	0
QI9993	17	1708023	1193344	2242284	G	A	-1.22405	0.0701472	3.46e-68	TLCD2	rs114785138	exonic	NO	NO	NO	NO	NA	NA	NA	0.0161335	0.0519202	0.00030978	NA	NA	NA	-1.32739	0.186988	1.26e-12	NA	NA	NA	NA	Only Non-Targeted	0
QI6203	17	1708023	1195680	2229145	G	A	-1.12758	0.0738134	1.1e-52	TLCD2	rs114785138	exonic	NO	NO	NO	NO	NA	NA	NA	0.0161335	0.0519202	0.00030978	NA	NA	NA	-1.1635	0.191531	1.24e-09	NA	NA	NA	NA	No	0
2-Hydroxyglutaric acid	7	76062732	75516233	76769982	C	T	0.53094	0.0653784	4.62e-16	MDH2	rs115027210	intronic	NO	NO	NO	NO	NA	NA	NA	0.015744	0.0511088	0.000154904	0.385577	0.145377	0.0079954	0.483248	0.175783	0.0059757	0.174195	0.2586	0.500561	None	NA	1
QI9112	15	45403676	44763573	45927150	G	A	0.270469	0.0296023	6.44e-20	SPATA5L1	rs1153848	intronic	YES	NO	YES	NO	NA	NA	NA	0.126545	0.410728	0.00122367	0.10672	0.0500353	0.0329339	0.110393	0.0659647	0.0942243	0.101743	0.0767821	0.185142	NA	No	1
QI7079	15	45403676	44763573	45926101	G	A	0.263276	0.0293786	3.2e-19	SPATA5L1	rs1153848	intronic	YES	NO	YES	NO	NA	NA	NA	0.126545	0.410728	0.00122367	0.0974955	0.0508357	0.0551295	0.127187	0.0655971	0.052513	0.052851	0.0804363	0.511146	NA	No	1
QI7086	15	45403676	44763573	45927150	G	A	0.274117	0.0292686	7.56e-21	SPATA5L1	rs1153848	intronic	YES	NO	YES	NO	NA	NA	NA	0.126545	0.410728	0.00122367	0.0751225	0.0492197	0.126943	0.105346	0.0646864	0.103404	0.0335623	0.0758542	0.658158	NA	No	1
N-6-Trimethyllysine	11	65380110	64675717	66079153	T	C	-0.552423	0.0467225	2.95e-32	SLC25A45	rs115561468	intronic	NO	NO	YES	YES	NA	NA	NA	0.0326484	0.10665	0.000170358	-0.484672	0.0999873	1.25e-06	-0.389864	0.123411	0.00158281	-0.665804	0.170581	9.5e-05	Region	NA	0
QI8977	5	132394243	131584278	132994408	T	C	-0.607995	0.0564212	4.47e-27	SLC22A5	rs11568525	exonic	NO	NO	YES	YES	Benign/Likely_benign	NA	Renal_carnitine_transport_defect|not_specified|not_provided	0.0229901	0.0752581	0.000201301	-0.586466	0.13764	2.04e-05	-0.413768	0.175959	0.0186979	-0.858731	0.220935	0.000102	NA	No	0
QI7312	5	132394243	131586827	132965268	T	C	-0.505905	0.0563087	2.6e-19	SLC22A5	rs11568525	exonic	NO	NO	YES	YES	Benign/Likely_benign	NA	Renal_carnitine_transport_defect|not_specified|not_provided	0.0229901	0.0752581	0.000201301	-0.462483	0.134241	0.000570683	-0.438876	0.169134	0.00946326	-0.502669	0.220675	0.0227344	NA	No	0
QI3067	17	50668467	50161647	51173022	A	G	0.436107	0.065556	2.88e-11	ABCC3	rs11568608	exonic	NO	NO	YES	YES	NA	NA	NA	0.0149767	0.0486078	0.000154933	NA	NA	NA	0.445791	0.181446	0.0140147	NA	NA	NA	NA	Only Non-Targeted	0
QI2815	11	67647692	66647689	68216878	G	C	-0.850409	0.0659976	5.44e-38	ACY3	rs115777389	intronic	NO	NO	YES	YES	NA	NA	NA	0.0158541	0.0501024	0.000263313	-0.754549	0.150379	5.23e-07	-0.679035	0.186884	0.000279647	-0.893249	0.253278	0.000421	NA	No	0
QI7417	11	67647692	67026067	68180707	G	C	-0.71231	0.066247	5.78e-27	ACY3	rs115777389	intronic	NO	NO	YES	YES	NA	NA	NA	0.0158541	0.0501024	0.000263313	-0.630717	0.155174	4.81e-05	-0.691277	0.193711	0.000358904	-0.52226	0.259234	0.0439433	NA	No	0
QI254	14	73566890	72792012	74129116	G	A	-0.348039	0.0302952	1.51e-30	ACOT2	rs11626972	ncRNA_intronic	NO	NO	YES	NO	NA	NA	NA	0.424582	0.349285	0.429684	-0.349486	0.0346954	7.27e-24	-0.335187	0.0426829	4.06e-15	-0.377336	0.0595678	2.38e-10	NA	No	1
QI15932	14	73566890	72749149	74129116	G	A	-0.394528	0.0303448	1.2e-38	ACOT2	rs11626972	ncRNA_intronic	NO	NO	YES	NO	NA	NA	NA	0.424582	0.349285	0.429684	-0.347922	0.0347838	1.49e-23	-0.338341	0.0428658	2.95e-15	-0.366395	0.0595194	7.47e-10	NA	No	1
QI256	14	73566890	72971638	74125384	G	A	-0.252183	0.0302327	7.34e-17	ACOT2	rs11626972	ncRNA_intronic	NO	NO	YES	NO	NA	NA	NA	0.424582	0.349285	0.429684	-0.262112	0.0350076	7.03e-14	-0.233105	0.0433437	7.53e-08	-0.316541	0.0593724	9.74e-08	NA	No	1
QI2551	14	73566890	73065418	74072358	G	A	0.233474	0.0302658	1.22e-14	ACOT2	rs11626972	ncRNA_intronic	NO	NO	YES	NO	NA	NA	NA	0.424582	0.349285	0.429684	0.165395	0.0352258	2.66e-06	0.136134	0.0437233	0.00184867	0.219516	0.0594643	0.000223	NA	No	1
C36:3 PS plasmalogen	14	73566890	73065418	74067486	G	A	-0.223163	0.0302413	1.59e-13	ACOT2	rs11626972	ncRNA_intronic	NO	NO	YES	NO	NA	NA	NA	0.424582	0.349285	0.429684	-0.416749	0.0344335	1.02e-33	-0.38175	0.0422688	1.69e-19	-0.485796	0.0593701	2.78e-16	None	NA	1
QI15962	14	73566890	72792012	74080812	G	A	-0.28828	0.0303254	1.98e-21	ACOT2	rs11626972	ncRNA_intronic	NO	NO	YES	NO	NA	NA	NA	0.424582	0.349285	0.429684	NA	NA	NA	NA	NA	NA	-0.362512	0.0595791	1.17e-09	NA	No	1
QI6471	14	73566890	73065418	74072358	G	A	0.291513	0.0308646	3.56e-21	ACOT2	rs11626972	ncRNA_intronic	NO	NO	YES	NO	NA	NA	NA	0.424582	0.349285	0.429684	NA	NA	NA	NA	NA	NA	0.346532	0.0590351	4.36e-09	NA	No	1
QI13375	14	73566890	73065418	74072930	G	A	0.252686	0.030258	6.77e-17	ACOT2	rs11626972	ncRNA_intronic	NO	NO	YES	NO	NA	NA	NA	0.424582	0.349285	0.429684	NA	NA	NA	NA	NA	NA	0.22261	0.0595921	0.000187	NA	No	1
QI15464	14	73566890	73023155	74080812	G	A	-0.339491	0.0322341	6.15e-26	ACOT2	rs11626972	ncRNA_intronic	NO	NO	YES	NO	NA	NA	NA	0.424582	0.349285	0.429684	NA	NA	NA	NA	NA	NA	NA	NA	NA	NA	No	1
QI244	14	73566890	72792012	74106788	G	A	-0.306169	0.0304109	7.67e-24	ACOT2	rs11626972	ncRNA_intronic	NO	NO	YES	NO	NA	NA	NA	0.424582	0.349285	0.429684	NA	NA	NA	NA	NA	NA	NA	NA	NA	NA	No	1
QI190	14	73566890	73062345	74106788	G	A	-0.227278	0.0301741	4.99e-14	ACOT2	rs11626972	ncRNA_intronic	NO	NO	YES	NO	NA	NA	NA	0.424582	0.349285	0.429684	NA	NA	NA	NA	NA	NA	NA	NA	NA	NA	No	1
QI14615	13	30544952	30044896	31047746	T	C	0.598271	0.0894883	2.3e-11	HMGB1	rs116471547	intronic	NO	NO	NO	NO	NA	NA	NA	0.00825195	0.0272	7.74e-05	0.20178	0.230889	0.38216	-0.0581608	0.279176	0.834971	0.764414	0.410728	0.0627271	NA	Yes	0
QI9862	14	73582932	72769236	74197268	G	T	-1.27595	0.102752	2.09e-35	ACOT4	rs116746541	ncRNA_intronic	NO	NO	NO	NO	NA	NA	NA	0.0067593	0.0223053	4.65e-05	-1.26113	0.209234	1.67e-09	-1.66901	0.298597	2.28e-08	-0.867652	0.293279	0.00309187	NA	No	0
QI12890	11	63137073	62532259	63643029	A	G	1.0694	0.137412	7.12e-15	SLC22A24	rs116782537	intronic	NO	NO	NO	NO	NA	NA	NA	0.003397	0.0107624	6.2e-05	NA	NA	NA	NA	NA	NA	NA	NA	NA	NA	No	0
CAR 2:0	10	59709332	59204749	60209780	T	C	0.227547	0.0343674	3.57e-11	SLC16A9	rs1171615	intronic	NO	NO	YES	NO	NA	NA	NA	0.787887	0.764828	0.775139	0.302405	0.042428	1.02e-12	0.294545	0.0544568	6.35e-08	0.314545	0.0676807	3.36e-06	Exact	NA	1
CAR 3:0	10	59709332	59204749	60209780	T	C	0.274034	0.0344907	1.94e-15	SLC16A9	rs1171615	intronic	NO	NO	YES	NO	NA	NA	NA	0.787887	0.764828	0.775139	0.281867	0.0425078	3.34e-11	0.257708	0.0546451	2.4e-06	0.318888	0.0676444	2.43e-06	Exact	NA	1
QI6558	10	59709332	59204749	60209780	T	C	0.255013	0.0344466	1.33e-13	SLC16A9	rs1171615	intronic	NO	NO	YES	NO	NA	NA	NA	0.787887	0.764828	0.775139	0.187452	0.0427039	1.14e-05	0.137362	0.0550793	0.0126352	0.262936	0.0676151	0.000101	NA	No	1
QI9708	10	59709332	59204749	60209780	T	C	0.231265	0.0345998	2.32e-11	SLC16A9	rs1171615	intronic	NO	NO	YES	NO	NA	NA	NA	0.787887	0.764828	0.775139	0.164717	0.0427243	0.000115562	0.117956	0.0551012	0.0322964	0.235215	0.0676557	0.000508	NA	No	1
QI7549	10	59708831	59204749	60209780	T	G	-0.319951	0.0345631	2.1e-20	SLC16A9	rs1171616	intronic	NO	NO	YES	NO	NA	NA	NA	0.787302	0.764676	0.774044	-0.357887	0.0421317	1.99e-17	-0.35167	0.0540809	7.89e-11	-0.367486	0.0671997	4.54e-08	NA	No	1
QI7090	10	59708831	59204749	60209780	T	G	-0.23601	0.0345516	8.45e-12	SLC16A9	rs1171616	intronic	NO	NO	YES	NO	NA	NA	NA	0.787302	0.764676	0.774044	-0.296671	0.0421875	2.03e-12	-0.26992	0.0545381	7.45e-07	-0.336526	0.0665686	4.3e-07	NA	No	1
QI8858	10	59706080	59204749	60209780	G	A	0.266428	0.0347359	1.72e-14	SLC16A9	rs1171619	intronic	NO	NO	NO	NO	NA	NA	NA	0.80208	0.786181	0.789355	0.228315	0.0460224	7.01e-07	0.235904	0.0611536	0.000114521	0.218404	0.0698884	0.00177784	NA	No	1
QI6879	10	59706080	59204749	60209780	G	A	0.257201	0.0356506	5.41e-13	SLC16A9	rs1171619	intronic	NO	NO	NO	NO	NA	NA	NA	0.80208	0.786181	0.789355	0.154579	0.0437158	0.000406223	0.142779	0.0562775	0.0111789	0.172533	0.0694166	0.0129379	NA	No	1
Carnitine	10	59704749	59186041	60209780	G	C	0.407456	0.0350075	2.61e-31	SLC16A9	rs1171620	intronic	NO	NO	NO	NO	NA	NA	NA	0.797286	0.771211	0.789259	0.463223	0.0425594	1.37e-27	0.479047	0.0537041	4.66e-19	0.436507	0.0697813	3.97e-10	Exact	NA	1
QI11461	6	25818418	25294203	26370314	C	G	-0.294699	0.0425301	4.23e-12	SLC17A1	rs1183200	intronic	NO	NO	NO	NO	NA	NA	NA	0.662981	0.868972	0.547527	-0.260633	0.0364354	8.47e-13	-0.267997	0.0448179	2.24e-09	-0.246281	0.0625701	8.28e-05	NA	No	1
QI12663	2	73597246	73097246	74173773	A	T	0.205025	0.0301435	1.03e-11	ALMS1	rs11893881	intronic	NO	NO	NO	NO	NA	NA	NA	0.349209	0.646576	0.232088	NA	NA	NA	NA	NA	NA	NA	NA	NA	NA	No	1
QI2146	1	88975959	88407688	89482295	G	A	0.341447	0.0319877	1.34e-26	KYAT3	rs12120164	intronic	NO	NO	NO	NO	NA	NA	NA	0.401739	0.261276	0.47867	NA	NA	NA	NA	NA	NA	NA	NA	NA	NA	No	0
N(6)-Methyllysine	10	98373752	92779507	108645622	A	G	-0.93175	0.0304538	1.41e-205	PYROXD2	rs12251905	intergenic	NO	NO	YES	NO	NA	NA	NA	0.0979238	0.310976	0.00263239	NA	NA	NA	NA	NA	NA	NA	NA	NA	Region	NA	1
UDP-GlcNAc	12	56378580	55692368	56906813	C	T	0.287473	0.034368	6.03e-17	APOF	rs12322356	intergenic	NO	NO	NO	NO	NA	NA	NA	0.0981847	0.311334	0.00324786	0.0920875	0.0581118	0.113044	0.159791	0.0795788	0.0446477	0.0147366	0.0850598	0.862455	None	NA	0
N(6),N(6)-Dimethyl-lysine	10	106656814	105727136	107464801	T	C	0.444104	0.0639592	3.82e-12	SORCS1	rs1252031	ncRNA_intronic	NO	NO	NO	NO	NA	NA	NA	0.189654	0.0492938	0.285528	-0.0313308	0.0434998	0.47137	0.0255517	0.0554898	0.645175	-0.122018	0.0700643	0.0815931	Same chromosome as top sentinel snp (rs139607292)	NA	0
DG(36:4)	19	44919330	44419330	45419330	G	A	-0.316426	0.0467457	1.3e-11	APOC1	rs12721054	UTR3	NO	NO	NO	NO	NA	NA	NA	0.0372398	0.121564	0.000356313	-0.334565	0.0955587	0.000463256	-0.343075	0.115599	0.00299943	-0.316202	0.169812	0.0625929	None	NA	1
QI250	19	44919330	44419330	45419330	G	A	-0.320149	0.0467527	7.5e-12	APOC1	rs12721054	UTR3	NO	NO	NO	NO	NA	NA	NA	0.0372398	0.121564	0.000356313	-0.349221	0.0955361	0.000256797	-0.359122	0.11553	0.00188058	-0.327807	0.169904	0.0536855	NA	No	1
QI15952	19	44919330	44419330	45419330	G	A	-0.323456	0.046778	4.69e-12	APOC1	rs12721054	UTR3	NO	NO	NO	NO	NA	NA	NA	0.0372398	0.121564	0.000356313	-0.319474	0.0955497	0.000827179	-0.348942	0.115574	0.00253441	-0.255836	0.169841	0.131982	NA	No	1
QI3754	4	68625465	68001417	69125465	T	G	-0.221411	0.0327884	1.45e-11	UGT2B15	rs13121671	intergenic	NO	NO	NO	NO	NA	NA	NA	0.339581	0.262834	0.322151	NA	NA	NA	-0.396487	0.0428883	2.36e-20	NA	NA	NA	NA	No	1
QI13448	4	68625465	67988696	69125465	T	G	-0.315256	0.0328759	8.87e-22	UGT2B15	rs13121671	intergenic	NO	NO	NO	NO	NA	NA	NA	0.339581	0.262834	0.322151	NA	NA	NA	-0.234346	0.0435722	7.52e-08	NA	NA	NA	NA	No	1
QI3060	4	68625465	68125465	69125465	T	G	-0.22362	0.0329122	1.09e-11	UGT2B15	rs13121671	intergenic	NO	NO	NO	NO	NA	NA	NA	0.339581	0.262834	0.322151	NA	NA	NA	NA	NA	NA	NA	NA	NA	NA	No	1
Ribothymidine	22	50525724	49996956	51065992	C	T	-0.502107	0.0461072	1.29e-27	SCO2	rs131805	intronic	YES	NO	YES	YES	NA	NA	NA	0.829881	0.892901	0.778428	-0.402724	0.0480926	5.57e-17	-0.387487	0.0572237	1.28e-11	-0.439371	0.0887452	7.39e-07	Exact	NA	1
QI8972	10	93725340	92922775	94238220	A	G	0.346577	0.0501161	4.66e-12	LGI1	rs1326221	intergenic	NO	NO	NO	NO	NA	NA	NA	0.375923	0.10335	0.501163	-0.0455682	0.0351665	0.195049	-0.0247706	0.0438525	0.572167	-0.083041	0.0588635	0.158322	NA	No	1
N(6),N(6)-Dimethyl-lysine	10	93725340	92828423	94238220	A	G	0.37238	0.0501044	1.07e-13	LGI1	rs1326221	intergenic	NO	NO	NO	NO	NA	NA	NA	0.375923	0.10335	0.501163	-0.0154629	0.035031	0.658918	0.0111642	0.0437881	0.798754	-0.0628037	0.0583864	0.282081	Same chromosome as top sentinel SNP (rs139607292)	NA	1
QI15571	16	30975943	30403074	31504412	C	G	-0.238949	0.0323134	1.42e-13	SETD1A	rs13333418	intronic	NO	NO	NO	NO	NA	NA	NA	0.0959505	0.29681	0.007668	-0.212434	0.0532118	6.55e-05	-0.262201	0.0734887	0.000359848	-0.157584	0.0771504	0.0410964	NA	Yes	0
QI3018	10	16504935	15953375	17122821	A	T	1.86217	0.147934	2.46e-36	PTER	rs137983758	intronic	NO	NO	NO	NO	NA	NA	NA	0.00279669	0.00931825	0	NA	NA	NA	NA	NA	NA	NA	NA	NA	NA	No	0
N(6),N(6)-Dimethyl-lysine	10	102142301	101625800	102672190	C	CTA	0.373649	0.0504641	1.32e-13	PPRC1	rs138828258	intronic	NO	NO	NO	NO	NA	NA	NA	0.338625	0.0924559	0.452583	NA	NA	NA	0.0649568	0.0447425	0.14656	NA	NA	NA	Same chromosome as top sentinel SNP (rs139607292)	NA	0
N6-Acetyllysine	17	7626584	7042764	8155719	A	G	-0.761873	0.0553654	4.38e-43	SAT2 | SHBG	rs13894	exonic	NO	NO	YES	NO	NA	NA	NA	0.071308	0.0753819	0.073785	-0.681152	0.0697465	1.57e-22	-0.71906	0.0880825	3.25e-16	-0.617431	0.1142	6.42e-08	Exact	NA	0
N(6),N(6)-Dimethyl-lysine	11	65437209	64521595	66079153	G	A	-0.487339	0.0486203	1.2e-23	FRMD8	rs139607292	ncRNA_exonic	NO	NO	YES	YES	NA	NA	NA	0.0308062	0.106097	0.000159612	-0.260357	0.1039	0.0122163	-0.363113	0.12888	0.00484067	-0.0695874	0.175605	0.691905	None	NA	1
N-Acetylglutamine	3	51932445	51310945	52620872	T	C	0.968223	0.116714	1.08e-16	RRP9	rs139627801	ncRNA_exonic	NO	NO	NO	NO	NA	NA	NA	0.00490415	0.015884	3.1e-05	1.38802	0.250708	3.09e-08	1.23023	0.315506	9.65e-05	1.65835	0.412957	5.92e-05	None	NA	0
QI4247	2	134850658	134344586	135389209	TTTA	T	-0.194127	0.0286127	1.16e-11	ACMSD	rs140303180	ncRNA_intronic	NO	NO	NO	NO	NA	NA	NA	0.501598	0.559151	0.423287	NA	NA	NA	-0.06364	0.045104	0.158256	NA	NA	NA	NA	No	1
Methionine sulfoxide	1	171219209	170579648	171753527	T	TG	0.401759	0.0490975	2.77e-16	FMO1	rs141239670	ncRNA_intronic	NO	NO	YES	NO	NA	NA	NA	0.0322862	0.104643	0.000433544	0.370191	0.0990648	0.000186334	0.506004	0.126536	6.36e-05	0.15513	0.15923	0.329931	Region	NA	0
QI14245	16	30975605	30081738	31636322	A	AT	0.38333	0.0325031	4.21e-32	SETD1A	rs141737362	intronic	NO	NO	NO	NO	NA	NA	NA	0.0950136	0.293394	0.0077647	NA	NA	NA	0.364015	0.0731897	6.57e-07	NA	NA	NA	NA	Only Non-Targeted	0
QI2799	11	63112939	61970756	63963570	T	C	0.745353	0.0639473	2.15e-31	SLC22A24	rs142056054	intronic	NO	NO	NO	NO	NA	NA	NA	0.0189342	0.0630957	0.00023836	0.599462	0.13617	1.07e-05	0.513749	0.181605	0.00467039	0.709541	0.205805	0.000566	NA	No	0
QI2691	11	63112939	62440580	63963570	T	C	0.697721	0.0651504	9.2e-27	SLC22A24	rs142056054	intronic	NO	NO	NO	NO	NA	NA	NA	0.0189342	0.0630957	0.00023836	NA	NA	NA	NA	NA	NA	NA	NA	NA	NA	No	0
QI8422	6	89150931	88559439	89679519	G	A	-0.414231	0.035615	2.87e-31	PM20D2	rs143054153	intronic	NO	NO	NO	NO	NA	NA	NA	0.0652547	0.198572	0.00128754	-0.210994	0.0681346	0.00195677	-0.216197	0.0908063	0.0172721	-0.20429	0.103068	0.047468	NA	No	0
QI8421	6	89142937	88563464	89668298	A	T	-0.420019	0.0408202	7.86e-25	PM20D2	rs144330743	ncRNA_intronic	NO	NO	NO	NO	NA	NA	NA	0.0489252	0.147619	0.00106854	-0.31817	0.0820282	0.000104979	-0.337276	0.117714	0.00416713	-0.300134	0.114369	0.00868383	NA	No	0
Ureidopropionic acid	22	24497899	23734107	25079913	A	G	1.53398	0.126449	7.21e-34	UPB1	rs145856948	intronic	NO	NO	NO	NO	NA	NA	NA	0.00449835	0.0137759	7.74e-05	1.64379	0.314908	1.79e-07	1.65375	0.445247	0.000203827	1.63382	0.445446	0.000245	Region	NA	0
QI409	17	75975242	75459606	76476731	A	T	-0.546716	0.0771202	1.35e-12	ACOX1	rs147358752	intronic	NO	NO	YES	YES	NA	NA	NA	0.0499372	0.0414203	0.0502015	-0.401434	0.0819996	9.8e-07	-0.478781	0.0990887	1.35e-06	-0.233377	0.14606	0.110084	NA	No	1
QI565	17	75975242	75459216	76481188	A	T	-0.623874	0.0771094	5.93e-16	ACOX1	rs147358752	intronic	NO	NO	YES	YES	NA	NA	NA	0.0499372	0.0414203	0.0502015	-0.323642	0.0822345	8.3e-05	-0.404772	0.0994368	4.69e-05	-0.148087	0.146273	0.311345	NA	No	1
QI15545	17	75975242	75459606	76476731	A	T	-0.523938	0.077142	1.11e-11	ACOX1	rs147358752	intronic	NO	NO	YES	YES	NA	NA	NA	0.0499372	0.0414203	0.0502015	-0.301379	0.0822163	0.000246682	-0.41491	0.099394	2.99e-05	-0.0553839	0.146307	0.705025	NA	No	1
QI588	17	75975242	75464396	76476731	A	T	-0.51496	0.0770789	2.37e-11	ACOX1	rs147358752	intronic	NO	NO	YES	YES	NA	NA	NA	0.0499372	0.0414203	0.0502015	NA	NA	NA	-0.338405	0.0996649	0.000685213	NA	NA	NA	NA	No	1
QI12680	11	64600382	64100382	65100382	A	G	-0.831555	0.123426	1.61e-11	SLC22A12	rs147647315	exonic	NO	NO	NO	NO	Benign	NA	not_provided	0.00461	0.01451	0.000325249	-1.64748	0.345453	1.85e-06	-1.33857	0.446427	0.00271394	-2.10853	0.545387	0.000111	NA	No	0
QI3504	11	64600382	64100382	65100382	A	G	-0.863714	0.123421	2.59e-12	SLC22A12	rs147647315	exonic	NO	NO	NO	NO	Benign	NA	not_provided	0.00461	0.01451	0.000325249	-1.63304	0.345362	2.26e-06	-1.34033	0.446442	0.00267982	-2.06925	0.545003	0.000147	NA	No	0
Uric acid	11	64600382	64100382	65100382	A	G	-0.87096	0.123423	1.7e-12	SLC22A12	rs147647315	exonic	NO	NO	NO	NO	Benign	NA	not_provided	0.00461	0.01451	0.000325249	-1.61232	0.345344	3.03e-06	-1.32609	0.446495	0.00297789	-2.03853	0.544836	0.000183	Exact	NA	0
QI12768	11	64600382	64100382	65308672	A	G	-0.860828	0.123416	3.06e-12	SLC22A12	rs147647315	exonic	NO	NO	NO	NO	Benign	NA	not_provided	0.00461	0.01451	0.000325249	-1.56366	0.345208	5.91e-06	-1.33074	0.446388	0.00287197	-1.91021	0.544494	0.000451	NA	No	0
QI2242	11	64600382	64100382	65276095	A	G	-0.85847	0.12342	3.51e-12	SLC22A12	rs147647315	exonic	NO	NO	NO	NO	Benign	NA	not_provided	0.00461	0.01451	0.000325249	-1.47221	0.345609	2.05e-05	-1.25216	0.446726	0.00506332	-1.80027	0.545458	0.000965	NA	No	0
QI13770	11	64600382	64100382	65100382	A	G	-0.853094	0.123428	4.79e-12	SLC22A12	rs147647315	exonic	NO	NO	NO	NO	Benign	NA	not_provided	0.00461	0.01451	0.000325249	-1.35247	0.345118	8.9e-05	-1.17811	0.446898	0.00838431	-1.6101	0.543224	0.00303692	NA	No	0
QI14818	11	64600382	64100382	65308672	A	G	-0.876187	0.123429	1.26e-12	SLC22A12	rs147647315	exonic	NO	NO	NO	NO	Benign	NA	not_provided	0.00461	0.01451	0.000325249	-1.23982	0.346017	0.000339518	-0.896768	0.447553	0.0451009	-1.74956	0.545556	0.00134161	NA	No	0
QI1377	11	64600382	64100382	65314601	A	G	-0.889659	0.12341	5.64e-13	SLC22A12	rs147647315	exonic	NO	NO	NO	NO	Benign	NA	not_provided	0.00461	0.01451	0.000325249	-1.22115	0.345967	0.00041609	-0.996338	0.447318	0.0259232	-1.55582	0.545785	0.0043635	NA	No	0
QI1417	11	64600382	64100382	65100382	A	G	-0.817394	0.123401	3.5e-11	SLC22A12	rs147647315	exonic	NO	NO	NO	NO	Benign	NA	not_provided	0.00461	0.01451	0.000325249	-1.0958	0.345948	0.00153739	-0.81974	0.447667	0.0670801	-1.50507	0.545078	0.00575899	NA	No	0
QI3513	11	64600382	64100382	65100382	A	G	-0.846284	0.12335	6.84e-12	SLC22A12	rs147647315	exonic	NO	NO	NO	NO	Benign	NA	not_provided	0.00461	0.01451	0.000325249	NA	NA	NA	-1.33833	0.446474	0.00272155	NA	NA	NA	NA	No	0
QI13773	1	171210672	170552224	171753620	C	CTTA	-0.89802	0.063676	3.64e-45	FMO2	rs149040427	ncRNA_intronic	NO	NO	YES	NO	NA	NA	NA	0.0189416	0.0618159	0.000216785	-1.04392	0.13724	2.82e-14	-1.15776	0.172876	2.13e-11	-0.849902	0.22569	0.000166	NA	No	0
QI13749	1	171210672	170576056	171753527	C	CTTA	-0.757349	0.0638662	1.95e-32	FMO2	rs149040427	ncRNA_intronic	NO	NO	YES	NO	NA	NA	NA	0.0189416	0.0618159	0.000216785	-0.847609	0.137825	7.75e-10	-0.938525	0.174205	7.15e-08	-0.695471	0.22535	0.00202745	NA	No	0
QI10664	1	171210672	170552224	171753527	C	CTTA	0.826364	0.0639575	3.45e-38	FMO2	rs149040427	ncRNA_intronic	NO	NO	YES	NO	NA	NA	NA	0.0189416	0.0618159	0.000216785	NA	NA	NA	NA	NA	NA	NA	NA	NA	NA	No	0
Succinic Acid	5	240448	0	740448	T	C	1.01835	0.15452	4.39e-11	AC021087.5 | SDHA	rs151266052	exonic	NO	NO	NO	NO	Benign/Likely_benign	NA	Hereditary_cancer-predisposing_syndrome|Mitochondrial_complex_II_deficiency|not_specified|not_provided	0.00239929	0.007255	3.1e-05	NA	NA	NA	NA	NA	NA	NA	NA	NA	None	NA	0
QI9645	16	20478252	19937008	20980985	C	G	0.265016	0.0295007	2.63e-19	ACSM2A	rs1634308	intronic	NO	NO	NO	NO	NA	NA	NA	0.373777	0.511794	0.288889	0.217599	0.0360553	1.59e-09	0.19293	0.0448863	1.72e-05	0.262465	0.0605329	1.45e-05	NA	No	1
QI4123	22	19961490	19459676	20464978	T	C	-0.263938	0.0287038	3.74e-20	COMT	rs165722	intronic	NO	NO	YES	YES	NA	NA	NA	0.502776	0.509463	0.520804	-0.196689	0.0358075	3.95e-08	-0.162694	0.0449085	0.000291436	-0.256024	0.0593305	1.59e-05	NA	No	1
QI4144	22	19961490	19459946	20463748	T	C	-0.242976	0.0299985	5.51e-16	COMT	rs165722	intronic	NO	NO	YES	YES	NA	NA	NA	0.502776	0.509463	0.520804	-0.159395	0.0389235	4.22e-05	-0.127855	0.0499171	0.0104269	-0.20832	0.0621707	0.000806	NA	No	1
QI9680	10	93415061	92902768	94704631	G	A	0.284254	0.0385287	1.61e-13	MYOF	rs1721804	intronic	NO	NO	NO	YES	NA	NA	NA	0.568216	0.164008	0.764234	0.0383251	0.0313433	0.221423	0.0317479	0.040302	0.430844	0.0483922	0.0498604	0.331771	NA	No	1
Arecaidine	10	93415061	92904449	93918489	G	A	0.283539	0.0394623	6.72e-13	MYOF	rs1721804	intronic	NO	NO	NO	YES	NA	NA	NA	0.568216	0.164008	0.764234	NA	NA	NA	NA	NA	NA	NA	NA	NA	Same chromosome as top sentinel SNP (rs6584191)	NA	1
Symmetric dimethyl-arginine	10	98416609	97851457	98926844	C	T	-0.315004	0.0310472	3.45e-24	HPS1	rs1737	UTR3	NO	NO	NO	NO	Benign	NA	Hermansky-Pudlak_syndrome	0.460948	0.682669	0.330977	-0.423404	0.0318454	2.46e-40	-0.401928	0.039868	6.67e-24	-0.461259	0.0529316	2.93e-18	None	NA	1
QI7389	10	98416582	97105649	99800495	G	A	-0.63217	0.0312142	3.37e-91	HPS1	rs1739	UTR3	NO	NO	NO	NO	Benign	NA	Hermansky-Pudlak_syndrome	0.460958	0.684197	0.330125	-0.675993	0.0307853	7.22e-107	-0.692761	0.0376694	1.56e-75	-0.642269	0.0534205	2.69e-33	NA	No	1
QI6703	11	61820833	61276489	62335886	G	A	-0.516379	0.0459762	2.86e-29	FADS1 | FADS2	rs174564	intronic	NO	NO	YES	NO	NA	NA	NA	0.298419	0.121344	0.340832	-0.491616	0.0340295	2.63e-47	-0.508526	0.040353	2.06e-36	-0.449984	0.0633166	1.19e-12	NA	No	1
QI9489	11	61820833	61276489	62348540	G	A	-0.502974	0.0460409	8.8e-28	FADS1 | FADS2	rs174564	intronic	NO	NO	YES	NO	NA	NA	NA	0.298419	0.121344	0.340832	-0.448265	0.0343357	5.92e-39	-0.469949	0.0408689	1.34e-30	-0.396234	0.0633073	3.88e-10	NA	No	1
LPC(20:4)	11	61820833	61279120	62335886	G	A	-0.380422	0.0460245	1.39e-16	FADS1 | FADS2	rs174564	intronic	NO	NO	YES	NO	NA	NA	NA	0.298419	0.121344	0.340832	-0.351871	0.0348274	5.34e-24	-0.379478	0.0418049	1.11e-19	-0.289246	0.0629641	4.35e-06	Exact	NA	1
QI15536	11	61820833	61320833	62322009	G	A	-0.321216	0.0460085	2.92e-12	FADS1 | FADS2	rs174564	intronic	NO	NO	YES	NO	NA	NA	NA	0.298419	0.121344	0.340832	-0.341059	0.035908	2.14e-21	-0.344635	0.042383	4.24e-16	-0.331963	0.0675936	9.05e-07	NA	No	1
QI261	11	61820833	61281553	62327448	G	A	-0.316109	0.0457115	4.67e-12	FADS1 | FADS2	rs174564	intronic	NO	NO	YES	NO	NA	NA	NA	0.298419	0.121344	0.340832	-0.26831	0.0354549	3.8e-14	-0.251962	0.0427547	3.79e-09	-0.304304	0.0634416	1.61e-06	NA	No	1
QI6721	11	61820833	61279120	62335886	G	A	-0.4137	0.0457776	1.61e-19	FADS1 | FADS2	rs174564	intronic	NO	NO	YES	NO	NA	NA	NA	0.298419	0.121344	0.340832	-0.236929	0.0354744	2.41e-11	-0.218616	0.0429467	3.57e-07	-0.276258	0.0629363	1.14e-05	NA	No	1
QI6523	11	61820833	61279120	62327448	G	A	-0.361063	0.0459802	4.08e-15	FADS1 | FADS2	rs174564	intronic	NO	NO	YES	NO	NA	NA	NA	0.298419	0.121344	0.340832	-0.226012	0.0354323	1.79e-10	-0.254246	0.0427254	2.67e-09	-0.163826	0.0634077	0.00977473	NA	No	1
DG(38:5)	11	61820833	61281553	62327448	G	A	-0.340027	0.0460319	1.5e-13	FADS1 | FADS2	rs174564	intronic	NO	NO	YES	NO	NA	NA	NA	0.298419	0.121344	0.340832	-0.221687	0.0356	4.75e-10	-0.205614	0.0430098	1.75e-06	-0.25666	0.063442	5.22e-05	Exact	NA	1
QI15965	11	61820833	61320833	62320833	G	A	-0.307532	0.0465969	4.12e-11	FADS1 | FADS2	rs174564	intronic	NO	NO	YES	NO	NA	NA	NA	0.298419	0.121344	0.340832	-0.204943	0.0359484	1.19e-08	-0.176264	0.0433543	4.79e-05	-0.268046	0.0643099	3.07e-05	NA	No	1
QI6693	11	61820833	61320833	62320833	G	A	0.361604	0.0459859	3.74e-15	FADS1 | FADS2	rs174564	intronic	NO	NO	YES	NO	NA	NA	NA	0.298419	0.121344	0.340832	NA	NA	NA	0.26695	0.042671	3.95e-10	NA	NA	NA	NA	No	1
QI13644	6	25821579	25258838	26370314	A	T	-0.336804	0.0411724	2.83e-16	SLC17A1	rs1747522	intronic	NO	NO	NO	NO	NA	NA	NA	0.650976	0.865434	0.531203	-0.305065	0.0360569	2.66e-17	-0.281808	0.0444166	2.23e-10	-0.350009	0.0617463	1.44e-08	NA	No	1
QI7379	6	131573218	131063906	132073218	T	C	-0.450443	0.0590842	2.46e-14	ARG1	rs17788484	UTR5	NO	NO	YES	NO	Likely_benign	NA	Arginase_deficiency	0.0313603	0.052289	0.0216785	-0.32331	0.112272	0.00398045	-0.374779	0.140677	0.0077193	-0.233016	0.186328	0.211092	NA	No	0
QI7380	6	131573218	131073218	132073218	T	C	-0.412403	0.0591003	2.99e-12	ARG1	rs17788484	UTR5	NO	NO	YES	NO	Likely_benign	NA	Arginase_deficiency	0.0313603	0.052289	0.0216785	-0.274594	0.112254	0.0144373	-0.373876	0.1407	0.00787779	-0.100733	0.186192	0.588495	NA	No	0
QI8814	6	131573218	131073218	132073218	T	C	-0.393591	0.0589666	2.48e-11	ARG1	rs17788484	UTR5	NO	NO	YES	NO	Likely_benign	NA	Arginase_deficiency	0.0313603	0.052289	0.0216785	-0.193572	0.112408	0.085062	-0.265303	0.14096	0.0598204	-0.0682806	0.186295	0.713978	NA	No	0
QI8774	6	131573218	131063906	132073218	T	C	0.405853	0.059045	6.26e-12	ARG1	rs17788484	UTR5	NO	NO	YES	NO	Likely_benign	NA	Arginase_deficiency	0.0313603	0.052289	0.0216785	NA	NA	NA	NA	NA	NA	NA	NA	NA	NA	No	0
CAR 10:0	4	158708662	158200033	159227444	C	A	-0.370179	0.0390118	2.34e-21	ETFDH	rs17843966	UTR3	NO	NO	NO	NO	Benign	NA	Glutaric_aciduria,_type_2	0.212361	0.1486	0.26408	-0.2489	0.0445133	2.25e-08	-0.250744	0.0554479	6.12e-06	-0.245556	0.074655	0.00100471	Exact	NA	1
CAR 8:0	4	158708662	158200033	159227444	C	A	-0.382167	0.0390373	1.25e-22	ETFDH	rs17843966	UTR3	NO	NO	NO	NO	Benign	NA	Glutaric_aciduria,_type_2	0.212361	0.1486	0.26408	-0.227556	0.0445595	3.28e-07	-0.222363	0.0555631	6.28e-05	-0.236914	0.0745921	0.00149259	Exact	NA	1
CAR 12:0	4	158708662	158201758	159208662	C	A	-0.266097	0.0390428	9.39e-12	ETFDH	rs17843966	UTR3	NO	NO	NO	NO	Benign	NA	Glutaric_aciduria,_type_2	0.212361	0.1486	0.26408	-0.147701	0.0446549	0.00094094	-0.12492	0.0558771	0.0253768	-0.187966	0.0742866	0.011397	Exact	NA	1
Oxaloacetic acid	12	120738280	119960788	121662377	A	G	1.09572	0.0588736	2.59e-77	ACADS	rs1799958	exonic	NO	NO	NO	NO	Benign/Likely_benign	NA	Deficiency_of_butyryl-CoA_dehydrogenase|not_specified|not_provided	0.207751	0.0669111	0.259645	0.942505	0.033933	8.59e-170	1.02059	0.0389984	5.84e-151	0.699124	0.0688504	3.17e-24	Region	NA	1
QI8556	5	177409531	176879635	177915473	G	A	0.556334	0.0295233	3.3e-79	F12 | GRK6	rs1801020	UTR5	NO	NO	NO	YES	Benign	NA	FACTOR_XII_POLYMORPHISM|Factor_XII_deficiency_disease|not_specified|Hereditary_Angioedema	0.66789	0.551083	0.750109	0.436113	0.0374446	2.38e-31	0.431625	0.0452091	1.33e-21	0.445918	0.0668233	2.5e-11	NA	No	1
QI7638	5	177409531	176892464	177915473	G	A	0.526808	0.0310296	1.2e-64	F12 | GRK6	rs1801020	UTR5	NO	NO	NO	YES	Benign	NA	FACTOR_XII_POLYMORPHISM|Factor_XII_deficiency_disease|not_specified|Hereditary_Angioedema	0.66789	0.551083	0.750109	0.380956	0.0406273	6.8e-21	0.345984	0.050042	4.72e-12	0.448578	0.0695857	1.15e-10	NA	No	1
QI8596	5	177409531	176904118	177915473	G	A	0.312198	0.0320491	2.01e-22	F12 | GRK6	rs1801020	UTR5	NO	NO	NO	YES	Benign	NA	FACTOR_XII_POLYMORPHISM|Factor_XII_deficiency_disease|not_specified|Hereditary_Angioedema	0.66789	0.551083	0.750109	NA	NA	NA	NA	NA	NA	0.359243	0.0667576	7.39e-08	NA	No	1
QI7471	5	177409531	176909531	177909531	G	A	0.252757	0.0332968	3.17e-14	F12 | GRK6	rs1801020	UTR5	NO	NO	NO	YES	Benign	NA	FACTOR_XII_POLYMORPHISM|Factor_XII_deficiency_disease|not_specified|Hereditary_Angioedema	0.66789	0.551083	0.750109	NA	NA	NA	NA	NA	NA	NA	NA	NA	NA	No	1
QI9119	15	45402570	44763573	45926101	T	G	0.253352	0.0291842	3.92e-18	SPATA5L1	rs1834686	exonic	NO	NO	YES	NO	NA	NA	NA	0.126488	0.411053	0.00122363	NA	NA	NA	NA	NA	NA	0.115918	0.0744953	0.119697	NA	No	0
QI12472	7	103158962	102522093	103872696	T	C	-0.224338	0.0292074	1.58e-14	NAPEPLD	rs1861731	intergenic	NO	NO	NO	NO	NA	NA	NA	0.761755	0.512578	0.875771	NA	NA	NA	-0.0694822	0.0493749	0.159357	NA	NA	NA	NA	Yes	1
QI6365	1	75727080	75140990	76368888	T	C	-0.305855	0.0399564	1.94e-14	ACADM	rs1890451	intronic	NO	NO	YES	NO	NA	NA	NA	0.250649	0.173198	0.304444	-0.213068	0.0389279	4.41e-08	-0.256301	0.0498239	2.69e-07	-0.14532	0.0623702	0.0198084	NA	No	1
QI15436	15	50170681	49649144	50696662	A	C	0.216849	0.0288714	5.87e-14	ATP8B4	rs1896171	intronic	NO	NO	NO	NO	NA	NA	NA	0.592555	0.462531	0.632816	0.201183	0.0346224	6.22e-09	0.19179	0.0434219	1e-05	0.217577	0.0573676	0.000149	NA	No	1
QI3722	7	103241045	102522093	103872696	A	G	-0.2519	0.0287047	1.7e-18	PMPCB	rs1968196	intergenic	NO	NO	NO	NO	NA	NA	NA	0.825593	0.517215	0.962542	NA	NA	NA	-0.125799	0.055169	0.0225931	NA	NA	NA	NA	No	0
QI3710	7	103241045	102576844	103872696	A	G	-0.214584	0.0288696	1.06e-13	PMPCB	rs1968196	intergenic	NO	NO	NO	NO	NA	NA	NA	0.825593	0.517215	0.962542	NA	NA	NA	NA	NA	NA	NA	NA	NA	NA	No	0
QI11739	2	233757337	233179201	234266257	G	A	0.355085	0.0292283	5.83e-34	UGT1A10 | UGT1A3 | UGT1A4 | UGT1A5 | UGT1A6 | UGT1A7 | UGT1A8 | UGT1A9	rs1976391	intronic	NO	NO	NO	NO	NA	NA	NA	0.361904	0.437888	0.317363	0.271704	0.0370523	2.25e-13	0.260804	0.047172	3.22e-08	0.28926	0.0598685	1.35e-06	NA	No	1
QI13392	14	54872892	54269049	55588979	G	A	-0.436038	0.0291521	1.4e-50	GCH1	rs200640299	intronic	NO	NO	NO	NO	NA	NA	NA	0.215347	0.40001	0.117073	NA	NA	NA	-0.414773	0.0484124	1.06e-17	NA	NA	NA	NA	No	0
QI9963	4	99307860	98603864	99815605	A	G	-0.275474	0.0368803	8.06e-14	ADH1B	rs2066702	exonic	NO	NO	NO	NO	protective	NA	Alcohol_dependence	0.0587669	0.189462	0.00168908	-0.191895	0.0769027	0.0125851	-0.171457	0.0971868	0.0776975	-0.226124	0.125772	0.0721942	NA	No	1
QI11537	15	58431740	57887979	58931740	A	G	0.213506	0.0292166	2.72e-13	ALDH1A2 | LIPC	rs2070895	intronic	NO	NO	YES	YES	association,_risk_factor	NA	Diabetes_mellitus_type_2|High_density_lipoprotein_cholesterol_level_quantitative_trait_locus_12	0.33407	0.506709	0.219166	NA	NA	NA	0.255275	0.0436295	4.89e-09	NA	NA	NA	NA	No	1
QI13969	1	46396235	45690201	46932391	G	A	-0.345271	0.0287138	2.64e-33	FAAH	rs2145408	intronic	NO	NO	NO	NO	NA	NA	NA	0.706165	0.637109	0.739942	NA	NA	NA	NA	NA	NA	-0.205454	0.0653747	0.00167386	NA	No	1
gamma-Aminobutyric acid	2	64993776	64488123	65504672	C	T	0.233007	0.0302423	1.31e-14	SLC1A4	rs2160387	ncRNA_intronic	NO	NO	NO	NO	NA	NA	NA	0.512516	0.658654	0.426502	0.169313	0.035477	1.82e-06	0.233207	0.0447739	1.9e-07	0.0615247	0.0581538	0.290071	Exact	NA	1
QI9509	2	64993776	64488123	65504672	C	T	0.233437	0.0302068	1.09e-14	SLC1A4	rs2160387	ncRNA_intronic	NO	NO	NO	NO	NA	NA	NA	0.512516	0.658654	0.426502	0.159398	0.0355574	7.37e-06	0.207558	0.044901	3.79e-06	0.0784034	0.0582294	0.178155	NA	No	1
QI8421	6	32849112	31750848	33703517	A	C	0.663153	0.0640288	3.89e-25	PSMB9 | TAP1	rs2228110	exonic	YES	NO	NO	YES	Benign	NA	not_provided	0.020572	0.0636645	0.000263288	0.987308	0.135345	2.99e-13	1.1509	0.17308	2.94e-11	0.729819	0.217143	0.000777	NA	No	0
QI8422	6	32849112	31741380	34297813	A	C	0.720285	0.0638337	1.58e-29	PSMB9 | TAP1	rs2228110	exonic	YES	NO	NO	YES	Benign	NA	not_provided	0.020572	0.0636645	0.000263288	0.86932	0.126831	7.17e-12	0.973546	0.156271	4.67e-10	0.668157	0.217102	0.00208665	NA	Yes	0
CAR 9:0	2	210195326	209491608	210874939	G	T	0.529002	0.0419355	1.75e-36	ACADL	rs2286963	exonic	NO	NO	YES	NO	Benign	NA	Very_long_chain_acyl-CoA_dehydrogenase_deficiency|not_specified|not_provided	0.272911	0.144017	0.347533	0.506085	0.0392067	4.05e-38	0.479879	0.0489792	1.15e-22	0.552828	0.0654138	2.88e-17	Exact	NA	0
QI9912	2	210195326	209509522	210810522	G	T	0.316581	0.0418759	4.03e-14	ACADL	rs2286963	exonic	NO	NO	YES	NO	Benign	NA	Very_long_chain_acyl-CoA_dehydrogenase_deficiency|not_specified|not_provided	0.272911	0.144017	0.347533	0.302265	0.0398997	3.57e-14	0.29485	0.0504323	5.02e-09	0.314671	0.0652365	1.41e-06	NA	No	0
QI15953	12	124786227	124286227	125286227	G	A	0.200337	0.0304495	4.73e-11	SCARB1	rs2293440	exonic	NO	NO	YES	YES	NA	NA	NA	0.158433	0.366185	0.0347097	0.119712	0.0442282	0.0067957	0.158125	0.0558136	0.00461002	0.0548812	0.0725094	0.449119	NA	No	1
QI9385	14	104108989	103601085	104635840	A	C	0.455419	0.0492642	2.37e-20	ASPG	rs2298000	intronic	NO	NO	YES	YES	NA	NA	NA	0.113333	0.0891132	0.127874	NA	NA	NA	NA	NA	NA	0.6417	0.099243	1.01e-10	NA	No	1
QI12439	2	27092384	26579693	27619199	A	G	0.265371	0.0310833	1.37e-17	KHK	rs2304681	exonic	NO	NO	YES	YES	Benign	NA	Fructosuria,_essential	0.366457	0.319621	0.376782	NA	NA	NA	NA	NA	NA	NA	NA	NA	NA	No	1
QI12506	2	27092384	26586538	27598356	A	G	0.214894	0.0310933	4.8e-12	KHK	rs2304681	exonic	NO	NO	YES	YES	Benign	NA	Fructosuria,_essential	0.366457	0.319621	0.376782	NA	NA	NA	NA	NA	NA	NA	NA	NA	NA	No	1
Xanthosine	6	16288384	15763224	16794491	G	A	0.280659	0.0373703	5.9e-14	GMPR	rs2327958	intronic	NO	NO	NO	YES	NA	NA	NA	0.564463	0.828469	0.3969	0.174134	0.0342922	3.82e-07	0.1536	0.0434246	0.000404448	0.208155	0.055896	0.000196	Region	NA	1
QI4584	6	25801855	25294203	26341804	T	C	-0.286331	0.0429397	2.59e-11	SLC17A1	rs2328895	intronic	NO	NO	NO	NO	NA	NA	NA	0.666118	0.877746	0.548096	NA	NA	NA	NA	NA	NA	NA	NA	NA	NA	No	1
QI7085	15	45409099	44599877	45967521	T	C	0.284205	0.0289932	1.1e-22	SPATA5L1	rs2453544	intronic	NO	NO	NO	NO	NA	NA	NA	0.145841	0.472508	0.00167291	0.117038	0.0455173	0.0101321	0.0971215	0.0608307	0.110358	0.142376	0.0686119	0.0379783	NA	No	1
QI7089	15	45409099	44599877	45927150	T	C	0.282311	0.0290004	2.14e-22	SPATA5L1	rs2453544	intronic	NO	NO	NO	NO	NA	NA	NA	0.145841	0.472508	0.00167291	0.115552	0.0455364	0.0111624	0.0978554	0.0608298	0.107687	0.13811	0.0686786	0.0443298	NA	No	1
QI7080	15	45409099	44595352	45967521	T	C	0.28732	0.0290161	4.08e-23	SPATA5L1	rs2453544	intronic	NO	NO	NO	NO	NA	NA	NA	0.145841	0.472508	0.00167291	0.106054	0.0454604	0.019654	0.0869335	0.0608128	0.152853	0.130274	0.068443	0.05699	NA	No	1
QI9113	15	45409099	44595352	45927392	T	C	0.277294	0.0290555	1.38e-21	SPATA5L1	rs2453544	intronic	NO	NO	NO	NO	NA	NA	NA	0.145841	0.472508	0.00167291	0.105868	0.0454709	0.0198986	0.0715446	0.0608486	0.239683	0.149274	0.0684277	0.0291472	NA	No	1
Creatine	15	45409099	44595352	45967521	T	C	0.285216	0.0290111	8.26e-23	SPATA5L1	rs2453544	intronic	NO	NO	NO	NO	NA	NA	NA	0.145841	0.472508	0.00167291	0.100837	0.0452843	0.0259635	0.0838671	0.0608555	0.168162	0.121893	0.067787	0.0721491	Region	NA	1
QI9111	15	45409099	44763573	45926101	T	C	0.245526	0.0281158	2.49e-18	SPATA5L1	rs2453544	intronic	NO	NO	NO	NO	NA	NA	NA	0.145841	0.472508	0.00167291	0.0990247	0.0454427	0.0293235	0.091139	0.0607991	0.133868	0.109006	0.0684021	0.111024	NA	No	1
QI9110	15	45409099	44763573	45926101	T	C	0.246402	0.0288502	1.33e-17	SPATA5L1	rs2453544	intronic	NO	NO	NO	NO	NA	NA	NA	0.145841	0.472508	0.00167291	NA	NA	NA	NA	NA	NA	0.0995694	0.0685518	0.146371	NA	No	1
QI7137	17	19538723	19019112	20069581	T	A	0.251699	0.0320105	3.75e-15	SLC47A1	rs2453583	intronic	NO	NO	YES	YES	NA	NA	NA	0.333124	0.274533	0.395254	0.102181	0.0378087	0.00688066	0.109505	0.0460163	0.0173263	0.0869621	0.0663299	0.189839	NA	No	1
QI7232	5	151326582	150826582	151836686	T	C	0.208862	0.0293069	1.03e-12	SLC36A2	rs246493	intronic	NO	NO	NO	NO	NA	NA	NA	0.562142	0.561742	0.527223	0.108461	0.0353001	0.00212252	0.102015	0.04276	0.0170435	0.122253	0.0625505	0.050646	NA	No	1
CAR 26:0	11	68633911	68129563	69141843	G	A	0.277529	0.0354153	4.64e-15	GAL	rs2510374	intergenic	NO	NO	NO	NO	NA	NA	NA	0.137531	0.215066	0.108266	0.317712	0.0513736	6.24e-10	0.343455	0.0669174	2.86e-07	0.280761	0.0801724	0.000462	Region	NA	1
QI10291	11	68633911	68129563	69141843	G	A	0.318217	0.0354227	2.62e-19	GAL	rs2510374	intergenic	NO	NO	NO	NO	NA	NA	NA	0.137531	0.215066	0.108266	0.301152	0.0510783	3.73e-09	0.373233	0.0667561	2.26e-08	0.199356	0.079332	0.0119732	NA	No	1
Asparagine	11	62337919	61810313	62889100	T	C	0.289918	0.0309415	7.26e-21	ASRGL1	rs2513749	ncRNA_exonic	NO	NO	YES	NO	NA	NA	NA	0.836846	0.699971	0.880958	NA	NA	NA	NA	NA	NA	NA	NA	NA	Region	NA	1
QI13326	11	67643949	67143949	68180707	T	C	-0.266879	0.0290881	4.52e-20	ACY3	rs2514032	intronic	NO	NO	NO	YES	NA	NA	NA	0.244308	0.442001	0.170884	NA	NA	NA	NA	NA	NA	-0.211628	0.0650287	0.00113639	NA	No	1
QI5884	11	67643949	67143949	68143949	T	C	0.190998	0.0291602	5.76e-11	ACY3	rs2514032	intronic	NO	NO	NO	YES	NA	NA	NA	0.244308	0.442001	0.170884	NA	NA	NA	NA	NA	NA	0.0552228	0.0650481	0.395907	NA	No	1
QI11418	15	58387979	57882109	58931740	C	T	0.221588	0.0286859	1.12e-14	ALDH1A2	rs261291	intronic	NO	NO	NO	NO	NA	NA	NA	0.383165	0.429898	0.345863	0.321987	0.0358614	2.74e-19	0.294609	0.045023	6.01e-11	0.3695	0.059312	4.67e-10	NA	No	1
QI4687	15	58387979	57887469	58931740	C	T	0.208926	0.0286613	3.11e-13	ALDH1A2	rs261291	intronic	NO	NO	NO	NO	NA	NA	NA	0.383165	0.429898	0.345863	0.317649	0.035776	6.76e-19	0.332417	0.0447478	1.1e-13	0.291486	0.059561	9.88e-07	NA	No	1
PE 34:2	15	58387979	57881250	58931740	C	T	0.238538	0.0287149	9.81e-17	ALDH1A2	rs261291	intronic	NO	NO	NO	NO	NA	NA	NA	0.383165	0.429898	0.345863	0.311455	0.0358624	3.8e-18	0.30907	0.0449289	6.02e-12	0.315643	0.0595335	1.15e-07	Region	NA	1
PE 38:6	15	58387979	57882109	58931740	C	T	0.228551	0.028759	1.91e-15	ALDH1A2	rs261291	intronic	NO	NO	NO	NO	NA	NA	NA	0.383165	0.429898	0.345863	0.292695	0.0359886	4.19e-16	0.284654	0.0450905	2.74e-10	0.306806	0.0597349	2.8e-07	Region	NA	1
PE 36:4	15	58387979	57881250	58931740	C	T	0.2397	0.0287368	7.35e-17	ALDH1A2	rs261291	intronic	NO	NO	NO	NO	NA	NA	NA	0.383165	0.429898	0.345863	0.284179	0.0358704	2.33e-15	0.29518	0.0450222	5.51e-11	0.265058	0.0593547	7.98e-06	Region	NA	1
QI4775	15	58387979	57882109	58931740	C	T	0.236448	0.0287275	1.86e-16	ALDH1A2	rs261291	intronic	NO	NO	NO	NO	NA	NA	NA	0.383165	0.429898	0.345863	0.276561	0.0360334	1.65e-14	0.251794	0.0452872	2.7e-08	0.319293	0.0594867	7.99e-08	NA	No	1
QI4755	15	58387979	57882109	58931740	C	T	0.223898	0.0287177	6.36e-15	ALDH1A2	rs261291	intronic	NO	NO	NO	NO	NA	NA	NA	0.383165	0.429898	0.345863	0.266132	0.0360692	1.6e-13	0.246204	0.0453357	5.61e-08	0.300501	0.0595379	4.48e-07	NA	No	1
PE 36:2	15	58387979	57882109	58931740	C	T	0.205666	0.0287542	8.52e-13	ALDH1A2	rs261291	intronic	NO	NO	NO	NO	NA	NA	NA	0.383165	0.429898	0.345863	0.253747	0.0361209	2.14e-12	0.235642	0.0453741	2.07e-07	0.285071	0.0596836	1.78e-06	Region	NA	1
PE 38:4	15	58387979	57881250	58931740	C	T	0.230403	0.0287722	1.17e-15	ALDH1A2	rs261291	intronic	NO	NO	NO	NO	NA	NA	NA	0.383165	0.429898	0.345863	0.231985	0.0361114	1.33e-10	0.244696	0.0453253	6.71e-08	0.209895	0.059752	0.000443	Region	NA	1
QI4773	15	58387979	57882109	58931740	C	T	0.210931	0.0287106	2.03e-13	ALDH1A2	rs261291	intronic	NO	NO	NO	NO	NA	NA	NA	0.383165	0.429898	0.345863	0.223944	0.0359004	4.43e-10	0.236767	0.0453692	1.8e-07	0.202468	0.0587148	0.000564	NA	No	1
QI4974	15	58387979	57887979	58931740	C	T	0.200316	0.0289164	4.29e-12	ALDH1A2	rs261291	intronic	NO	NO	NO	NO	NA	NA	NA	0.383165	0.429898	0.345863	NA	NA	NA	0.268707	0.0451885	2.74e-09	NA	NA	NA	NA	No	1
QI15563	15	48108002	47599968	48641297	G	A	0.260715	0.0361869	5.82e-13	SLC24A5	rs2675345	intergenic	NO	NO	NO	NO	NA	NA	NA	0.283594	0.790669	0.00412058	NA	NA	NA	0.0282273	0.0410332	0.491507	NA	NA	NA	NA	Yes	0
QI7106	5	132395612	131871066	132906924	T	A	0.227148	0.0287682	2.88e-15	SLC22A5	rs274547	UTR3	NO	NO	YES	YES	NA	NA	NA	0.745149	0.510343	0.842404	0.139133	0.039212	0.000387859	0.106625	0.0491995	0.0302201	0.195738	0.0649229	0.00257041	NA	No	1
QI3783	6	25794203	25294203	26384436	G	A	0.325747	0.0428462	2.9e-14	SLC17A1	rs2762353	intronic	NO	NO	NO	NO	NA	NA	NA	0.663683	0.870802	0.547729	0.344222	0.035832	7.5e-22	0.383355	0.0439798	2.87e-18	0.266958	0.0617974	1.56e-05	NA	No	1
QI15493	1	55063542	54563542	55563542	A	C	-0.985859	0.138686	1.17e-12	PCSK9	rs28362286	exonic	NO	NO	NO	NO	Benign	NA	Hypocholesterolemia|Familial_hypercholesterolemia|Low_density_lipoprotein_cholesterol_level_quantitative_trait_locus_1|not_provided	0.00256636	0.00858175	6.19e-05	NA	NA	NA	NA	NA	NA	-1.40229	0.545637	0.0101698	NA	No	0
QI9810	1	55063542	54563542	55563542	A	C	-0.940863	0.138655	1.16e-11	PCSK9	rs28362286	exonic	NO	NO	NO	NO	Benign	NA	Hypocholesterolemia|Familial_hypercholesterolemia|Low_density_lipoprotein_cholesterol_level_quantitative_trait_locus_1|not_provided	0.00256636	0.00858175	6.19e-05	NA	NA	NA	NA	NA	NA	-1.35882	0.545592	0.0127549	NA	No	0
QI9811	1	55063542	54563542	55563542	A	C	-0.935925	0.138663	1.48e-11	PCSK9	rs28362286	exonic	NO	NO	NO	NO	Benign	NA	Hypocholesterolemia|Familial_hypercholesterolemia|Low_density_lipoprotein_cholesterol_level_quantitative_trait_locus_1|not_provided	0.00256636	0.00858175	6.19e-05	NA	NA	NA	NA	NA	NA	-1.31345	0.545272	0.0160052	NA	No	0
QI692	1	55063542	54563542	55563542	A	C	-1.00523	0.138824	4.45e-13	PCSK9	rs28362286	exonic	NO	NO	NO	NO	Benign	NA	Hypocholesterolemia|Familial_hypercholesterolemia|Low_density_lipoprotein_cholesterol_level_quantitative_trait_locus_1|not_provided	0.00256636	0.00858175	6.19e-05	NA	NA	NA	NA	NA	NA	-1.09665	0.545793	0.0445079	NA	No	0
QI15502	1	55063542	54563542	55563542	A	C	-1.00014	0.138808	5.8e-13	PCSK9	rs28362286	exonic	NO	NO	NO	NO	Benign	NA	Hypocholesterolemia|Familial_hypercholesterolemia|Low_density_lipoprotein_cholesterol_level_quantitative_trait_locus_1|not_provided	0.00256636	0.00858175	6.19e-05	NA	NA	NA	NA	NA	NA	-1.04247	0.54584	0.0561531	NA	No	0
SM(d18:1/16:0)	1	55063542	54563542	55563542	A	C	-0.984822	0.138781	1.28e-12	PCSK9	rs28362286	exonic	NO	NO	NO	NO	Benign	NA	Hypocholesterolemia|Familial_hypercholesterolemia|Low_density_lipoprotein_cholesterol_level_quantitative_trait_locus_1|not_provided	0.00256636	0.00858175	6.19e-05	NA	NA	NA	NA	NA	NA	-0.694455	0.545752	0.203205	Region	NA	0
QI8492	1	201999135	201495105	202507073	C	T	0.271538	0.0339244	1.2e-15	RNPEP	rs28419585	ncRNA_exonic	NO	NO	NO	NO	NA	NA	NA	0.283115	0.229437	0.286355	NA	NA	NA	NA	NA	NA	0.173329	0.0656476	0.00828331	NA	Yes	1
C40:7 PE plasmalogen	7	80690622	80171133	81193122	C	G	0.350855	0.0500147	2.3e-12	SEMA3C	rs28832309	intergenic	NO	NO	NO	NO	NA	NA	NA	0.0267091	0.0882101	0.000154933	0.170683	0.10756	0.112544	0.133416	0.135091	0.323347	0.235222	0.177777	0.185793	None	NA	1
QI11581	7	80690622	80165494	81193122	C	G	0.398561	0.0500397	1.65e-15	SEMA3C	rs28832309	intergenic	NO	NO	NO	NO	NA	NA	NA	0.0267091	0.0882101	0.000154933	0.22649	0.107462	0.0350633	0.252317	0.13492	0.061467	0.181675	0.177724	0.306673	NA	No	1
QI11516	4	99269648	98603864	99807860	T	C	0.243427	0.0366982	3.28e-11	ADH1A	rs28864441	ncRNA_intronic	NO	NO	NO	NO	NA	NA	NA	0.0586122	0.190255	0.0010224	0.126152	0.0764294	0.098827	0.154169	0.0970112	0.112019	0.0803048	0.124098	0.517562	NA	No	1
CAR 14:1	17	7220519	6720519	7743050	T	C	-0.379556	0.0481177	3.07e-15	ACADVL	rs28934585	exonic	NO	NO	YES	YES	Benign/Likely_benign	441528:Pathogenic	Very_long_chain_acyl-CoA_dehydrogenase_deficiency|not_specified|not_provided	0.0339498	0.109388	0.000418151	-0.425106	0.114015	0.000192613	-0.510302	0.146803	0.000508757	-0.2956	0.180996	0.102431	None	NA	0
CAR 14:2	17	7220519	6720519	7743050	T	C	-0.368947	0.0481152	1.75e-14	ACADVL	rs28934585	exonic	NO	NO	YES	YES	Benign/Likely_benign	441528:Pathogenic	Very_long_chain_acyl-CoA_dehydrogenase_deficiency|not_specified|not_provided	0.0339498	0.109388	0.000418151	-0.373378	0.114244	0.00108213	-0.447969	0.147009	0.0023097	-0.259647	0.181527	0.152615	None	NA	0
CAR 12:0	17	7220519	6720519	7743050	T	C	-0.35191	0.0480954	2.54e-13	ACADVL	rs28934585	exonic	NO	NO	YES	YES	Benign/Likely_benign	441528:Pathogenic	Very_long_chain_acyl-CoA_dehydrogenase_deficiency|not_specified|not_provided	0.0339498	0.109388	0.000418151	-0.30552	0.114112	0.00742043	-0.395125	0.147149	0.00724863	-0.170336	0.18074	0.345968	None	NA	0
QI6160	17	7220519	6720519	7720519	T	C	-0.324287	0.0480625	1.51e-11	ACADVL	rs28934585	exonic	NO	NO	YES	YES	Benign/Likely_benign	441528:Pathogenic	Very_long_chain_acyl-CoA_dehydrogenase_deficiency|not_specified|not_provided	0.0339498	0.109388	0.000418151	-0.312359	0.114235	0.00625048	-0.374032	0.147164	0.0110347	-0.218857	0.181202	0.227122	NA	No	0
QI510	17	75960802	75459606	76476731	A	G	-0.520611	0.071672	3.76e-13	ACOX1	rs2898586	intronic	NO	NO	NO	NO	NA	NA	NA	0.0547763	0.045822	0.0527892	NA	NA	NA	-0.5069	0.106325	1.87e-06	NA	NA	NA	NA	No	1
QI8972	10	91192083	89687661	91700764	A	T	0.303554	0.0421756	6.14e-13	PCGF5	rs2901260	intronic	NO	NO	NO	NO	NA	NA	NA	0.50886	0.133859	0.713342	0.0462776	0.0324633	0.154003	0.109428	0.0409632	0.00755404	-0.0603571	0.0532298	0.256838	NA	No	0
QI6976	22	18918451	18418451	19418451	T	C	0.578828	0.077608	8.76e-14	AC007326.4 | PRODH	rs2904552	exonic	NO	NO	YES	YES	Pathogenic,_risk_factor	NA	Proline_dehydrogenase_deficiency|Schizophrenia_4	0.0960917	0.020649	0.0906289	0.385514	0.0646725	2.51e-09	0.446876	0.0863979	2.31e-07	0.307317	0.0975325	0.00162759	NA	No	1
QI6991	22	18918451	18418451	19466776	T	C	0.60285	0.0776321	8.13e-15	AC007326.4 | PRODH	rs2904552	exonic	NO	NO	YES	YES	Pathogenic,_risk_factor	NA	Proline_dehydrogenase_deficiency|Schizophrenia_4	0.0960917	0.020649	0.0906289	0.381029	0.0647058	3.89e-09	0.445303	0.0864379	2.58e-07	0.299102	0.0975891	0.00217738	NA	No	1
Proline	22	18918451	18418451	19466776	T	C	0.629148	0.0776969	5.61e-16	AC007326.4 | PRODH	rs2904552	exonic	NO	NO	YES	YES	Pathogenic,_risk_factor	NA	Proline_dehydrogenase_deficiency|Schizophrenia_4	0.0960917	0.020649	0.0906289	0.359139	0.0646856	2.82e-08	0.447112	0.0864277	2.3e-07	0.247102	0.0975347	0.0112938	Region	NA	1
QI6984	22	18918451	18418451	19418451	T	C	0.516642	0.0777988	3.12e-11	AC007326.4 | PRODH	rs2904552	exonic	NO	NO	YES	YES	Pathogenic,_risk_factor	NA	Proline_dehydrogenase_deficiency|Schizophrenia_4	0.0960917	0.020649	0.0906289	0.356113	0.0647209	3.75e-08	0.435815	0.086487	4.68e-07	0.254675	0.0975705	0.0090498	NA	No	1
QI9211	22	18918451	18418451	19418451	T	C	0.548055	0.0776526	1.69e-12	AC007326.4 | PRODH	rs2904552	exonic	NO	NO	YES	YES	Pathogenic,_risk_factor	NA	Proline_dehydrogenase_deficiency|Schizophrenia_4	0.0960917	0.020649	0.0906289	0.330144	0.0647431	3.41e-07	0.414966	0.0865896	1.65e-06	0.222601	0.0974993	0.0224241	NA	No	1
QI6985	22	18918451	18418451	19418451	T	C	0.517029	0.0780752	3.54e-11	AC007326.4 | PRODH	rs2904552	exonic	NO	NO	YES	YES	Pathogenic,_risk_factor	NA	Proline_dehydrogenase_deficiency|Schizophrenia_4	0.0960917	0.020649	0.0906289	0.317236	0.0647623	9.66e-07	0.404971	0.0866157	2.93e-06	0.206003	0.0975276	0.0346643	NA	No	1
QI6983	22	18918451	18418451	19418451	T	C	0.540754	0.0776599	3.33e-12	AC007326.4 | PRODH	rs2904552	exonic	NO	NO	YES	YES	Pathogenic,_risk_factor	NA	Proline_dehydrogenase_deficiency|Schizophrenia_4	0.0960917	0.020649	0.0906289	0.306826	0.0647108	2.12e-06	0.409545	0.0865106	2.2e-06	0.176348	0.0975018	0.0705037	NA	No	1
QI13749	11	34916354	34371134	35507388	G	A	0.254102	0.0338412	5.97e-14	APIP | PDHX	rs2956112	UTR5	YES	NO	YES	NO	Benign	NA	Pyruvate_dehydrogenase_complex_deficiency|not_provided	0.783452	0.776057	0.800923	0.338825	0.0411477	1.81e-16	0.361559	0.0502529	6.26e-13	0.292573	0.071678	4.47e-05	NA	No	1
QI10664	11	34901575	34163622	35697625	C	T	0.73539	0.0344045	2.29e-101	APIP	rs2985382	intronic	NO	NO	NO	NO	NA	NA	NA	0.785767	0.783571	0.801109	NA	NA	NA	NA	NA	NA	NA	NA	NA	NA	No	1
QI7090	6	160249250	159675818	160950480	C	A	0.966992	0.0408052	3.8e-124	SLC22A2	rs316019	exonic	NO	NO	NO	NO	NA	NA	NA	0.888287	0.849862	0.901805	1.00499	0.0536236	2.27e-78	0.978749	0.0634202	9.86e-54	1.0708	0.100432	1.53e-26	NA	No	1
C38:6 PE plasmalogen	7	80671133	80171133	81193122	G	T	0.38553	0.0502049	1.6e-14	CD36	rs3211938	exonic	YES	NO	YES	YES	Benign	NA	Platelet_glycoprotein_IV_deficiency|Malaria,_cerebral,_susceptibility_to|not_specified	0.0261616	0.0864703	0.000154871	0.239721	0.107581	0.0258607	0.157711	0.13396	0.239078	0.388685	0.180543	0.0313294	None	NA	1
C38:7 PC plasmalogen	7	80671133	80165494	81363041	G	T	0.403548	0.0504123	1.2e-15	CD36	rs3211938	exonic	YES	NO	YES	YES	Benign	NA	Platelet_glycoprotein_IV_deficiency|Malaria,_cerebral,_susceptibility_to|not_specified	0.0261616	0.0864703	0.000154871	0.158329	0.107261	0.139915	0.120356	0.134	0.369088	0.226049	0.178949	0.206517	None	NA	1
QI15249	7	80671133	80171133	81193122	G	T	0.369411	0.0505144	2.61e-13	CD36	rs3211938	exonic	YES	NO	YES	YES	Benign	NA	Platelet_glycoprotein_IV_deficiency|Malaria,_cerebral,_susceptibility_to|not_specified	0.0261616	0.0864703	0.000154871	0.336325	0.107573	0.00176911	0.222557	0.133858	0.096386	0.543782	0.180758	0.00262675	NA	No	1
QI12147	7	80671133	80171133	81193122	G	T	0.336665	0.0502725	2.13e-11	CD36	rs3211938	exonic	YES	NO	YES	YES	Benign	NA	Platelet_glycoprotein_IV_deficiency|Malaria,_cerebral,_susceptibility_to|not_specified	0.0261616	0.0864703	0.000154871	0.262868	0.107208	0.0142086	0.244074	0.13383	0.0681877	0.296531	0.179109	0.097805	NA	No	1
QI14127	1	46405089	45073522	46932391	A	C	0.707293	0.0299616	3.29e-123	FAAH	rs324420	exonic	NO	NO	NO	NO	Benign	NA	FAAH_POLYMORPHISM	0.264172	0.359619	0.207364	0.612266	0.0386485	1.6e-56	0.58608	0.0466143	2.97e-36	0.669855	0.0691285	3.33e-22	NA	No	1
QI1478	1	46405089	45729029	46932391	A	C	0.307101	0.0288966	2.22e-26	FAAH	rs324420	exonic	NO	NO	NO	NO	Benign	NA	FAAH_POLYMORPHISM	0.264172	0.359619	0.207364	0.265815	0.0398506	2.55e-11	0.335441	0.0491024	8.41e-12	0.131459	0.0682095	0.0539436	NA	No	1
N-Oleoyl glycine	1	46405089	45712246	46932391	A	C	0.548327	0.0324717	5.68e-64	FAAH	rs324420	exonic	NO	NO	NO	NO	Benign	NA	FAAH_POLYMORPHISM	0.264172	0.359619	0.207364	0.44636	0.0393914	9.17e-30	0.447296	0.048135	1.51e-20	0.444462	0.0685408	8.89e-11	None	NA	1
QI12470	1	46405089	45714964	46938340	A	C	0.490967	0.0300393	4.79e-60	FAAH	rs324420	exonic	NO	NO	NO	NO	Benign	NA	FAAH_POLYMORPHISM	0.264172	0.359619	0.207364	NA	NA	NA	0.519277	0.0474703	7.5e-28	NA	NA	NA	NA	No	1
N-Oleoyl serine	1	46405089	45729029	46932391	A	C	0.381951	0.0323505	3.61e-32	FAAH	rs324420	exonic	NO	NO	NO	NO	Benign	NA	FAAH_POLYMORPHISM	0.264172	0.359619	0.207364	NA	NA	NA	0.34072	0.0490917	3.91e-12	NA	NA	NA	Region	NA	1
QI2222	1	46405089	45690201	46932391	A	C	0.400858	0.0284155	3.44e-45	FAAH	rs324420	exonic	NO	NO	NO	NO	Benign	NA	FAAH_POLYMORPHISM	0.264172	0.359619	0.207364	NA	NA	NA	NA	NA	NA	0.375013	0.0690053	5.49e-08	NA	No	1
QI13988	1	46405089	45729029	46932026	A	C	0.351186	0.0286379	1.43e-34	FAAH	rs324420	exonic	NO	NO	NO	NO	Benign	NA	FAAH_POLYMORPHISM	0.264172	0.359619	0.207364	NA	NA	NA	NA	NA	NA	0.358203	0.0692657	2.32e-07	NA	No	1
N-Oleoyl taurine	1	46405089	45822634	46929969	A	C	0.263432	0.0373723	1.8e-12	FAAH	rs324420	exonic	NO	NO	NO	NO	Benign	NA	FAAH_POLYMORPHISM	0.264172	0.359619	0.207364	NA	NA	NA	NA	NA	NA	0.214443	0.0679093	0.00158971	Region	NA	1
QI2044	1	46405089	45712246	46932391	A	C	0.47097	0.0300565	2.45e-55	FAAH	rs324420	exonic	NO	NO	NO	NO	Benign	NA	FAAH_POLYMORPHISM	0.264172	0.359619	0.207364	NA	NA	NA	NA	NA	NA	NA	NA	NA	NA	No	1
QI7019	11	5227002	4727002	5727002	A	T	0.480959	0.0729035	4.19e-11	HBB	rs334	exonic	NO	NO	NO	YES	Pathogenic	446730:other|446731:other|446735:Pathogenic|446736:Pathogenic|446737:Pathogenic|446738:Pathogenic|446747:Pathogenic|446748:other	Heinz_body_anemia|Inborn_genetic_diseases|Hb_SS_disease|beta_Thalassemia|HEMOGLOBIN_S|Fetal_hemoglobin_quantitative_trait_locus_1|Beta-thalassemia,_dominant_inclusion_body_type|Susceptibility_to_malaria|Malaria,_resistance_to|not_specified|not_provided	0.0127713	0.0408537	0.000170337	NA	NA	NA	0.30877	0.219978	0.160426	NA	NA	NA	NA	Yes	0
QI4708	4	129109497	128464344	129643723	G	A	-0.280292	0.0293028	1.12e-21	C4orf33	rs337277	exonic	NO	NO	NO	NO	NA	NA	NA	0.709384	0.460506	0.825356	-0.148661	0.0371335	6.24e-05	-0.159712	0.0464377	0.000583286	-0.129064	0.0618398	0.0368817	NA	No	1
QI10992	4	129109497	128314751	129707657	G	A	-0.445445	0.0293033	3.47e-52	C4orf33	rs337277	exonic	NO	NO	NO	NO	NA	NA	NA	0.709384	0.460506	0.825356	NA	NA	NA	-0.30266	0.0478916	2.62e-10	NA	NA	NA	NA	No	1
QI5169	4	129109497	128314751	129707657	G	A	-0.466206	0.029328	6.73e-57	C4orf33	rs337277	exonic	NO	NO	NO	NO	NA	NA	NA	0.709384	0.460506	0.825356	NA	NA	NA	-0.248503	0.0461227	7.13e-08	NA	NA	NA	NA	No	1
QI4667	4	129109497	128464344	129643723	G	A	-0.25213	0.0292403	6.54e-18	C4orf33	rs337277	exonic	NO	NO	NO	NO	NA	NA	NA	0.709384	0.460506	0.825356	NA	NA	NA	NA	NA	NA	-0.175667	0.0618494	0.00450793	NA	No	1
Serine	7	55939883	55394288	56529572	T	C	-0.200794	0.0303191	3.53e-11	AC092647.5 | ZNF713	rs34016595	exonic	NO	NO	NO	NO	NA	NA	NA	0.29496	0.376999	0.247048	-0.209175	0.0381621	4.22e-08	-0.200573	0.047882	2.8e-05	-0.224155	0.063185	0.000389	Region	NA	1
QI6333	20	12977844	12477844	13492873	ACTC	A	-0.283765	0.0387794	2.53e-13	SPTLC3	rs34091864	ncRNA_intronic	NO	NO	YES	YES	NA	NA	NA	0.696268	0.83918	0.616081	-0.219909	0.0378878	6.47e-09	-0.221411	0.0467982	2.23e-06	-0.217051	0.0645465	0.000772	NA	No	0
QI12680	4	9919558	9413701	10504273	AC	A	-0.240958	0.0293295	2.11e-16	SLC2A9	rs34426626	intronic	NO	NO	NO	NO	NA	NA	NA	0.509544	0.613514	0.427993	-0.216766	0.0357113	1.28e-09	-0.206608	0.0445784	3.57e-06	-0.234961	0.0596637	8.21e-05	NA	No	1
QI2242	4	9919558	9414226	10504273	AC	A	-0.227585	0.0293281	8.5e-15	SLC2A9	rs34426626	intronic	NO	NO	NO	NO	NA	NA	NA	0.509544	0.613514	0.427993	-0.209968	0.0357261	4.17e-09	-0.202143	0.0446038	5.84e-06	-0.223973	0.0596716	0.000174426	NA	No	1
QI14818	4	9919558	9415340	10498877	AC	A	-0.234753	0.0293303	1.21e-15	SLC2A9	rs34426626	intronic	NO	NO	NO	NO	NA	NA	NA	0.509544	0.613514	0.427993	-0.206613	0.0357685	7.63e-09	-0.183404	0.044682	4.05e-05	-0.248021	0.0596823	3.24e-05	NA	No	1
QI13770	4	9919558	9415340	10442428	AC	A	-0.207621	0.02933	1.45e-12	SLC2A9	rs34426626	intronic	NO	NO	NO	NO	NA	NA	NA	0.509544	0.613514	0.427993	-0.200119	0.0357297	2.13e-08	-0.175526	0.044714	8.65e-05	-0.243558	0.0594271	4.16e-05	NA	No	1
QI3504	4	9919558	9413701	10504273	AC	A	-0.240766	0.0293283	2.22e-16	SLC2A9	rs34426626	intronic	NO	NO	NO	NO	NA	NA	NA	0.509544	0.613514	0.427993	-0.199248	0.0357323	2.46e-08	-0.194135	0.0446369	1.37e-05	-0.208369	0.0596217	0.000474	NA	No	1
Uric acid	4	9919558	9413701	10504273	AC	A	-0.237445	0.0293288	5.68e-16	SLC2A9	rs34426626	intronic	NO	NO	NO	NO	NA	NA	NA	0.509544	0.613514	0.427993	-0.198173	0.0357338	2.93e-08	-0.191994	0.0446473	1.71e-05	-0.209184	0.0596035	0.000449	Exact	NA	1
QI1377	4	9919558	9415340	10504273	AC	A	-0.234521	0.0293595	1.37e-15	SLC2A9	rs34426626	intronic	NO	NO	NO	NO	NA	NA	NA	0.509544	0.613514	0.427993	-0.194644	0.0357942	5.39e-08	-0.172934	0.0447216	0.000110225	-0.233341	0.0597072	9.3e-05	NA	No	1
QI12768	4	9919558	9415340	10504273	AC	A	-0.227013	0.0293273	9.89e-15	SLC2A9	rs34426626	intronic	NO	NO	NO	NO	NA	NA	NA	0.509544	0.613514	0.427993	-0.178553	0.0357681	5.98e-07	-0.169337	0.0447302	0.000153252	-0.194895	0.059566	0.00106824	NA	No	1
QI14793	4	9919558	9418723	10425343	AC	A	-0.204059	0.0293455	3.56e-12	SLC2A9	rs34426626	intronic	NO	NO	NO	NO	NA	NA	NA	0.509544	0.613514	0.427993	-0.17633	0.0357963	8.4e-07	-0.156908	0.0447826	0.000458728	-0.210699	0.0595725	0.000405	NA	No	1
QI1417	4	9919558	9418723	10425343	AC	A	-0.205488	0.0293574	2.57e-12	SLC2A9	rs34426626	intronic	NO	NO	NO	NO	NA	NA	NA	0.509544	0.613514	0.427993	-0.169333	0.0358414	2.31e-06	-0.136712	0.0448466	0.00230026	-0.227005	0.0596299	0.000141	NA	No	1
QI14354	4	9919558	9418723	10419558	AC	A	-0.197517	0.0292049	1.35e-11	SLC2A9	rs34426626	intronic	NO	NO	NO	NO	NA	NA	NA	0.509544	0.613514	0.427993	-0.111037	0.0358113	0.00193117	-0.119033	0.0448948	0.00801665	-0.0970494	0.0593794	0.102176	NA	No	1
QI1839	4	9919558	9418723	10504273	AC	A	-0.20477	0.0292176	2.41e-12	SLC2A9	rs34426626	intronic	NO	NO	NO	NO	NA	NA	NA	0.509544	0.613514	0.427993	-0.105067	0.0358194	0.00335453	-0.109869	0.0449176	0.0144446	-0.0966784	0.0593636	0.103402	NA	No	1
QI3513	4	9919558	9414226	10504273	AC	A	-0.22518	0.0293114	1.56e-14	SLC2A9	rs34426626	intronic	NO	NO	NO	NO	NA	NA	NA	0.509544	0.613514	0.427993	NA	NA	NA	-0.19149	0.0446511	1.8e-05	NA	NA	NA	NA	No	1
QI1841	4	9919558	9415340	10425343	AC	A	-0.207672	0.0293271	1.43e-12	SLC2A9	rs34426626	intronic	NO	NO	NO	NO	NA	NA	NA	0.509544	0.613514	0.427993	NA	NA	NA	-0.165847	0.0447277	0.000208966	NA	NA	NA	NA	No	1
Histidine	12	95987154	95487154	96514373	A	G	1.13948	0.137573	1.2e-16	HAL	rs34457757	exonic	NO	NO	NO	NO	association	NA	Increased_histidine	0.0028316	0.00915707	0.000108399	1.55962	0.252686	6.74e-10	1.77777	0.350531	3.94e-07	1.32363	0.364587	0.000283	Region	NA	0
4-Acetamidobutanoic acid	8	18416933	17899749	18919130	C	T	0.319195	0.0331185	5.53e-22	NAT2	rs34987019	intergenic	NO	NO	NO	NO	NA	NA	NA	0.200299	0.241732	0.155186	0.353169	0.0418604	3.26e-17	0.363592	0.0498	2.86e-13	0.328074	0.0772754	2.18e-05	Exact	NA	1
N-Acetylputrescine	8	18416933	17857943	18927397	C	T	0.461515	0.0332539	8.55e-44	NAT2	rs34987019	intergenic	NO	NO	NO	NO	NA	NA	NA	0.200299	0.241732	0.155186	0.326859	0.0421056	8.31e-15	0.304585	0.0502288	1.33e-09	0.379507	0.0772231	8.9e-07	Exact	NA	1
QI4689	8	18416933	17901856	18925842	C	T	0.289682	0.0321585	2.1e-19	NAT2	rs34987019	intergenic	NO	NO	NO	NO	NA	NA	NA	0.200299	0.241732	0.155186	0.275139	0.0421277	6.53e-11	0.285307	0.0503073	1.42e-08	0.251272	0.0770749	0.00111372	NA	No	1
QI11833	8	18416933	17916933	18917174	C	T	0.22469	0.0323603	3.83e-12	NAT2	rs34987019	intergenic	NO	NO	NO	NO	NA	NA	NA	0.200299	0.241732	0.155186	0.182459	0.0422812	1.59e-05	0.218293	0.0505876	1.59e-05	0.0994143	0.0770106	0.196732	NA	No	1
QI4690	8	18416933	17871107	18927397	C	T	0.387253	0.0331903	1.86e-31	NAT2	rs34987019	intergenic	NO	NO	NO	NO	NA	NA	NA	0.200299	0.241732	0.155186	NA	NA	NA	NA	NA	NA	0.425574	0.0773755	3.8e-08	NA	No	1
QI2974	8	18416933	17901856	18917679	C	T	0.297419	0.0330369	2.2e-19	NAT2	rs34987019	intergenic	NO	NO	NO	NO	NA	NA	NA	0.200299	0.241732	0.155186	NA	NA	NA	NA	NA	NA	0.28275	0.0773507	0.000257	NA	No	1
CAR 4:0	12	120703655	120121062	121406712	A	G	0.602068	0.0579812	2.94e-25	UNC119B	rs35599677	upstream	NO	NO	YES	YES	NA	NA	NA	0.201056	0.069594	0.257166	0.659554	0.039835	1.42e-61	0.64531	0.0482339	8.05e-41	0.690111	0.070647	1.54e-22	Exact	NA	1
QI618	14	73593804	73091541	74112505	A	C	0.56882	0.06359	3.72e-19	ACOT4	rs35724886	exonic	NO	NO	NO	NO	NA	NA	NA	0.149108	0.0536496	0.215371	NA	NA	NA	0.567517	0.0591342	8.22e-22	NA	NA	NA	NA	No	1
QI13939	2	233755940	232981823	234283539	A	ATC	0.617197	0.0291897	3.11e-99	UGT1A10 | UGT1A3 | UGT1A4 | UGT1A5 | UGT1A6 | UGT1A7 | UGT1A8 | UGT1A9	rs35754645	intronic	NO	NO	NO	NO	NA	NA	NA	0.36574	0.448579	0.32072	0.641826	0.0358006	7.16e-72	0.6053	0.0437472	1.54e-43	0.715885	0.0622926	1.44e-30	NA	No	0
QI1631	2	233755940	233173008	234271328	A	ATC	0.500459	0.0291683	5.51e-66	UGT1A10 | UGT1A3 | UGT1A4 | UGT1A5 | UGT1A6 | UGT1A7 | UGT1A8 | UGT1A9	rs35754645	intronic	NO	NO	NO	NO	NA	NA	NA	0.36574	0.448579	0.32072	0.612433	0.035833	1.72e-65	0.607148	0.0438062	1.11e-43	0.623119	0.0622927	1.48e-23	NA	No	0
QI15739	2	233755940	233171246	234270804	A	ATC	0.528912	0.0292172	3.03e-73	UGT1A10 | UGT1A3 | UGT1A4 | UGT1A5 | UGT1A6 | UGT1A7 | UGT1A8 | UGT1A9	rs35754645	intronic	NO	NO	NO	NO	NA	NA	NA	0.36574	0.448579	0.32072	0.602659	0.0358483	2.01e-63	0.599283	0.0438276	1.46e-42	0.609483	0.0623117	1.36e-22	NA	No	0
QI422	2	233755940	233173008	234275180	A	ATC	0.544582	0.0291686	8.66e-78	UGT1A10 | UGT1A3 | UGT1A4 | UGT1A5 | UGT1A6 | UGT1A7 | UGT1A8 | UGT1A9	rs35754645	intronic	NO	NO	NO	NO	NA	NA	NA	0.36574	0.448579	0.32072	0.569719	0.0361399	5.48e-56	0.553366	0.0444308	1.32e-35	0.601693	0.0621273	3.5e-22	NA	No	0
QI13938	2	233755940	233162471	234283539	A	ATC	0.584529	0.0291967	3.66e-89	UGT1A10 | UGT1A3 | UGT1A4 | UGT1A5 | UGT1A6 | UGT1A7 | UGT1A8 | UGT1A9	rs35754645	intronic	NO	NO	NO	NO	NA	NA	NA	0.36574	0.448579	0.32072	0.561526	0.0364854	1.9e-53	0.50373	0.045016	4.56e-29	0.672187	0.0622894	3.78e-27	NA	No	0
QI14717	2	233755940	233162471	234270804	A	ATC	0.54452	0.0291568	7.82e-78	UGT1A10 | UGT1A3 | UGT1A4 | UGT1A5 | UGT1A6 | UGT1A7 | UGT1A8 | UGT1A9	rs35754645	intronic	NO	NO	NO	NO	NA	NA	NA	0.36574	0.448579	0.32072	0.541501	0.0365856	1.44e-49	0.49302	0.0452287	1.14e-27	0.63327	0.0622263	2.52e-24	NA	No	0
QI4307	2	233755940	233173008	234266257	A	ATC	0.428048	0.0294968	1.02e-47	UGT1A10 | UGT1A3 | UGT1A4 | UGT1A5 | UGT1A6 | UGT1A7 | UGT1A8 | UGT1A9	rs35754645	intronic	NO	NO	NO	NO	NA	NA	NA	0.36574	0.448579	0.32072	0.44951	0.0375095	4.32e-33	0.408724	0.0465878	1.74e-18	0.524674	0.0632441	1.08e-16	NA	No	0
QI1234	2	233755940	233173008	234270804	A	ATC	0.528009	0.0291677	3.04e-73	UGT1A10 | UGT1A3 | UGT1A4 | UGT1A5 | UGT1A6 | UGT1A7 | UGT1A8 | UGT1A9	rs35754645	intronic	NO	NO	NO	NO	NA	NA	NA	0.36574	0.448579	0.32072	NA	NA	NA	NA	NA	NA	0.633803	0.0622839	2.54e-24	NA	No	0
QI14045	2	233755940	233177928	234266257	A	ATC	0.499946	0.0305511	3.44e-60	UGT1A10 | UGT1A3 | UGT1A4 | UGT1A5 | UGT1A6 | UGT1A7 | UGT1A8 | UGT1A9	rs35754645	intronic	NO	NO	NO	NO	NA	NA	NA	0.36574	0.448579	0.32072	NA	NA	NA	NA	NA	NA	0.607064	0.0626699	3.43e-22	NA	No	0
QI7601	17	19560278	19018021	20121659	A	G	0.588156	0.0593368	3.69e-23	SLC47A1	rs35790011	exonic	NO	NO	NO	NO	NA	NA	NA	0.0182953	0.0589272	0.000232335	0.565348	0.132093	1.87e-05	0.45322	0.178626	0.0111727	0.700661	0.196226	0.000356	NA	No	0
QI890	20	12982070	12477844	13492873	G	A	-0.43599	0.0379599	1.56e-30	SPTLC3	rs364585	ncRNA_intronic	NO	NO	NO	NO	NA	NA	NA	0.694201	0.830708	0.617053	-0.348559	0.0377371	2.55e-20	-0.296523	0.0464573	1.74e-10	-0.449491	0.0647018	3.73e-12	NA	No	1
QI15290	20	12982070	12477844	13492873	G	A	-0.389876	0.0381075	1.44e-24	SPTLC3	rs364585	ncRNA_intronic	NO	NO	NO	NO	NA	NA	NA	0.694201	0.830708	0.617053	-0.317682	0.0376474	3.22e-17	-0.317597	0.046349	7.27e-12	-0.317846	0.0645426	8.45e-07	NA	No	1
QI904	20	12982070	12477844	13492873	G	A	-0.346664	0.0380649	8.46e-20	SPTLC3	rs364585	ncRNA_intronic	NO	NO	NO	NO	NA	NA	NA	0.694201	0.830708	0.617053	-0.294316	0.0377762	6.65e-15	-0.298523	0.0466651	1.58e-10	-0.286317	0.0643443	8.6e-06	NA	No	1
QI5169	7	134532400	133950843	135046006	C	CT	-1.12106	0.13291	3.32e-17	AKR1B10	rs371315945	intronic	NO	NO	YES	YES	NA	NA	NA	0.00460347	0.015189	6.19e-05	NA	NA	NA	-1.28204	0.287559	8.26e-06	NA	NA	NA	NA	Yes	0
QI10992	7	134532400	133960957	135037661	C	CT	-0.978404	0.132751	1.7e-13	AKR1B10	rs371315945	intronic	NO	NO	YES	YES	NA	NA	NA	0.00460347	0.015189	6.19e-05	NA	NA	NA	-1.12659	0.297248	0.000150599	NA	NA	NA	NA	No	0
QI8556	4	186236880	185695372	186770633	A	G	0.459889	0.0339338	7.65e-42	KLKB1	rs3733402	exonic	NO	NO	NO	NO	Conflicting_interpretations_of_pathogenicity	NA	Prekallikrein_deficiency	0.590895	0.735886	0.511118	0.333055	0.0366714	1.06e-19	0.262838	0.0463676	1.44e-08	0.450333	0.0599238	5.69e-14	NA	No	1
QI7638	4	186236880	185695372	186770633	A	G	0.435054	0.0356721	3.27e-34	KLKB1	rs3733402	exonic	NO	NO	NO	NO	Conflicting_interpretations_of_pathogenicity	NA	Prekallikrein_deficiency	0.590895	0.735886	0.511118	0.3268	0.0382898	1.4e-17	0.235637	0.0492759	1.74e-06	0.465732	0.0608314	1.92e-14	NA	No	1
DMGV	5	35037010	34507288	35548530	T	C	-0.425695	0.0292583	5.88e-48	AGXT2	rs37369	exonic	NO	NO	NO	NO	Affects	NA	Beta-aminoisobutyric_aciduria	0.253704	0.542972	0.0848922	-0.362726	0.0347408	1.61e-25	-0.382701	0.0425394	2.33e-19	-0.322725	0.060199	8.28e-08	Region	NA	0
QI10969	5	35037010	34537010	35548530	T	C	-0.276241	0.0291315	2.48e-21	AGXT2	rs37369	exonic	NO	NO	NO	NO	Affects	NA	Beta-aminoisobutyric_aciduria	0.253704	0.542972	0.0848922	NA	NA	NA	NA	NA	NA	NA	NA	NA	NA	No	0
Pyroglutamic acid	8	144058338	143399015	145557130	G	T	-0.417521	0.0270739	1.17e-53	OPLAH	rs3935209	exonic	NO	NO	NO	YES	NA	NA	NA	0.215694	0.537182	0.079747	-0.605958	0.0387079	3.09e-55	-0.722776	0.0482252	8.86e-51	-0.394408	0.0648971	1.22e-09	Exact	NA	1
QI14931	2	233764663	233142767	234283539	T	C	0.598945	0.0292143	2.08e-93	UGT1A1 | UGT1A10 | UGT1A3 | UGT1A4 | UGT1A5 | UGT1A6 | UGT1A7 | UGT1A8 | UGT1A9	rs4148325	intronic	NO	NO	YES	NO	NA	NA	NA	0.364981	0.446424	0.32053	0.61427	0.036041	3.9e-65	0.582413	0.0441695	1.06e-39	0.677737	0.0623445	1.59e-27	NA	No	1
QI1087	2	233764663	233168367	234283539	T	C	0.538692	0.0293563	3.29e-75	UGT1A1 | UGT1A10 | UGT1A3 | UGT1A4 | UGT1A5 | UGT1A6 | UGT1A7 | UGT1A8 | UGT1A9	rs4148325	intronic	NO	NO	YES	NO	NA	NA	NA	0.364981	0.446424	0.32053	0.580792	0.0364843	4.68e-57	0.51724	0.0450006	1.41e-30	0.702695	0.0623246	1.75e-29	NA	No	1
QI1379	2	233764663	233178335	234267183	T	C	0.445856	0.0308848	3.07e-47	UGT1A1 | UGT1A10 | UGT1A3 | UGT1A4 | UGT1A5 | UGT1A6 | UGT1A7 | UGT1A8 | UGT1A9	rs4148325	intronic	NO	NO	YES	NO	NA	NA	NA	0.364981	0.446424	0.32053	0.550627	0.0364884	1.87e-51	0.52403	0.0450016	2.44e-31	0.601672	0.0623426	4.86e-22	NA	No	1
QI1481	2	233764663	233173008	234267183	T	C	0.47488	0.0298594	5.95e-57	UGT1A1 | UGT1A10 | UGT1A3 | UGT1A4 | UGT1A5 | UGT1A6 | UGT1A7 | UGT1A8 | UGT1A9	rs4148325	intronic	NO	NO	YES	NO	NA	NA	NA	0.364981	0.446424	0.32053	0.509486	0.0384972	5.56e-40	0.44416	0.0489963	1.24e-19	0.614881	0.0622341	5.08e-23	NA	No	1
QI14010	2	233764663	233162471	234267183	T	C	0.526195	0.0292202	1.69e-72	UGT1A1 | UGT1A10 | UGT1A3 | UGT1A4 | UGT1A5 | UGT1A6 | UGT1A7 | UGT1A8 | UGT1A9	rs4148325	intronic	NO	NO	YES	NO	NA	NA	NA	0.364981	0.446424	0.32053	0.486284	0.0369361	1.39e-39	0.43234	0.045909	4.63e-21	0.585288	0.0621943	4.93e-21	NA	No	1
QI14055	2	233764663	233173008	234267183	T	C	0.496186	0.0292026	9.55e-65	UGT1A1 | UGT1A10 | UGT1A3 | UGT1A4 | UGT1A5 | UGT1A6 | UGT1A7 | UGT1A8 | UGT1A9	rs4148325	intronic	NO	NO	YES	NO	NA	NA	NA	0.364981	0.446424	0.32053	0.425977	0.0371708	2.1e-30	0.376433	0.0463427	4.56e-16	0.515343	0.0622407	1.23e-16	NA	No	1
QI1483	2	233764663	233173008	234266257	T	C	0.416642	0.0294053	1.43e-45	UGT1A1 | UGT1A10 | UGT1A3 | UGT1A4 | UGT1A5 | UGT1A6 | UGT1A7 | UGT1A8 | UGT1A9	rs4148325	intronic	NO	NO	YES	NO	NA	NA	NA	0.364981	0.446424	0.32053	0.40637	0.0386214	6.85e-26	0.360525	0.0494862	3.21e-13	0.477804	0.0617724	1.03e-14	NA	No	1
QI11242	2	233764663	233173008	234266257	T	C	0.449562	0.0291379	1.05e-53	UGT1A1 | UGT1A10 | UGT1A3 | UGT1A4 | UGT1A5 | UGT1A6 | UGT1A7 | UGT1A8 | UGT1A9	rs4148325	intronic	NO	NO	YES	NO	NA	NA	NA	0.364981	0.446424	0.32053	0.338977	0.0373866	1.23e-19	0.326755	0.0467485	2.76e-12	0.360666	0.0622747	6.97e-09	NA	No	1
QI15805	2	233764663	233220033	234266257	T	C	0.300644	0.0291331	5.74e-25	UGT1A1 | UGT1A10 | UGT1A3 | UGT1A4 | UGT1A5 | UGT1A6 | UGT1A7 | UGT1A8 | UGT1A9	rs4148325	intronic	NO	NO	YES	NO	NA	NA	NA	0.364981	0.446424	0.32053	0.318261	0.0375577	2.37e-17	0.277949	0.0470664	3.52e-09	0.388929	0.0623164	4.34e-10	NA	No	1
QI4952	2	233764663	233177928	234266257	T	C	0.396469	0.0291596	4.2e-42	UGT1A1 | UGT1A10 | UGT1A3 | UGT1A4 | UGT1A5 | UGT1A6 | UGT1A7 | UGT1A8 | UGT1A9	rs4148325	intronic	NO	NO	YES	NO	NA	NA	NA	0.364981	0.446424	0.32053	NA	NA	NA	0.311561	0.046807	2.81e-11	NA	NA	NA	NA	No	1
QI10761	2	233764663	233232129	234266257	T	C	0.268013	0.0302655	8.34e-19	UGT1A1 | UGT1A10 | UGT1A3 | UGT1A4 | UGT1A5 | UGT1A6 | UGT1A7 | UGT1A8 | UGT1A9	rs4148325	intronic	NO	NO	YES	NO	NA	NA	NA	0.364981	0.446424	0.32053	NA	NA	NA	NA	NA	NA	NA	NA	NA	NA	No	1
QI15517	2	43847292	43325008	44372965	T	C	-0.369807	0.0438076	3.13e-17	ABCG8	rs4245791	intronic	NO	NO	NO	NO	NA	NA	NA	0.762838	0.867735	0.682061	-0.29811	0.0407885	2.7e-13	-0.272025	0.0518937	1.59e-07	-0.340275	0.0659768	2.5e-07	NA	No	1
Orotic acid	7	33041902	32495730	33578762	G	A	-0.270198	0.0300149	2.21e-19	NT5C3A	rs4316067	intronic	NO	NO	YES	NO	NA	NA	NA	0.342815	0.42242	0.288495	-0.32832	0.0356071	2.95e-20	-0.383169	0.0435751	1.45e-18	-0.218099	0.0617715	0.000414	Region	NA	1
QI2689	4	47543111	47043111	48096281	G	A	0.21851	0.0297273	1.98e-13	ATP10D	rs4391005	intronic	NO	NO	NO	NO	NA	NA	NA	0.387926	0.415713	0.347583	0.286008	0.0359347	1.73e-15	0.287032	0.0448295	1.53e-10	0.284167	0.0601036	2.27e-06	NA	No	1
QI2694	4	47543111	47043111	48043124	G	A	0.210913	0.0297095	1.25e-12	ATP10D	rs4391005	intronic	NO	NO	NO	NO	NA	NA	NA	0.387926	0.415713	0.347583	0.25094	0.0360867	3.56e-12	0.238582	0.0451129	1.23e-07	0.272898	0.0601339	5.67e-06	NA	No	1
QI14562	4	47543111	47043111	48043111	G	A	0.200493	0.0297806	1.67e-11	ATP10D	rs4391005	intronic	NO	NO	NO	NO	NA	NA	NA	0.387926	0.415713	0.347583	0.220105	0.036073	1.05e-09	0.230123	0.04521	3.58e-07	0.202553	0.0598433	0.000713	NA	No	1
QI13613	4	47543111	47043111	48043124	G	A	0.207025	0.0297149	3.24e-12	ATP10D	rs4391005	intronic	NO	NO	NO	NO	NA	NA	NA	0.387926	0.415713	0.347583	0.217139	0.0361125	1.82e-09	0.203245	0.045279	7.17e-06	0.241424	0.0598635	5.51e-05	NA	No	1
QI14564	4	47543111	47043111	48096281	G	A	0.202978	0.0298066	9.77e-12	ATP10D	rs4391005	intronic	NO	NO	NO	NO	NA	NA	NA	0.387926	0.415713	0.347583	0.209607	0.0360832	6.29e-09	0.225852	0.0451334	5.61e-07	0.18083	0.0600691	0.00260937	NA	No	1
QI2188	1	46917369	46293685	47473066	T	A	0.349014	0.0310587	2.68e-29	CYP4A11	rs4507958	intergenic	NO	NO	NO	NO	NA	NA	NA	0.214412	0.366858	0.133114	0.265161	0.0427935	5.78e-10	0.266946	0.0531023	4.98e-07	0.261853	0.0722751	0.000291	NA	No	1
QI10705	1	46917369	46298533	47481195	T	A	0.286142	0.0305346	7.18e-21	CYP4A11	rs4507958	intergenic	NO	NO	NO	NO	NA	NA	NA	0.214412	0.366858	0.133114	0.198302	0.0425832	3.21e-06	0.150633	0.0526691	0.00423667	0.288277	0.0723602	6.78e-05	NA	No	1
QI5469	1	46917369	46417369	47473066	T	A	0.217859	0.0306086	1.1e-12	CYP4A11	rs4507958	intergenic	NO	NO	NO	NO	NA	NA	NA	0.214412	0.366858	0.133114	0.18309	0.0426202	1.74e-05	0.14593	0.0526797	0.00560327	0.2535	0.0725142	0.000473	NA	No	1
QI10834	1	46917369	46417369	47434295	T	A	0.228536	0.0305948	8.03e-14	CYP4A11	rs4507958	intergenic	NO	NO	NO	NO	NA	NA	NA	0.214412	0.366858	0.133114	0.152498	0.042628	0.000347015	0.103473	0.0527857	0.0499664	0.244416	0.0722784	0.000721	NA	No	1
QI5541	1	46917369	46293685	47482223	T	A	0.306275	0.0304896	9.64e-24	CYP4A11	rs4507958	intergenic	NO	NO	NO	NO	NA	NA	NA	0.214412	0.366858	0.133114	NA	NA	NA	0.201882	0.0524947	0.000120183	NA	NA	NA	NA	No	1
QI2190	1	46917369	46293685	47509717	T	A	0.415797	0.0312164	1.78e-40	CYP4A11	rs4507958	intergenic	NO	NO	NO	NO	NA	NA	NA	0.214412	0.366858	0.133114	NA	NA	NA	NA	NA	NA	0.335306	0.0722844	3.51e-06	NA	No	1
QI3785	22	19963748	19461490	20463748	A	G	-0.237647	0.0316315	5.78e-14	COMT	rs4680	exonic	NO	NO	YES	YES	drug_response	NA	CATECHOL-O-METHYLTRANSFERASE_POLYMORPHISM|methadone_response_-_Dosage,_Efficacy|morphine_response_-_Dosage,_Efficacy|opioids_response_-_Dosage,_Efficacy|oxycodone_response_-_Dosage,_Efficacy|remifentanil_response_-_Dosage,_Efficacy|sufentanil_response_-_Dosage,_Efficacy|tramadol_response_-_Dosage,_Efficacy|not_specified|nicotine_response_-_Efficacy	0.440595	0.311174	0.51887	-0.116144	0.0360289	0.00126572	-0.103827	0.0449935	0.0210209	-0.138157	0.0601495	0.0216252	NA	No	1
QI2727	22	19963748	19432836	20505776	A	G	-0.412529	0.0315888	5.62e-39	COMT	rs4680	exonic	NO	NO	YES	YES	drug_response	NA	CATECHOL-O-METHYLTRANSFERASE_POLYMORPHISM|methadone_response_-_Dosage,_Efficacy|morphine_response_-_Dosage,_Efficacy|opioids_response_-_Dosage,_Efficacy|oxycodone_response_-_Dosage,_Efficacy|remifentanil_response_-_Dosage,_Efficacy|sufentanil_response_-_Dosage,_Efficacy|tramadol_response_-_Dosage,_Efficacy|not_specified|nicotine_response_-_Efficacy	0.440595	0.311174	0.51887	NA	NA	NA	NA	NA	NA	NA	NA	NA	NA	No	1
QI3819	3	53248287	51679429	53988287	G	A	0.487337	0.0293512	6.56e-62	TKT	rs4687718	intronic	NO	NO	YES	YES	NA	NA	NA	0.74684	0.459884	0.872735	NA	NA	NA	0.503636	0.0489484	7.89e-25	NA	NA	NA	NA	No	1
QI12439	3	53248287	51553522	54004080	G	A	0.654834	0.0292621	6.41e-111	TKT	rs4687718	intronic	NO	NO	YES	YES	NA	NA	NA	0.74684	0.459884	0.872735	NA	NA	NA	NA	NA	NA	NA	NA	NA	NA	No	1
QI12506	3	53248287	51679429	53955634	G	A	0.590883	0.0292828	1.51e-90	TKT	rs4687718	intronic	NO	NO	YES	YES	NA	NA	NA	0.74684	0.459884	0.872735	NA	NA	NA	NA	NA	NA	NA	NA	NA	NA	No	1
QI12488	3	53248287	52695535	53902849	G	A	0.39302	0.0292943	4.86e-41	TKT	rs4687718	intronic	NO	NO	YES	YES	NA	NA	NA	0.74684	0.459884	0.872735	NA	NA	NA	NA	NA	NA	NA	NA	NA	NA	No	1
QI8984	5	132401693	131756377	132933345	A	G	0.248521	0.0290137	1.08e-17	AC116366.3	rs4705940	intergenic	NO	NO	NO	YES	NA	NA	NA	0.718178	0.437518	0.834391	0.0761699	0.0383854	0.0472174	0.087894	0.0497976	0.0775595	0.0590044	0.0602557	0.327464	NA	No	1
CAR DC3:0;2Me	15	63116121	62581130	63843922	A	G	-0.447613	0.0361179	2.85e-35	LACTB	rs4775623	intergenic	NO	NO	NO	NO	NA	NA	NA	0.387022	0.207526	0.510064	-0.328314	0.0351087	8.65e-21	-0.305871	0.0441082	4.08e-12	-0.367119	0.0579983	2.45e-10	None	NA	1
QI843	16	81223108	80723108	81724725	T	C	-0.21429	0.0305192	2.2e-12	BCO1	rs4889286	intergenic	NO	NO	NO	NO	NA	NA	NA	0.462341	0.334607	0.503704	-0.232105	0.0356788	7.75e-11	-0.213445	0.0439067	1.17e-06	-0.268381	0.061218	1.17e-05	NA	No	1
QI9680	10	106948923	105633411	108645622	C	T	0.379447	0.0441493	8.35e-18	SORCS1	rs4918270	intronic	NO	NO	NO	NO	NA	NA	NA	0.418801	0.113297	0.581335	-0.0154101	0.0331715	0.642248	-0.00787529	0.0419597	0.851122	-0.0279669	0.0541673	0.60564	NA	No	1
QI8972	10	106948923	105689151	107509579	C	T	0.312707	0.0441235	1.37e-12	SORCS1	rs4918270	intronic	NO	NO	NO	NO	NA	NA	NA	0.418801	0.113297	0.581335	0.0033475	0.0331817	0.919643	0.019458	0.0419457	0.64273	-0.0235932	0.0542422	0.663591	NA	No	1
QI13392	11	2176056	1676056	2676056	G	A	-0.21333	0.0317948	1.95e-11	TH	rs4929965	intergenic	NO	NO	NO	YES	NA	NA	NA	0.541754	0.298314	0.618616	NA	NA	NA	-0.0899539	0.042835	0.0357279	NA	NA	NA	NA	No	1
QI4378	1	48240207	47663724	48740207	C	T	-0.255768	0.0312692	2.85e-16	SLC5A9	rs540944	intronic	NO	NO	NO	NO	NA	NA	NA	0.196865	0.302618	0.163376	-0.246035	0.0441166	2.45e-08	-0.178779	0.054738	0.00109044	-0.370702	0.0745248	6.55e-07	NA	No	1
QI68	10	99835096	99335096	100349294	T	C	-0.450813	0.0623903	4.99e-13	ABCC2	rs55672373	intronic	NO	NO	YES	NO	NA	NA	NA	0.0547433	0.0608926	0.0558413	-0.485033	0.0773126	3.53e-10	-0.452265	0.0940102	1.5e-06	-0.5535	0.135891	4.64e-05	NA	No	0
QI5099	9	128922736	128209328	129659235	G	A	0.699794	0.030093	1.28e-119	PHYHD1	rs55758160	intronic	NO	NO	YES	YES	NA	NA	NA	0.42671	0.519245	0.389967	0.629537	0.0329155	1.54e-81	0.712987	0.0396397	2.48e-72	0.444217	0.0590713	5.48e-14	NA	No	1
QI5101	9	128922736	128322370	129528251	G	A	0.461928	0.0284359	2.44e-59	PHYHD1	rs55758160	intronic	NO	NO	YES	YES	NA	NA	NA	0.42671	0.519245	0.389967	NA	NA	NA	NA	NA	NA	NA	NA	NA	NA	No	1
QI4130	2	215328065	214801354	215857826	A	G	0.388938	0.0460319	2.93e-17	ATIC	rs56072071	intronic	NO	NO	YES	NO	NA	NA	NA	0.0352526	0.11163	0.00133346	0.4249	0.0922315	4.09e-06	0.463406	0.112776	3.97e-05	0.347128	0.160274	0.0303233	NA	No	0
QI12942	2	215346849	214801354	215857826	T	C	0.440349	0.0478427	3.45e-20	ATIC	rs56117859	exonic	NO	NO	NO	NO	NA	NA	NA	0.0317513	0.100438	0.00123874	0.492004	0.103048	1.8e-06	0.46607	0.12442	0.000179711	0.548653	0.183887	0.00284839	NA	No	0
QI15587	17	75964396	75459216	76481188	G	A	-0.811931	0.0767569	3.77e-26	ACOX1	rs56140816	intronic	NO	NO	NO	NO	NA	NA	NA	0.0490612	0.0415336	0.0502913	-0.468583	0.0848413	3.33e-08	-0.527319	0.104146	4.12e-07	-0.352699	0.146286	0.0159075	NA	No	1
QI15804	17	75964396	75459606	76481188	G	A	-0.597	0.0764842	5.92e-15	ACOX1	rs56140816	intronic	NO	NO	NO	NO	NA	NA	NA	0.0490612	0.0415336	0.0502913	-0.412087	0.0848846	1.21e-06	-0.507008	0.10425	1.15e-06	-0.225354	0.14622	0.123268	NA	No	1
QI619	17	75964396	75459606	76476731	G	A	-0.508681	0.0763141	2.64e-11	ACOX1	rs56140816	intronic	NO	NO	NO	NO	NA	NA	NA	0.0490612	0.0415336	0.0502913	-0.19798	0.0848495	0.0196318	-0.314562	0.104996	0.00273597	0.0214663	0.144053	0.881541	NA	No	1
QI15628	17	75975458	75459216	76481188	C	T	-0.799382	0.0773068	4.63e-25	ACOX1	rs56291490	intronic	NO	NO	YES	YES	NA	NA	NA	0.0508886	0.0416508	0.0509603	-0.427705	0.0801084	9.34e-08	-0.49375	0.0957603	2.52e-07	-0.273733	0.146213	0.0611854	NA	No	1
QI15802	17	75975458	75459216	76481188	C	T	-0.656892	0.0773426	2.01e-17	ACOX1	rs56291490	intronic	NO	NO	YES	YES	NA	NA	NA	0.0508886	0.0416508	0.0509603	-0.41019	0.0800778	3.02e-07	-0.501056	0.0957209	1.65e-07	-0.198313	0.146167	0.174857	NA	No	1
QI15785	17	75975458	75459606	76476731	C	T	-0.561904	0.077353	3.75e-13	ACOX1	rs56291490	intronic	NO	NO	YES	YES	NA	NA	NA	0.0508886	0.0416508	0.0509603	-0.249089	0.0805023	0.00197358	-0.33616	0.096443	0.000491074	-0.0490351	0.146186	0.737302	NA	No	1
QI15633	17	75975458	75459606	76476731	C	T	-0.510892	0.0773592	4e-11	ACOX1	rs56291490	intronic	NO	NO	YES	YES	NA	NA	NA	0.0508886	0.0416508	0.0509603	-0.171392	0.080626	0.0335225	-0.260482	0.0966819	0.00705543	0.0320375	0.146096	0.826423	NA	No	1
QI11083	9	128922557	127933545	129658259	G	A	0.691156	0.0300762	7.36e-117	PHYHD1	rs57294583	intronic	NO	NO	YES	YES	NA	NA	NA	0.426773	0.519041	0.390234	0.614347	0.0331082	7.33e-77	0.695653	0.0399508	6.6e-68	0.436069	0.059158	1.69e-13	NA	No	1
Guanine	9	128922557	127933545	129659389	G	A	0.792168	0.0301643	5.25e-152	PHYHD1	rs57294583	intronic	NO	NO	YES	YES	NA	NA	NA	0.426773	0.519041	0.390234	0.331871	0.045506	3.03e-13	0.0392655	0.0713684	0.582196	0.532332	0.0590718	2.03e-19	None	NA	1
1-Methylguanosine	9	128922557	128421423	129492886	G	A	0.297416	0.0300968	4.98e-23	PHYHD1	rs57294583	intronic	NO	NO	YES	YES	NA	NA	NA	0.426773	0.519041	0.390234	0.0571557	0.036178	0.114141	0.0381771	0.0456141	0.402616	0.0893402	0.0594005	0.132574	None	NA	1
QI4508	22	46293332	45733582	46871165	T	C	-0.506933	0.0314827	2.47e-58	TTC38	rs57866552	UTR3	NO	NO	YES	YES	NA	NA	NA	0.108497	0.293191	0.0305095	-0.359778	0.0535016	1.76e-11	-0.370377	0.0692112	8.73e-08	-0.34404	0.0843367	4.52e-05	NA	No	1
QI12000	22	46293332	45760665	46871165	T	C	-0.300876	0.0314334	1.05e-21	TTC38	rs57866552	UTR3	NO	NO	YES	YES	NA	NA	NA	0.108497	0.293191	0.0305095	-0.25617	0.0540198	2.11e-06	-0.214383	0.0698724	0.00215352	-0.318257	0.08517	0.000186	NA	No	1
QI10309	22	36511977	35974749	37026366	A	G	-0.368003	0.0528825	3.43e-12	EIF3D	rs58982221	intronic	NO	NO	NO	NO	NA	NA	NA	0.0251778	0.083309	7.79e-05	-0.488835	0.102468	1.84e-06	-0.499921	0.132473	0.000160814	-0.472324	0.161674	0.00348404	NA	No	0
QI5884	22	36511977	35964087	37026366	A	G	-0.40311	0.0528799	2.48e-14	EIF3D	rs58982221	intronic	NO	NO	NO	NO	NA	NA	NA	0.0251778	0.083309	7.79e-05	NA	NA	NA	NA	NA	NA	-0.439475	0.161672	0.0065616	NA	Only Non-Targeted	0
QI843	22	35103611	34590594	35609788	G	A	0.221376	0.0319016	3.94e-12	ISX	rs5999721	intergenic	NO	NO	YES	YES	NA	NA	NA	0.095267	0.299205	0.00230757	0.0326798	0.0577681	0.571593	0.0282566	0.0731512	0.699292	0.0400093	0.0941644	0.670919	NA	No	0
QI6701	11	75744264	75243976	76244328	G	A	-0.204082	0.0301251	1.25e-11	DGAT2	rs600626	intergenic	NO	NO	YES	YES	NA	NA	NA	0.228957	0.346156	0.173225	-0.166724	0.0435129	0.000127306	-0.196695	0.0557683	0.000420282	-0.120087	0.0695677	0.0843126	NA	No	1
QI5745	22	46292311	44138388	46978561	A	C	-0.946381	0.0314833	1.63e-198	TTC38	rs6008552	UTR3	NO	NO	NO	YES	NA	NA	NA	0.108987	0.293205	0.0308831	-0.897815	0.0510878	3.9e-69	-0.9395	0.0635516	1.88e-49	-0.821673	0.0858916	1.11e-21	NA	No	1
QI5780	22	46292311	44138388	47688064	A	C	-0.942021	0.0314919	1.33e-196	TTC38	rs6008552	UTR3	NO	NO	NO	YES	NA	NA	NA	0.108987	0.293205	0.0308831	-0.873802	0.0512026	2.68e-65	-0.926489	0.0637439	7.32e-48	-0.777983	0.0859631	1.43e-19	NA	No	1
QI6762	10	100315722	99815722	100815722	A	G	-0.201384	0.0306654	5.13e-11	PKD2L1	rs603424	intronic	NO	NO	NO	NO	NA	NA	NA	0.335317	0.669475	0.185156	-0.1098	0.0345908	0.00150215	-0.123205	0.0435865	0.00470346	-0.0869941	0.0568532	0.125979	NA	No	1
Stearic acid	10	100315722	99815722	100815722	A	G	0.332776	0.0382918	3.61e-18	PKD2L1	rs603424	intronic	NO	NO	NO	NO	NA	NA	NA	0.335317	0.669475	0.185156	NA	NA	NA	0.141019	0.0435685	0.00120914	NA	NA	NA	Exact	NA	1
QI7417	2	73646375	72811887	74355593	T	C	0.672736	0.028926	1.21e-119	NAT8	rs60762909	intergenic	NO	NO	NO	NO	NA	NA	NA	0.306848	0.535125	0.220397	0.600283	0.036901	1.68e-59	0.581849	0.0459813	1.06e-36	0.633637	0.0618498	1.25e-24	NA	No	1
QI13785	2	73646375	72897716	74178670	T	C	0.241465	0.0287501	4.51e-17	NAT8	rs60762909	intergenic	NO	NO	NO	NO	NA	NA	NA	0.306848	0.535125	0.220397	NA	NA	NA	NA	NA	NA	NA	NA	NA	NA	No	1
QI694	2	43841837	43325008	44372965	A	C	0.449456	0.0551797	3.78e-16	ABCG8	rs61226753	intronic	NO	NO	NO	NO	NA	NA	NA	0.0550394	0.0805714	0.0471213	0.378243	0.0757383	5.91e-07	0.432527	0.0969676	8.18e-06	0.293313	0.121289	0.0155935	NA	No	1
QI11307	14	69815786	69237970	70315786	A	G	0.571275	0.0768304	1.04e-13	SLC10A1	rs61734222	intergenic	NO	NO	NO	NO	NA	NA	NA	0.0119498	0.0391404	0.000123874	0.677386	0.162632	3.11e-05	0.619904	0.219668	0.00477253	0.747112	0.241934	0.00201455	Region	NA	0
QI11633	14	69815786	69248540	70315786	A	G	0.560824	0.0781142	6.99e-13	SLC10A1	rs61734222	intergenic	NO	NO	NO	NO	NA	NA	NA	0.0119498	0.0391404	0.000123874	0.665864	0.163308	4.56e-05	0.490867	0.220114	0.0257435	0.880142	0.243568	0.000302	NA	No	0
QI4560	14	69815786	69238828	70315786	A	G	0.564095	0.0778253	4.22e-13	SLC10A1	rs61734222	intergenic	NO	NO	NO	NO	NA	NA	NA	0.0119498	0.0391404	0.000123874	0.660507	0.16352	5.36e-05	0.519247	0.220016	0.0182728	0.834824	0.244407	0.000636	NA	No	0
CAR 6:0	1	75724261	75061535	76495529	T	G	-0.50367	0.0403782	1.04e-35	ACADM	rs61797339	upstream	NO	NO	YES	NO	NA	NA	NA	0.249791	0.170905	0.304098	-0.423554	0.0382544	1.71e-28	-0.457071	0.0483374	3.2e-21	-0.367376	0.0625795	4.34e-09	Exact	NA	1
CAR 8:0	1	75724261	75131359	76495529	T	G	-0.425566	0.0403565	5.35e-26	ACADM	rs61797339	upstream	NO	NO	YES	NO	NA	NA	NA	0.249791	0.170905	0.304098	-0.358127	0.0385258	1.46e-20	-0.394508	0.0488945	7.11e-16	-0.298556	0.0625669	1.83e-06	Exact	NA	1
CAR 10:0	1	75724261	75131359	76441351	T	G	-0.3334	0.0403302	1.38e-16	ACADM	rs61797339	upstream	NO	NO	YES	NO	NA	NA	NA	0.249791	0.170905	0.304098	-0.290159	0.0388025	7.56e-14	-0.32124	0.0494377	8.15e-11	-0.240293	0.0626197	0.000124	Exact	NA	1
QI3783	1	75724261	75140990	76261337	T	G	-0.305901	0.0403473	3.41e-14	ACADM	rs61797339	upstream	NO	NO	YES	NO	NA	NA	NA	0.249791	0.170905	0.304098	-0.276704	0.0387	8.68e-13	-0.293785	0.0496129	3.19e-09	-0.25016	0.0618477	5.24e-05	NA	No	1
QI10958	19	15872675	15368934	16379621	A	T	0.370381	0.0499464	1.21e-13	CYP4F2	rs62107766	intergenic	NO	NO	NO	YES	NA	NA	NA	0.216299	0.0914886	0.279481	0.413068	0.0410135	7.38e-24	0.436983	0.0499619	2.2e-18	0.363652	0.0718176	4.12e-07	NA	No	1
N-Oleoyl leucine	19	15872675	15351699	16379621	A	T	0.441767	0.0545698	5.71e-16	CYP4F2	rs62107766	intergenic	NO	NO	NO	YES	NA	NA	NA	0.216299	0.0914886	0.279481	0.473487	0.0406894	2.68e-31	0.472473	0.0496475	1.79e-21	0.475561	0.0710128	2.13e-11	None	NA	1
N-Oleoyl phenylalanine	19	15872675	15351699	16441423	A	T	0.474431	0.052864	2.85e-19	CYP4F2	rs62107766	intergenic	NO	NO	NO	YES	NA	NA	NA	0.216299	0.0914886	0.279481	NA	NA	NA	0.534191	0.0489979	1.12e-27	NA	NA	NA	None	NA	1
QI750	19	15872675	15351699	16386097	A	T	0.391993	0.0508933	1.34e-14	CYP4F2	rs62107766	intergenic	NO	NO	NO	YES	NA	NA	NA	0.216299	0.0914886	0.279481	NA	NA	NA	NA	NA	NA	NA	NA	NA	NA	No	1
QI10980	19	15872675	15354435	16386097	A	T	0.386365	0.0502795	1.54e-14	CYP4F2	rs62107766	intergenic	NO	NO	NO	YES	NA	NA	NA	0.216299	0.0914886	0.279481	NA	NA	NA	NA	NA	NA	NA	NA	NA	NA	No	1
QI4246	2	134889209	134350658	135389209	A	G	-0.184261	0.0279098	4.06e-11	ACMSD	rs62168869	ncRNA_intronic	NO	NO	NO	NO	NA	NA	NA	0.497725	0.548192	0.424821	-0.112601	0.0353305	0.00143722	-0.0516684	0.0441901	0.24231	-0.220558	0.0588203	0.000177	NA	No	1
N1-Methyl-2-pyridone-5-carboxamide	2	134889209	134341837	135389209	A	G	-0.196607	0.0278741	1.75e-12	ACMSD	rs62168869	ncRNA_intronic	NO	NO	NO	NO	NA	NA	NA	0.497725	0.548192	0.424821	-0.102352	0.0352312	0.00367079	-0.0488032	0.0441856	0.269374	-0.195817	0.0583757	0.000795	Region	NA	1
3-Dehydroxycarnitine	11	65376604	64876604	65876604	C	T	0.420656	0.056262	7.62e-14	SLC25A45	rs624307	exonic	NO	NO	NO	YES	NA	NA	NA	0.976157	0.924748	0.999412	0.271955	0.120088	0.0235357	0.292175	0.160798	0.0692122	0.246454	0.180579	0.172317	None	NA	0
QI2815	2	73668638	72823682	74322214	A	G	0.446067	0.0288332	5.48e-54	NAT8	rs6546869	intergenic	NO	NO	NO	NO	NA	NA	NA	0.307708	0.53531	0.221876	0.482531	0.0356961	1.23e-41	0.458116	0.044161	3.26e-25	0.528552	0.0606306	2.84e-18	NA	No	1
QI9655	2	73668638	72823682	74186892	A	G	-0.364717	0.0288031	9.55e-37	NAT8	rs6546869	intergenic	NO	NO	NO	NO	NA	NA	NA	0.307708	0.53531	0.221876	-0.269648	0.036224	9.77e-14	-0.333321	0.0452417	1.74e-13	-0.155918	0.0604646	0.00991822	NA	No	1
Arecaidine	10	98392298	97772280	100142851	G	C	-0.71886	0.0357479	6.14e-90	PYROXD2	rs6584191	intronic	NO	NO	YES	NO	NA	NA	NA	0.514727	0.776041	0.351284	NA	NA	NA	NA	NA	NA	NA	NA	NA	None	NA	0
QI9680	10	98400642	95060688	101248378	C	T	-0.871513	0.0351801	1.76e-135	PYROXD2	rs6584194	intronic	NO	NO	NO	NO	NA	NA	NA	0.511163	0.777245	0.359551	-0.783878	0.0276319	4.94e-177	-0.805041	0.0326151	1.63e-134	-0.730056	0.0520127	9.37e-45	NA	No	1
QI8984	10	98400642	97900642	98908103	C	T	-0.230147	0.0350857	5.4e-11	PYROXD2	rs6584194	intronic	NO	NO	NO	NO	NA	NA	NA	0.511163	0.777245	0.359551	-0.122073	0.0335255	0.000271374	0.0153975	0.0439324	0.725978	-0.31375	0.0518759	1.47e-09	NA	No	1
QI10524	1	171087550	170577741	171608057	C	G	-0.226632	0.0328084	4.92e-12	FMO3	rs6608461	ncRNA_intronic	NO	NO	NO	NO	NA	NA	NA	0.612265	0.752196	0.546747	NA	NA	NA	NA	NA	NA	NA	NA	NA	NA	No	1
QI8919	3	183049387	182450657	183630818	C	T	-0.335935	0.0362516	1.92e-20	MCCC1	rs6806354	intronic	NO	NO	NO	NO	NA	NA	NA	0.895713	0.805226	0.932208	NA	NA	NA	NA	NA	NA	-0.24523	0.0966879	0.0112028	NA	No	1
QI9680	10	112209321	111699068	112712648	G	T	-0.232421	0.0331217	2.26e-12	GPAM	rs7079286	intergenic	NO	NO	YES	YES	NA	NA	NA	0.329944	0.750649	0.132026	-0.0253057	0.0333379	0.447813	-0.0500373	0.0429076	0.243548	0.012366	0.052956	0.815361	NA	No	0
N(6)-Methyllysine	10	112209321	111187995	112709321	G	T	-0.228121	0.0330691	5.26e-12	GPAM	rs7079286	intergenic	NO	NO	YES	YES	NA	NA	NA	0.329944	0.750649	0.132026	NA	NA	NA	NA	NA	NA	-0.0102705	0.0522243	0.844093	Same chromosome as top sentinel SNP (rs12251905)	NA	0
QI3403	10	12091253	11575463	12687283	G	A	0.358743	0.0306114	1.02e-31	DHTKD1	rs7094385	intronic	NO	NO	NO	NO	NA	NA	NA	0.266058	0.369937	0.220235	NA	NA	NA	0.329818	0.0491049	1.86e-11	NA	NA	NA	NA	No	1
QI8556	3	186742138	186241121	187242138	C	T	0.210856	0.0296258	1.1e-12	KNG1	rs710446	exonic	NO	NO	NO	NO	NA	NA	NA	0.440734	0.516041	0.412164	0.099029	0.0366143	0.00683755	0.0834343	0.0458557	0.0688356	0.12646	0.0608172	0.0375849	NA	No	0
QI12380	16	20458840	19925199	21173032	T	G	0.372675	0.0294206	9e-37	ACSM2A	rs71373192	intronic	NO	NO	NO	NO	NA	NA	NA	0.363611	0.478867	0.293701	NA	NA	NA	0.261301	0.0446864	4.99e-09	NA	NA	NA	NA	No	1
2-Hydroxyglutaric acid	14	50295129	49568890	50840005	C	G	0.267167	0.0293453	8.69e-20	L2HGDH	rs7144289	intronic	NO	NO	NO	NO	NA	NA	NA	0.542553	0.509064	0.569974	0.131999	0.035238	0.000179735	0.18922	0.0434844	1.35e-05	0.0225481	0.0601401	0.707715	Region	NA	1
QI9738	14	63768838	63162746	64364648	T	G	0.30868	0.0295191	1.36e-25	SYNE2	rs7157785	intergenic	NO	NO	NO	NO	NA	NA	NA	0.235734	0.394971	0.165106	0.370771	0.0402359	3.11e-20	0.392609	0.0513839	2.16e-14	0.336157	0.0646916	2.03e-07	NA	No	1
QI6455	14	63768838	63175064	64368729	T	G	0.301	0.0295284	2.12e-24	SYNE2	rs7157785	intergenic	NO	NO	NO	NO	NA	NA	NA	0.235734	0.394971	0.165106	0.360115	0.0402866	3.93e-19	0.38007	0.0514795	1.55e-13	0.328582	0.0647118	3.82e-07	NA	No	1
SM(d18:1/14:0)	14	63768838	63258819	64368729	T	G	0.29863	0.0295354	4.94e-24	SYNE2	rs7157785	intergenic	NO	NO	NO	NO	NA	NA	NA	0.235734	0.394971	0.165106	0.358456	0.0402968	5.82e-19	0.377892	0.0514957	2.16e-13	0.327755	0.0647217	4.1e-07	Exact	NA	1
QI9710	14	63765502	63265502	64273159	A	G	0.1932	0.0295174	5.94e-11	SYNE2	rs7160525	intergenic	NO	NO	NO	NO	NA	NA	NA	0.234553	0.392914	0.164216	0.246353	0.040573	1.26e-09	0.281971	0.0521072	6.25e-08	0.191505	0.0646617	0.00305999	NA	No	1
Homoarginine	15	45347993	44774279	45936401	A	G	0.308099	0.0364291	2.73e-17	GATM	rs7169818	intergenic	NO	NO	NO	NO	NA	NA	NA	0.461085	0.782569	0.260845	0.220354	0.0324597	1.13e-11	0.244365	0.0406241	1.8e-09	0.177956	0.0539828	0.000979	Exact	NA	1
QI8703	19	32867449	32366527	33369463	C	T	-0.20442	0.0294912	4.16e-12	SLC7A9	rs7247977	intronic	NO	NO	NO	NO	NA	NA	NA	0.461403	0.590218	0.391946	-0.23438	0.0347978	1.63e-11	-0.25481	0.0427375	2.49e-09	-0.194194	0.0599388	0.00119581	NA	No	1
QI9680	10	110315087	109649514	110847648	A	G	0.353644	0.0499963	1.51e-12	SMNDC1	rs72830467	intergenic	NO	NO	NO	YES	NA	NA	NA	0.37345	0.0938738	0.482363	0.0485176	0.0339339	0.152784	0.0406207	0.0427042	0.341497	0.0620466	0.0558953	0.266977	NA	No	1
N(6)-Methyllysine	10	110315087	108954705	110848469	A	G	0.380728	0.049917	2.4e-14	SMNDC1	rs72830467	intergenic	NO	NO	NO	YES	NA	NA	NA	0.37345	0.0938738	0.482363	NA	NA	NA	NA	NA	NA	0.0793125	0.0551231	0.1502	Same chromosome as top sentinel SNP (rs12251905)	NA	1
QI7703	12	57230918	56723274	57730918	T	C	0.406747	0.0516856	3.56e-15	SHMT2	rs73338162	exonic	NO	NO	YES	NO	NA	NA	NA	0.029106	0.0793023	0.00872111	0.354328	0.107682	0.00100004	0.247741	0.136671	0.0698802	0.528803	0.17486	0.00249327	NA	Yes	1
QI648	17	75959606	75459216	76476731	T	G	-0.557585	0.0763089	2.73e-13	ACOX1	rs73355734	intronic	NO	NO	YES	NO	NA	NA	NA	0.0518557	0.0420616	0.0513305	-0.228706	0.0862904	0.00803905	-0.258934	0.106858	0.0153866	-0.172049	0.146296	0.239581	NA	No	1
QI15625	17	75959606	75459216	76480594	T	G	-0.571813	0.0764908	7.69e-14	ACOX1	rs73355734	intronic	NO	NO	YES	NO	NA	NA	NA	0.0518557	0.0420616	0.0513305	-0.174388	0.0862028	0.0430739	-0.188119	0.106877	0.0783835	-0.148826	0.145822	0.307442	NA	No	1
QI9873	19	8246628	7746628	8747128	T	C	0.293425	0.0385527	2.72e-14	CERS4	rs73495427	intronic	NO	NO	NO	YES	NA	NA	NA	0.058739	0.18159	0.00119284	0.262921	0.077732	0.000718547	0.264933	0.105127	0.0117311	0.260494	0.115457	0.0240583	NA	No	1
QI1001	19	8246628	7746628	8747128	T	C	0.26907	0.0385742	3.05e-12	CERS4	rs73495427	intronic	NO	NO	NO	YES	NA	NA	NA	0.058739	0.18159	0.00119284	0.221923	0.0769966	0.00394853	0.222637	0.103209	0.0309938	0.221027	0.115625	0.0559295	NA	No	1
QI12750	6	44207081	43705098	44758288	T	C	1.17103	0.101009	4.45e-31	MYMX	rs73733867	intergenic	NO	NO	NO	YES	NA	NA	NA	0.00645908	0.0208908	0.000185833	1.57498	0.212254	1.17e-13	1.67024	0.254669	5.44e-11	1.35827	0.384105	0.000406	NA	Yes	0
N4-Acetylcytidine	6	44207081	43678877	44758288	T	C	1.29234	0.101057	1.91e-37	MYMX	rs73733867	intergenic	NO	NO	NO	YES	NA	NA	NA	0.00645908	0.0208908	0.000185833	1.62364	0.212169	1.97e-14	1.79324	0.253877	1.62e-12	1.23088	0.386351	0.00144293	None	NA	0
QI15502	19	44908822	44397490	45408822	T	C	-0.318419	0.0462377	5.72e-12	APOE	rs7412	exonic	YES	NO	NO	NO	drug_response	441262:Pathogenic|441265:Pathogenic|441266:Pathogenic|666796:Uncertain_significance	Familial_type_3_hyperlipoproteinemia|Warfarin_response|atorvastatin_response_-_Efficacy|not_provided	0.0788816	0.104595	0.0798524	-0.188667	0.0647209	0.00355591	-0.103113	0.0817359	0.207115	-0.332477	0.105971	0.00170441	NA	No	1
QI3127	15	84886081	84125520	85462231	A	G	-0.5511	0.0525011	8.92e-26	SLC28A1	rs74934947	intronic	NO	YES	YES	NO	NA	NA	NA	0.0332626	0.0845205	0.0118646	-0.262827	0.0943013	0.00531829	-0.378708	0.123981	0.00225391	-0.103763	0.145256	0.475013	NA	No	0
Pseudouridine	15	84886081	84380765	85387769	A	G	-0.395686	0.0524313	4.46e-14	SLC28A1	rs74934947	intronic	NO	YES	YES	NO	NA	NA	NA	0.0332626	0.0845205	0.0118646	-0.166801	0.0936831	0.074998	-0.192971	0.124352	0.120707	-0.132452	0.142463	0.352512	None	NA	0
QI13066	15	84886081	84125520	85387769	A	G	-0.559741	0.0524621	1.41e-26	SLC28A1	rs74934947	intronic	NO	YES	YES	NO	NA	NA	NA	0.0332626	0.0845205	0.0118646	-0.224863	0.0943173	0.0171204	-0.37928	0.12398	0.00221926	-0.0127247	0.145316	0.930222	NA	Only Non-Targeted	0
QI3453	15	84886081	84380765	85387769	A	G	-0.371843	0.0522174	1.07e-12	SLC28A1	rs74934947	intronic	NO	YES	YES	NO	NA	NA	NA	0.0332626	0.0845205	0.0118646	-0.21158	0.0943053	0.0248603	-0.345748	0.124056	0.00531949	-0.0279065	0.14515	0.847538	NA	No	0
QI3442	15	84886081	84380765	85387769	A	G	-0.366768	0.0522792	2.29e-12	SLC28A1	rs74934947	intronic	NO	YES	YES	NO	NA	NA	NA	0.0332626	0.0845205	0.0118646	-0.202499	0.0942872	0.0317389	-0.348355	0.124051	0.00498261	-0.00296775	0.145092	0.983681	NA	No	0
QI12743	15	84886081	84380765	85387769	A	G	-0.375133	0.0522126	6.74e-13	SLC28A1	rs74934947	intronic	NO	YES	YES	NO	NA	NA	NA	0.0332626	0.0845205	0.0118646	-0.161434	0.0943522	0.0870867	-0.319341	0.12406	0.0100506	0.0552165	0.145315	0.703961	NA	No	0
QI3116	15	84886081	84372563	85387769	A	G	-0.489933	0.0524508	9.56e-21	SLC28A1	rs74934947	intronic	NO	YES	YES	NO	NA	NA	NA	0.0332626	0.0845205	0.0118646	0.101643	0.0944182	0.281694	0.286607	0.124192	0.021012	-0.151691	0.145344	0.29664	NA	NA	0
Oxaloacetic acid	1	219172269	218672269	219782550	G	T	0.382914	0.0539256	1.24e-12	LYPLAL1	rs75060212	ncRNA_intronic	NO	NO	NO	NO	NA	NA	NA	0.110019	0.080197	0.116665	0.177222	0.0556964	0.00146299	0.244623	0.0654285	0.000184912	-0.000149	0.106139	0.998881	None	NA	1
QI9845	1	151875650	151365616	152431670	T	A	-0.224273	0.0292582	1.78e-14	THEM4	rs7523082	intronic	NO	NO	NO	NO	NA	NA	NA	0.553503	0.442473	0.604347	-0.164427	0.0358621	4.54e-06	-0.221191	0.0452446	1.01e-06	-0.0684945	0.0588187	0.244221	NA	No	1
N-Acetylserine	3	51959148	51310945	52620872	A	C	1.06296	0.111183	1.17e-21	PCBP4	rs754490766	intronic	NO	NO	NO	YES	NA	NA	NA	0.00486845	0.0156793	3.1e-05	NA	NA	NA	1.74181	0.313086	2.65e-08	NA	NA	NA	None	NA	0
N-Acetylglutamic acid	3	51959148	51277813	52620872	A	C	1.40166	0.111498	3.04e-36	PCBP4	rs754490766	intronic	NO	NO	NO	YES	NA	NA	NA	0.00486845	0.0156793	3.1e-05	NA	NA	NA	1.56284	0.313693	6.29e-07	NA	NA	NA	None	NA	0
QI13235	3	51959148	50466892	52858757	A	C	1.682	0.111448	1.82e-51	PCBP4	rs754490766	intronic	NO	NO	NO	YES	NA	NA	NA	0.00486845	0.0156793	3.1e-05	NA	NA	NA	2.15201	0.310257	4.03e-12	NA	NA	NA	NA	No	0
N-Acetylalanine	3	51959148	50466892	52620872	A	C	1.54044	0.117586	3.27e-39	PCBP4	rs754490766	intronic	NO	NO	NO	YES	NA	NA	NA	0.00486845	0.0156793	3.1e-05	NA	NA	NA	2.01844	0.311293	8.93e-11	NA	NA	NA	Region	NA	0
QI13360	3	51959148	51277813	52795716	A	C	1.45122	0.111424	8.9e-39	PCBP4	rs754490766	intronic	NO	NO	NO	YES	NA	NA	NA	0.00486845	0.0156793	3.1e-05	NA	NA	NA	1.75119	0.31299	2.21e-08	NA	NA	NA	NA	No	0
QI12497	3	51959148	51277813	52620872	A	C	1.13997	0.111269	1.24e-24	PCBP4	rs754490766	intronic	NO	NO	NO	YES	NA	NA	NA	0.00486845	0.0156793	3.1e-05	NA	NA	NA	NA	NA	NA	NA	NA	NA	NA	No	0
QI11516	2	6877657	6332082	7425689	A	G	-1.29415	0.101022	1.43e-37	RSAD2	rs75460609	intronic	NO	NO	YES	NO	NA	NA	NA	0.00567072	0.0180169	0.000123912	-1.5623	0.238121	5.35e-11	-1.41479	0.264819	9.17e-08	-2.18519	0.544191	5.93e-05	NA	Yes	0
2-Aminooctanoic acid	2	73590111	72823682	74322214	A	G	-0.492577	0.0290148	1.22e-64	ALMS1	rs7603647	intronic	NO	NO	NO	NO	NA	NA	NA	0.319078	0.548696	0.230482	-0.444992	0.0356506	9.36e-36	-0.42378	0.0441813	8.65e-22	-0.484579	0.0603568	9.86e-16	Region	NA	1
Indole-3-lactic acid	9	128833243	128066118	129526736	T	G	0.530905	0.0587713	1.66e-19	AL441992.3 | KYAT1	rs76253609	UTR3	NO	NO	NO	NO	NA	NA	NA	0.0197313	0.0638242	0.000185845	0.344509	0.127175	0.00674972	0.242541	0.17959	0.176847	0.447074	0.180115	0.0130591	Region	NA	0
N-Acetyl-D-tryptophan	11	67645368	66993875	68201784	T	C	1.3357	0.114045	1.11e-31	ACY3	rs76819752	exonic	NO	NO	NO	YES	NA	NA	NA	0.00485437	0.0152287	0.000170395	NA	NA	NA	1.43392	0.331778	1.55e-05	NA	NA	NA	Region	NA	0
QI176	19	44908783	44394757	45409976	T	C	0.716374	0.101245	1.49e-12	APOE	rs769455	exonic	YES	NO	NO	NO	Benign	441264:Pathogenic	Familial_type_3_hyperlipoproteinemia|not_provided	0.00686346	0.0210246	7.75e-05	NA	NA	NA	NA	NA	NA	NA	NA	NA	NA	No	0
QI722	18	31598655	31071810	32098655	A	G	-0.761996	0.101023	4.6e-14	TTR	rs76992529	exonic	YES	NO	NO	NO	Pathogenic	NA	Cardiomyopathy|Pancytopenia|Anemia|Pneumonia|Bone_marrow_hypocellularity|Carpal_tunnel_syndrome|Dystransthyretinemic_euthyroidal_hyperthyroxinemia|Amyloidogenic_transthyretin_amyloidosis|Amyloid_Cardiomyopathy,_Transthyretin-related|Transthyretin_related_familial_amyloid_cardiomyopathy|not_specified|Cardiovascular_phenotype|not_provided	0.00493157	0.0162112	1.55e-05	-0.675784	0.310383	0.029461	-0.852713	0.378451	0.0242486	-0.31226	0.542472	0.564869	NA	Yes	0
Orotic acid	3	124748074	124222610	125337638	T	A	-0.501578	0.039887	2.9e-36	UMPS	rs77082052	UTR3	NO	NO	NO	NO	Benign	NA	Orotic_aciduria	0.177451	0.159591	0.170513	-0.553382	0.04384	1.58e-36	-0.528783	0.0528764	1.52e-23	-0.607477	0.0784125	9.39e-15	Region	NA	1
QI7549	5	132371066	131729422	132972917	A	G	0.462753	0.0541848	1.34e-17	SLC22A5	rs7717486	intronic	NO	NO	YES	YES	NA	NA	NA	0.0230859	0.0755881	0.000171821	0.485676	0.112983	1.72e-05	0.427151	0.15474	0.00577222	0.552503	0.165352	0.000834	NA	No	0
QI68	12	21176898	20676898	21764684	T	G	0.603732	0.0885741	9.35e-12	SLCO1B1	rs77271279	splicing	NO	NO	NO	NO	Conflicting_interpretations_of_pathogenicity	NA	Rotor_syndrome|not_specified	0.00919518	0.0294622	0.000170516	0.854876	0.1713	6.02e-07	0.931153	0.223546	3.11e-05	0.746379	0.266613	0.00511842	NA	No	0
QI1249	12	21176898	20676898	21676898	T	G	0.618895	0.0881611	2.22e-12	SLCO1B1	rs77271279	splicing	NO	NO	NO	NO	Conflicting_interpretations_of_pathogenicity	NA	Rotor_syndrome|not_specified	0.00919518	0.0294622	0.000170516	0.585123	0.171324	0.00063712	0.798277	0.223887	0.000363113	0.283946	0.266129	0.285995	NA	No	0
QI6270	12	21176898	20676898	21676898	T	G	0.645179	0.0882243	2.61e-13	SLCO1B1	rs77271279	splicing	NO	NO	NO	NO	Conflicting_interpretations_of_pathogenicity	NA	Rotor_syndrome|not_specified	0.00919518	0.0294622	0.000170516	0.462021	0.171245	0.00697547	0.862393	0.223794	0.000116433	-0.103559	0.265989	0.697029	NA	No	0
QI9963	12	21176898	20676898	21676898	T	G	0.658719	0.0883399	8.88e-14	SLCO1B1	rs77271279	splicing	NO	NO	NO	NO	Conflicting_interpretations_of_pathogenicity	NA	Rotor_syndrome|not_specified	0.00919518	0.0294622	0.000170516	0.456657	0.171499	0.00775072	0.815745	0.223951	0.000269979	-0.0525204	0.266678	0.843872	NA	No	0
QI15385	19	15868934	15351699	16379621	A	C	0.399159	0.051196	6.36e-15	CYP4F2	rs77420750	intergenic	NO	NO	YES	YES	NA	NA	NA	0.225063	0.100243	0.286374	NA	NA	NA	NA	NA	NA	NA	NA	NA	NA	No	1
Arecaidine	10	97027597	96266312	97709026	C	T	-0.278013	0.0384597	4.88e-13	SLIT1	rs7896883	intronic	NO	NO	NO	NO	NA	NA	NA	0.41308	0.820533	0.212929	NA	NA	NA	NA	NA	NA	NA	NA	NA	Same chromosome as top sentinel SNP (rs6584191)	NA	1
QI4887	12	21248072	20681076	21764684	G	T	-0.416852	0.0544773	1.98e-14	SLCO1A2	rs79036466	intergenic	NO	NO	NO	NO	NA	NA	NA	0.0533114	0.0638622	0.0530228	-0.114605	0.0808608	0.156391	-0.110985	0.0996189	0.265239	-0.121597	0.138443	0.379772	NA	No	0
QI11307	12	21248072	20676879	21764684	G	T	-0.405994	0.0545097	9.47e-14	SLCO1A2	rs79036466	intergenic	NO	NO	NO	NO	NA	NA	NA	0.0533114	0.0638622	0.0530228	-0.111263	0.0808622	0.168836	-0.107045	0.099623	0.282597	-0.119407	0.138439	0.388399	NA	No	0
QI13343	12	21248072	20739042	21748072	G	T	-0.361586	0.0545048	3.27e-11	SLCO1A2	rs79036466	intergenic	NO	NO	NO	NO	NA	NA	NA	0.0533114	0.0638622	0.0530228	NA	NA	NA	NA	NA	NA	NA	NA	NA	NA	No	0
N(6),N(6)-Dimethyl-lysine	10	98383436	94779790	101517113	G	C	-0.858135	0.0350539	2.39e-132	PYROXD2	rs7905265	downstream	NO	NO	YES	NO	NA	NA	NA	0.511841	0.777865	0.350942	-0.83374	0.0268112	2.67e-212	-0.865777	0.0313222	3.58e-168	-0.74592	0.0518587	6.55e-47	None	NA	1
QI7549	6	160246024	159728694	160749250	C	T	0.260604	0.0371148	2.19e-12	SLC22A2	rs791578	intronic	NO	NO	NO	NO	NA	NA	NA	0.872758	0.80184	0.896339	0.217623	0.0533487	4.52e-05	0.202352	0.06799	0.00291838	0.242088	0.0860555	0.00490579	NA	No	1
QI13749	19	13764607	13264607	14264607	T	C	0.467789	0.0686812	9.69e-12	MRI1	rs79169978	exonic	NO	NO	YES	NO	Benign	NA	not_provided	0.0137322	0.0431811	0.000511343	0.297868	0.141503	0.0352895	0.0692545	0.182143	0.703782	0.645895	0.224734	0.00405256	NA	No	0
QI10664	19	13764607	13087780	14315130	T	C	0.740721	0.0687762	4.77e-27	MRI1	rs79169978	exonic	NO	NO	YES	NO	Benign	NA	not_provided	0.0137322	0.0431811	0.000511343	NA	NA	NA	NA	NA	NA	NA	NA	NA	NA	Only Non-Targeted	0
QI9885	14	63766999	63265502	64273159	G	A	0.231679	0.0294317	3.5e-15	SYNE2	rs8008068	intergenic	NO	NO	NO	NO	NA	NA	NA	0.235434	0.39291	0.164838	0.351083	0.0403939	3.58e-18	0.348215	0.051688	1.62e-11	0.355583	0.0647431	3.97e-08	NA	No	1
QI9878	14	63766999	63265502	64273159	G	A	0.193658	0.029455	4.88e-11	SYNE2	rs8008068	intergenic	NO	NO	NO	NO	NA	NA	NA	0.235434	0.39291	0.164838	0.295955	0.0414923	9.84e-13	0.300728	0.0540863	2.7e-08	0.289129	0.0646832	7.82e-06	NA	No	1
Asparagine	14	104104717	103590695	104644989	G	C	0.560272	0.0499944	3.78e-29	ASPG	rs8012505	exonic	NO	NO	YES	YES	NA	NA	NA	0.112734	0.0878771	0.126886	NA	NA	NA	NA	NA	NA	NA	NA	NA	Region	NA	1
Kynurenine	16	87844964	87342894	88345045	A	G	0.215846	0.0286875	5.31e-14	SLC7A5	rs8050771	intronic	NO	NO	YES	YES	NA	NA	NA	0.319318	0.43223	0.262846	0.227998	0.0378788	1.75e-09	0.249212	0.0483051	2.48e-07	0.194124	0.0610397	0.00147124	Exact	NA	1
QI12750	15	84887769	83590245	85466969	T	C	-1.04523	0.054061	2.76e-83	SLC28A1	rs8187737	exonic	NO	NO	YES	NO	Benign	NA	not_provided	0.0248452	0.0807819	0.000185845	-0.808205	0.113325	9.91e-13	-0.862433	0.142184	1.31e-09	-0.713758	0.187644	0.000143	NA	Only Non-Targeted	0
QI6688	1	119706215	119177844	120224974	A	C	0.251326	0.0297625	3.06e-17	PHGDH	rs839614	intronic	NO	NO	NO	NO	NA	NA	NA	0.633555	0.659847	0.592598	0.269425	0.0352788	2.22e-14	0.323894	0.0433523	7.95e-14	0.162637	0.0607014	0.00737771	NA	No	1
QI9499	1	119706215	119206215	120224974	A	C	0.240418	0.0297513	6.43e-16	PHGDH	rs839614	intronic	NO	NO	NO	NO	NA	NA	NA	0.633555	0.659847	0.592598	0.262448	0.0353511	1.14e-13	0.306941	0.0434754	1.66e-12	0.175625	0.060732	0.00383044	NA	No	1
Serine	1	119706215	119206215	120224974	A	C	0.249785	0.0298149	5.39e-17	PHGDH	rs839614	intronic	NO	NO	NO	NO	NA	NA	NA	0.633555	0.659847	0.592598	0.257932	0.035382	3.1e-13	0.295942	0.0435358	1.06e-11	0.183985	0.060724	0.00244668	Region	NA	1
QI9508	1	119706215	119177844	120224974	A	C	0.231592	0.0297224	6.6e-15	PHGDH	rs839614	intronic	NO	NO	NO	NO	NA	NA	NA	0.633555	0.659847	0.592598	0.245307	0.0353755	4.08e-12	0.303423	0.0434944	3.03e-12	0.131728	0.0608041	0.0302777	NA	No	1
QI6685	1	119706215	119194932	120224974	A	C	0.220037	0.0297507	1.4e-13	PHGDH	rs839614	intronic	NO	NO	NO	NO	NA	NA	NA	0.633555	0.659847	0.592598	0.234782	0.0353683	3.18e-11	0.299473	0.0434729	5.63e-12	0.108137	0.0608263	0.0754365	NA	No	1
QI12128	19	54173495	53673495	54673495	C	T	-0.204003	0.0307487	3.26e-11	MBOAT7	rs8736	UTR3	NO	NO	YES	NO	NA	NA	NA	0.61328	0.671455	0.565184	-0.233102	0.0368719	2.58e-10	-0.21669	0.0467212	3.52e-06	-0.260203	0.0600373	1.46e-05	NA	No	1
QI12070	19	54173495	53671328	54673495	C	T	-0.230939	0.0307028	5.4e-14	MBOAT7	rs8736	UTR3	NO	NO	YES	NO	NA	NA	NA	0.61328	0.671455	0.565184	-0.192372	0.0369226	1.89e-07	-0.17477	0.0469012	0.000194283	-0.22106	0.0598766	0.000223	NA	No	1
QI4060	19	54173495	53671009	54673495	C	T	-0.243767	0.0307261	2.13e-15	MBOAT7	rs8736	UTR3	NO	NO	YES	NO	NA	NA	NA	0.61328	0.671455	0.565184	-0.178634	0.0369392	1.33e-06	-0.180363	0.04688	0.000119408	-0.175802	0.0599921	0.00338498	NA	No	1
QI3870	19	54173495	53667695	54674203	C	T	-0.261648	0.0306593	1.41e-17	MBOAT7	rs8736	UTR3	NO	NO	YES	NO	NA	NA	NA	0.61328	0.671455	0.565184	-0.0129231	0.0371318	0.727815	-0.0179125	0.0472787	0.704784	-0.00489143	0.0599857	0.93501	NA	No	1
QI14719	2	233759924	233034303	234283539	T	C	0.596705	0.0292725	2.29e-92	UGT1A10 | UGT1A3 | UGT1A4 | UGT1A5 | UGT1A6 | UGT1A7 | UGT1A8 | UGT1A9	rs887829	intronic	NO	NO	YES	NO	drug_response	NA	atazanavir_response_-_Other	0.365092	0.446666	0.320642	0.648982	0.0355446	1.78e-74	0.641105	0.0432749	1.18e-49	0.665317	0.0623155	1.31e-26	NA	No	1
Bilirubin	2	233759924	232981823	234283539	T	C	0.563159	0.029267	1.64e-82	UGT1A10 | UGT1A3 | UGT1A4 | UGT1A5 | UGT1A6 | UGT1A7 | UGT1A8 | UGT1A9	rs887829	intronic	NO	NO	YES	NO	drug_response	NA	atazanavir_response_-_Other	0.365092	0.446666	0.320642	0.646716	0.0357544	3.98e-73	0.610115	0.0437202	2.93e-44	0.720623	0.0621271	4.16e-31	Exact	NA	1
QI14569	2	233759924	233162471	234283539	T	C	0.620293	0.0292737	1.2e-99	UGT1A10 | UGT1A3 | UGT1A4 | UGT1A5 | UGT1A6 | UGT1A7 | UGT1A8 | UGT1A9	rs887829	intronic	NO	NO	YES	NO	drug_response	NA	atazanavir_response_-_Other	0.365092	0.446666	0.320642	0.627513	0.0359533	3.24e-68	0.588838	0.0440189	8.25e-41	0.705018	0.0623147	1.12e-29	NA	No	1
QI1071	2	233759924	233168367	234283539	T	C	0.534554	0.0293107	2.6e-74	UGT1A10 | UGT1A3 | UGT1A4 | UGT1A5 | UGT1A6 | UGT1A7 | UGT1A8 | UGT1A9	rs887829	intronic	NO	NO	YES	NO	drug_response	NA	atazanavir_response_-_Other	0.365092	0.446666	0.320642	0.607556	0.0361283	1.84e-63	0.562867	0.0443495	6.58e-37	0.695719	0.0622918	5.8e-29	NA	No	1
Biliverdin	2	233759924	233162471	234283539	T	C	0.620803	0.0292688	7.66e-100	UGT1A10 | UGT1A3 | UGT1A4 | UGT1A5 | UGT1A6 | UGT1A7 | UGT1A8 | UGT1A9	rs887829	intronic	NO	NO	YES	NO	drug_response	NA	atazanavir_response_-_Other	0.365092	0.446666	0.320642	0.598696	0.0361315	1.15e-61	0.563596	0.0443454	5.26e-37	0.668017	0.0623195	8.27e-27	Exact	NA	1
QI14798	2	233759924	233171246	234283539	T	C	0.582403	0.0292738	4.49e-88	UGT1A10 | UGT1A3 | UGT1A4 | UGT1A5 | UGT1A6 | UGT1A7 | UGT1A8 | UGT1A9	rs887829	intronic	NO	NO	YES	NO	drug_response	NA	atazanavir_response_-_Other	0.365092	0.446666	0.320642	0.59435	0.0361195	7.71e-61	0.563425	0.0443516	5.65e-37	0.655254	0.062241	6.44e-26	NA	No	1
QI2179	2	233759924	233173008	234283539	T	C	0.548144	0.0292413	2.11e-78	UGT1A10 | UGT1A3 | UGT1A4 | UGT1A5 | UGT1A6 | UGT1A7 | UGT1A8 | UGT1A9	rs887829	intronic	NO	NO	YES	NO	drug_response	NA	atazanavir_response_-_Other	0.365092	0.446666	0.320642	0.506206	0.0367981	4.67e-43	0.450696	0.0456335	5.27e-23	0.609412	0.0622226	1.19e-22	NA	No	1
QI1027	2	233759924	233173008	234267183	T	C	0.45369	0.0296151	5.66e-53	UGT1A10 | UGT1A3 | UGT1A4 | UGT1A5 | UGT1A6 | UGT1A7 | UGT1A8 | UGT1A9	rs887829	intronic	NO	NO	YES	NO	drug_response	NA	atazanavir_response_-_Other	0.365092	0.446666	0.320642	0.488426	0.0373557	4.58e-39	0.418564	0.0466752	3.03e-19	0.612912	0.0623056	7.78e-23	NA	No	1
QI1568	2	233759924	233173008	234267183	T	C	0.449362	0.0291172	9.84e-54	UGT1A10 | UGT1A3 | UGT1A4 | UGT1A5 | UGT1A6 | UGT1A7 | UGT1A8 | UGT1A9	rs887829	intronic	NO	NO	YES	NO	drug_response	NA	atazanavir_response_-_Other	0.365092	0.446666	0.320642	0.475085	0.0367983	3.93e-38	0.448391	0.0457503	1.12e-22	0.523998	0.0619306	2.65e-17	NA	No	1
QI2180	2	233759924	233173008	234267183	T	C	0.474761	0.0291519	1.25e-59	UGT1A10 | UGT1A3 | UGT1A4 | UGT1A5 | UGT1A6 | UGT1A7 | UGT1A8 | UGT1A9	rs887829	intronic	NO	NO	YES	NO	drug_response	NA	atazanavir_response_-_Other	0.365092	0.446666	0.320642	0.453335	0.0369869	1.55e-34	0.402373	0.0460859	2.53e-18	0.545568	0.0619998	1.37e-18	NA	No	1
QI14012	2	233759924	233173008	234283539	T	C	0.539974	0.0292358	3.63e-76	UGT1A10 | UGT1A3 | UGT1A4 | UGT1A5 | UGT1A6 | UGT1A7 | UGT1A8 | UGT1A9	rs887829	intronic	NO	NO	YES	NO	drug_response	NA	atazanavir_response_-_Other	0.365092	0.446666	0.320642	0.454085	0.0370843	1.79e-34	0.387915	0.0462073	4.65e-17	0.573842	0.0621631	2.68e-20	NA	No	1
QI1565	2	233759924	233173008	234267183	T	C	0.454552	0.0291995	1.22e-54	UGT1A10 | UGT1A3 | UGT1A4 | UGT1A5 | UGT1A6 | UGT1A7 | UGT1A8 | UGT1A9	rs887829	intronic	NO	NO	YES	NO	drug_response	NA	atazanavir_response_-_Other	0.365092	0.446666	0.320642	0.442683	0.0371683	1.05e-32	0.386451	0.0463167	7.2e-17	0.544397	0.0622922	2.34e-18	NA	No	1
QI2240	2	233759924	233173008	234267183	T	C	0.44641	0.0291839	8.08e-53	UGT1A10 | UGT1A3 | UGT1A4 | UGT1A5 | UGT1A6 | UGT1A7 | UGT1A8 | UGT1A9	rs887829	intronic	NO	NO	YES	NO	drug_response	NA	atazanavir_response_-_Other	0.365092	0.446666	0.320642	0.39283	0.0373062	6.29e-26	0.337699	0.0465992	4.26e-13	0.491234	0.0622566	3.01e-15	NA	No	1
QI1480	2	233759924	233173008	234267183	T	C	0.439615	0.029355	1.06e-50	UGT1A10 | UGT1A3 | UGT1A4 | UGT1A5 | UGT1A6 | UGT1A7 | UGT1A8 | UGT1A9	rs887829	intronic	NO	NO	YES	NO	drug_response	NA	atazanavir_response_-_Other	0.365092	0.446666	0.320642	0.399424	0.0381323	1.13e-25	0.363497	0.0481751	4.51e-14	0.459694	0.062397	1.74e-13	NA	No	1
QI961	2	233759924	233173008	234267183	T	C	0.465886	0.0293042	6.51e-57	UGT1A10 | UGT1A3 | UGT1A4 | UGT1A5 | UGT1A6 | UGT1A7 | UGT1A8 | UGT1A9	rs887829	intronic	NO	NO	YES	NO	drug_response	NA	atazanavir_response_-_Other	0.365092	0.446666	0.320642	0.384732	0.0378256	2.67e-24	0.308295	0.0476489	9.79e-11	0.514983	0.0622	1.24e-16	NA	No	1
QI1249	2	233759924	233236540	234264663	T	C	0.228854	0.0292101	4.7e-15	UGT1A10 | UGT1A3 | UGT1A4 | UGT1A5 | UGT1A6 | UGT1A7 | UGT1A8 | UGT1A9	rs887829	intronic	NO	NO	YES	NO	drug_response	NA	atazanavir_response_-_Other	0.365092	0.446666	0.320642	0.266348	0.0376183	1.44e-12	0.225229	0.047241	1.86e-06	0.337609	0.06219	5.68e-08	NA	No	1
QI14741	2	233759924	233173008	234283539	T	C	0.490983	0.0292793	4.12e-63	UGT1A10 | UGT1A3 | UGT1A4 | UGT1A5 | UGT1A6 | UGT1A7 | UGT1A8 | UGT1A9	rs887829	intronic	NO	NO	YES	NO	drug_response	NA	atazanavir_response_-_Other	0.365092	0.446666	0.320642	NA	NA	NA	0.46272	0.045712	4.39e-24	NA	NA	NA	NA	No	1
QI14032	2	233759924	233173008	234267183	T	C	0.410409	0.0291385	4.71e-45	UGT1A10 | UGT1A3 | UGT1A4 | UGT1A5 | UGT1A6 | UGT1A7 | UGT1A8 | UGT1A9	rs887829	intronic	NO	NO	YES	NO	drug_response	NA	atazanavir_response_-_Other	0.365092	0.446666	0.320642	NA	NA	NA	0.363299	0.0467195	7.48e-15	NA	NA	NA	NA	No	1
QI2236	2	233759924	233177928	234266257	T	C	0.373651	0.0300015	1.32e-35	UGT1A10 | UGT1A3 | UGT1A4 | UGT1A5 | UGT1A6 | UGT1A7 | UGT1A8 | UGT1A9	rs887829	intronic	NO	NO	YES	NO	drug_response	NA	atazanavir_response_-_Other	0.365092	0.446666	0.320642	NA	NA	NA	NA	NA	NA	0.492076	0.0623251	2.9e-15	NA	No	1
QI1459	2	233759924	233179201	234267183	T	C	0.383823	0.0291916	1.74e-39	UGT1A10 | UGT1A3 | UGT1A4 | UGT1A5 | UGT1A6 | UGT1A7 | UGT1A8 | UGT1A9	rs887829	intronic	NO	NO	YES	NO	drug_response	NA	atazanavir_response_-_Other	0.365092	0.446666	0.320642	NA	NA	NA	NA	NA	NA	0.451515	0.0617626	2.66e-13	NA	No	1
QI14769	2	233759924	233170558	234283539	T	C	0.539725	0.0292392	4.42e-76	UGT1A10 | UGT1A3 | UGT1A4 | UGT1A5 | UGT1A6 | UGT1A7 | UGT1A8 | UGT1A9	rs887829	intronic	NO	NO	YES	NO	drug_response	NA	atazanavir_response_-_Other	0.365092	0.446666	0.320642	NA	NA	NA	NA	NA	NA	NA	NA	NA	NA	No	1
QI14216	2	233759924	233173008	234283539	T	C	0.528385	0.0292632	7.04e-73	UGT1A10 | UGT1A3 | UGT1A4 | UGT1A5 | UGT1A6 | UGT1A7 | UGT1A8 | UGT1A9	rs887829	intronic	NO	NO	YES	NO	drug_response	NA	atazanavir_response_-_Other	0.365092	0.446666	0.320642	NA	NA	NA	NA	NA	NA	NA	NA	NA	NA	No	1
QI5684	5	79028180	78502335	79607179	T	G	-0.39811	0.0290766	1.14e-42	DMGDH	rs933683	intronic	NO	NO	NO	NO	NA	NA	NA	0.359979	0.553576	0.291969	-0.382939	0.0357907	1.02e-26	-0.357501	0.0442572	6.59e-16	-0.431018	0.0608452	1.4e-12	NA	No	1
Dimethylglycine	5	79028180	78488639	80093355	T	G	-0.376506	0.0290515	2.06e-38	DMGDH	rs933683	intronic	NO	NO	NO	NO	NA	NA	NA	0.359979	0.553576	0.291969	-0.337534	0.0360075	6.98e-21	-0.300181	0.0446708	1.82e-11	-0.406824	0.060841	2.28e-11	Exact	NA	1
QI8853	5	79028180	78528180	79531798	T	G	-0.192277	0.0290485	3.61e-11	DMGDH	rs933683	intronic	NO	NO	NO	NO	NA	NA	NA	0.359979	0.553576	0.291969	-0.141715	0.0362811	9.38e-05	-0.126422	0.0455022	0.00546322	-0.168408	0.0601161	0.0050884	NA	No	1
QI7191	5	79028180	78488639	80093355	T	G	-0.375104	0.029076	4.45e-38	DMGDH	rs933683	intronic	NO	NO	NO	NO	NA	NA	NA	0.359979	0.553576	0.291969	NA	NA	NA	NA	NA	NA	-0.410375	0.0608382	1.53e-11	NA	No	1
QI10524	5	79028180	78502856	79538528	T	G	-0.305955	0.0291206	8.07e-26	DMGDH	rs933683	intronic	NO	NO	NO	NO	NA	NA	NA	0.359979	0.553576	0.291969	NA	NA	NA	NA	NA	NA	NA	NA	NA	NA	No	1
QI2718	16	20457882	19928396	20980244	C	G	0.246032	0.0294421	6.46e-17	ACSM2A	rs9923452	intronic	NO	NO	NO	NO	NA	NA	NA	0.355361	0.463671	0.283511	0.135355	0.0365096	0.000209428	0.138257	0.0455683	0.00241286	0.130151	0.0610134	0.0329114	NA	No	1
QI9912	1	151944639	151373174	152473303	A	G	0.24471	0.031454	7.26e-15	S100A10	rs9943251	upstream	YES	YES	YES	YES	NA	NA	NA	0.310496	0.304012	0.313376	0.291265	0.0371829	4.75e-15	0.32051	0.0470777	9.89e-12	0.24277	0.0606238	6.21e-05	NA	No	1

## Sheet: S. Data 3 Unknown Annotations
Metabolite Annotations													CANOPUS Metabolite Class			SIRIUS Metabolite Prediction Rank 1									SIRIUS Metabolite Prediction Rank 2									SIRIUS Metabolite Prediction Rank 3
Metabolite_ID	m.z	RT	Cluster.Number	Primary.Feature	High.Confidence.Unique.Metabolite.IDs	Cluster.to.known.metabolite	Metabolite_Annotation	Annotation.Grade	MSI.Identification.Level	MS.MS	Associated.Loci	Metabolic.Pathway.or.GWAS.association..Lead.gene.high.confidence.IDs.	Subclass	Class	SuperClass	CSI.FingerID_Score	molecularFormula_csi	X1_adduct_csi	xogp	Name	HMDB.Name	Pubchem_Synonym	links	smiles	CSI.FingerID_Score.1	molecularFormula_csi.1	X1_adduct_csi.1	logp.1	Name.1	HMDB.Name.1	Pubchem_Synonym.1	links.1	smiles.1	CSI.FingerID_Score.2	molecularFormula_csi.2	X1_adduct_csi.2	logp.2	Name.2	HMDB.Name.2	Pubchem_Synonym.2	links.2
QI15633	197.154	1.82	4	TRUE	NA	0	See SIRIUS predictions	5	NA	MSMS_captured	ACOX1		Fatty acids and conjugates	Fatty Acyls	Lipids and lipid-like molecules	-36.3587	C12H20O2	[M + H]+	4.4	Dodecadienoic acid			COCONUT:(CNP0115107);Natural Products:(UNPD24796);PubChem:(25480 5312382 18625118 21158962 88081166 87446020);SuperNatural:(SN00373735);additional;PubChem class - bio and metabolites;Training Set;PubMed	CCCCCCCC=CC=CC(=O)O	-56.6521	C12H20O2	[M + H]+	4	null		SCHEMBL12948060	PubChem:(88984299)	CC=CCCCCCCC=CC(=O)O	-60.9787	C12H20O2	[M + H]+	3.84887	10-Dodecynoic acid		10-Dodecynoic acid	PubChem:(5312613)
QI15802	181.159	1.76	9	TRUE	1	0	Hydroxydodecanoic acid	3,5	2	MSMS_captured	ACOX1	Fatty acid oxidation				-45.8527	C12H20O	[M + H]+	5.4	null		SCHEMBL2572677	PubChem:(87407972)	CCCCCCCCC=CC=C=O	-48.4804	C12H20O	[M + H]+	4.2	(3E)-dodeca-1,3-dien-5-one		SCHEMBL11524030	PubChem:(21312625 54495213)	CCCCCCCC(=O)C=CC=C	-50.7505	C12H20O	[M + H]+	4.5	dodeca-1,4-dien-3-one		dodeca-1,4-dien-3-one	PubChem:(251600 5971051 5357170);PubMed
QI7228	129.066	8.82	40	TRUE	NA	0	See SIRIUS predictions	5	NA	MSMS_captured	SLC36A2		Amino acids, peptides, and analogues	Carboxylic acids and derivatives	Organic acids and derivatives	-71.6801	C5H8N2O2	[M + H]+	-0.743407	AmbotzHAA5700		2-Amino-4-cyanobutanoic acid	COCONUT:(CNP0290395);Natural Products:(UNPD96496);PubChem:(440770 10820534 10197695 21145130 59373200 71367223);YMDB Mine;CHEBI:(27578);ZINC bio:(ZINC01530270 ZINC01530271);KEGG:(C05717);PubMed	C(CC(C(=O)O)N)C#N	-115.979	C5H8N2O2	[M + H]+	-2.5	null		SCHEMBL9377229	PubChem:(54558762)	CCNC(C#N)C(=O)O	-119.68	C5H8N2O2	[M + H]+	-2.7	2-(cyanomethylamino)propanoic acid		SCHEMBL6285285	PubChem:(22564093 45086559 83198499)
QI4246	153.066	5.19	48	TRUE	NA	0	See SIRIUS predictions	5	NA	MSMS_captured	ACMSD		Pyridinecarboxylic acids and derivatives	Pyridines and derivatives	Organoheterocyclic compounds	-65.8552	C7H8N2O2	[M + H]+	-0.8	null		methyl,6-oxopyridine-3-carboxamide	PubChem:(129738007)	CC1=C(C=CC(=O)N1)C(=O)N	-75.278	C7H8N2O2	[M + H]+	-1	Nudifloramide	N1-Methyl-2-pyridone-5-carboxamide	C05842	HMDB:(4193);ZINC bio:(ZINC00895928);additional;MeSH:(69698);PubMed;COCONUT:(CNP0249493);Natural Products:(UNPD171030);PubChem:(69698 71751269 131708461);CHEBI:(27410);PubChem class - bio and metabolites;KEGG:(C05842);Training Set	CN1C=C(C=CC1=O)C(=O)N	-75.5609	C7H8N2O2	[M + H]+	0.2	6-methyl-2-oxo-1H-pyridine-3-carboxamide		6-methyl-2-oxo-1,2-dihydropyridine-3-carboxamide	PubChem:(261085)
QI14818	199.046	2.07	51	TRUE	NA	0	See SIRIUS predictions	5	NA	MSMS_captured	SLC2A9,SLC22A12		Pyrimidines and pyrimidine derivatives	Diazines	Organoheterocyclic compounds	-100.269	C6H6N4O4	[M + H]+	-1.83869	null		23424463	PubChem:(23424463);KEGG Mine	C(N1C2=C(NC(=O)NC2=O)NC1=O)O	-107.273	C6H6N4O4	[M + H]+	-1.83869	null		SCHEMBL11570798	PubChem:(59766482);KEGG Mine	C(N1C(=O)C2=C(NC(=O)N2)NC1=O)O	-112.023	C6H6N4O4	[M + H]+	-2	null		CHEMBL4173407	PubChem:(135592250)
QI15952	337.273	1.69	55	TRUE	NA	0	See SIRIUS predictions	5	NA	MSMS_captured	APOC1					Glycidyl Linoleate	MeSH:(23624908);PubChem:(23624908 22482684 54043986 71317139 92852361 92852362 124514565 124603180 129853304);PubMed	CCCCCC=CCC=CCCCCCCCC(=O)OCC1CO1	-288.893	C18H37FO4	[M + H]+	4.4	null		SCHEMBL18516777	PubChem:(126590549 126590679)	CC(COC(C(C)C(C)(C)COC(C)(C(C)C(C)(C)C)F)O)O	-234.327	C14H34BN5O2	[M + Na]+	-0.431204	null		58587432	PubChem:(58587432)	B(C)(NNC(=O)CCCN(C)CCC[N+](C)(C)CCCN)O	Lineolic acids and derivatives	Lineolic acids and derivatives	Fatty Acyls	Lipids and lipid-like molecules
QI15545	161.132	1.83	61	TRUE	NA	0	See SIRIUS predictions	5	NA	MSMS_captured	ACOX1			Organofluorides	Organohalogen compounds	-154.269	C9H17FO	[M + H]+	2.7	null		105431456	PubChem:(105431456)	C1CCC(CC1)C(CCO)F	-56.0948	C12H16	[M + H]+	3.7	Cyclohexene, triethenyl-		1,2,3-tris(ethenyl)cyclohexene	PubChem:(21869137)	C=CC1CCCC(=C1C=C)C=C
QI3127	247.092	3.79	82	TRUE	1	0	5,6 dihydrouridine	1,5	1	MSMS_captured	SLC28A1	Solute transporter		Pyrimidine nucleosides	Nucleosides, nucleotides, and analogues	-171.482	C9H14N2O6	[M + H]+	-2.8	null		14056464	PubChem:(14056464 14056465)	C1=CN(C(=O)NC1=O)C(CO)OC(CO)CO	-413.114	C10H14N3O3	[M + Na]+	-0.9	null		J3.534.981B	PubChem:(132598049)	CC1(C2=C(C(N1[O])(C)C)NC(=O)NC2=O)C	-320.842	C7H16F2N2O3S	[M + H]+		null		104858823	PubChem:(104858823)
QI15502	369.351	1.84	83	TRUE	1	0	Cholestan-3-one	3,5	2	MSMS_captured	PCSK9,APOE	Lipid metabolism	Cholestane steroids	Steroids and steroid derivatives	Lipids and lipid-like molecules	-65.9737	C27H44	[M + H]+	9.6	null		cholesta-5,24-dien	PubChem:(54215733)	CC(CCC=C(C)C)C1CCC2C1(CCC3C2CC=C4C3(CCCC4)C)C	-205.231	C24H45FO	[M + H]+	10.1	null		SCHEMBL20036414	PubChem:(134404884)	CCCCCCCCC=CCCCCCCCC(=C)OCCCCCF
QI2179	301.118	2.5	84	TRUE	NA	0	See SIRIUS predictions	5	NA	MSMS_captured	UGT1A10 | UGT1A3 | UGT1A4 | UGT1A5 | UGT1A6 | UGT1A7 | UGT1A8 | UGT1A9				Benzenoids	-143.214	C16H16N2O4	[M + H]+	2.1	null		SCHEMBL5391695	PubChem:(12107521)	CC1=CC(=NC(=C1C(=O)O)C)C2=NC(=C(C(=C2)C)C(=O)O)C	-246.47	C14H20N3O2	[M + K]+	-1.4	(E)-2-[4-(2-amino-2-carboxyethyl)phenyl]ethylidene-(dimethylamino)-methylazanium		59725392	PubChem:(59725392 59725393)	CN(C)[N+](=C[CH]C1=CC=C(C=C1)CC(C(=O)O)N)C
QI8422	357.249	11.73	93	TRUE	1	0	Ile-Pro-Lys	2,5	NA	MSMS_captured	PM20D2,PSMB9 | TAP1	none	Amino acids, peptides, and analogues	Carboxylic acids and derivatives	Organic acids and derivatives	-112.004	C17H32N4O4	[M + H]+	-0.0629487	6-amino-2-[[1-(2-amino-3-methylpentanoyl)pyrrolidine-2-carbonyl]amino]hexanoic acid		isoleucylprolyllysine	COCONUT:(CNP0346666);Training Set;PubChem:(18221875 53491908);additional	CCC(C)C(C(=O)N1CCCC1C(=O)NC(CCCCN)C(=O)O)N	-115.561	C17H32N4O4	[M + H]+	-0.7	N,N''-pentane-1,5-diylbis(2-morpholin-4-ylacetamide)		STK368611	PubChem:(3715658 7073266)	C1COCCN1CC(=O)NCCCCCNC(=O)CN2CCOCC2	-123.809	C17H32N4O4	[M + H]+	-0.0629487	2-[[1-(2,6-diaminohexanoyl)pyrrolidine-2-carbonyl]amino]-3-methylpentanoic acid		Lys-Pro-Ile	PubChem:(9924856 18222578)
QI1451	526.265	2.09	132	TRUE	NA	0	See SIRIUS predictions	5	NA	MSMS_captured	SLIT2		Diterpenoids	Prenol lipids	Lipids and lipid-like molecules	-398.783	C26H39NO10	[M + H]+	2.7	null		SCHEMBL1212767	PubChem:(66946799)	CCCC(C)OC(=O)OC1=C(C=C(C=C1)C(CC(C)OC(=O)C)C(C(=O)O)N)OC(=O)OC(C)CCC	-215.944	C27H35N5O6	[M + H]+	1.25976	D-Phenylalanine, D-alanyl-D-alanyl-D-alanyl-D-phenylalanyl-		644997-16-0	PubChem:(71379784)	CC(C(=O)NC(C)C(=O)NC(C)C(=O)NC(CC1=CC=CC=C1)C(=O)NC(CC2=CC=CC=C2)C(=O)O)N	-371.004	C23H31N11O4	[M + H]+	-0.350233	(2R,4R,5R)-2-(6-aminopurin-9-yl)-5-[[2-[[9-[(4S,5R)-4,5-dimethyloxolan-2-yl]purin-6-yl]amino]ethylamino]methyl]oxolane-3,4-diol		SCHEMBL13986312	PubChem:(58918679)
QI2187	696.595	2.5	133	TRUE	NA	0			NA	Detected but no MSMS	CYP4A11								NA									NA
QI648	195.138	1.83	139	TRUE	NA	0	See SIRIUS predictions	5	NA	MSMS_captured	ACOX1		Carboxylic acid derivatives	Carboxylic acids and derivatives	Organic acids and derivatives	-82.1173	C12H18O2	[M + H]+	3	null		SCHEMBL17225943	PubChem:(118485877)	CC1=CCCCCC(=CCC1)C(=O)O	-256.933	C12H14B2O	[M + H]+	NA	null		SCHEMBL15721471	PubChem:(90160112)	[B]CC1=C(C=CC(=C1)C(=CC)OCC)[B]
QI13939	299.139	2.52	140	TRUE	NA	0	See SIRIUS predictions	5	NA	MSMS_captured	UGT1A10 | UGT1A3 | UGT1A4 | UGT1A5 | UGT1A6 | UGT1A7 | UGT1A8 | UGT1A9		Amino acids, peptides, and analogues	Carboxylic acids and derivatives	Organic acids and derivatives	-149.454	C17H18N2O3	[M + H]+	2.7	null		AKOS017178489	PubChem:(78838290)	CC1=CC(=NC(=C1NC(=O)C2=CC=C(C=C2)C(=O)OC)C)C	-169.84	C12H24N2O3S	[M + Na]+	1.7	null		47140087	PubChem:(47140087)	CCCCCC(C)NC(=O)NC1CCS(=O)(=O)C1	-171.642	C14H19FN2O4	[M + H]+	1.7	null		AKOS013727275	PubChem:(64404430)
QI1839	231.072	2.16	158	TRUE	NA	0	See SIRIUS predictions	5	NA	MSMS_captured	SLC2A9		Organic nitro compounds	Allyl-type 1,3-dipolar organic compounds	Organic 1,3-dipolar compounds	-156.524	C7H10N4O5	[M + H]+	1.38975	null		SCHEMBL13849452	PubChem:(57616458)	CC1=NC(=C(N1CCOC)[N+](=O)[O-])[N+](=O)[O-]	-156.95	C7H10N4O5	[M + H]+	-0.7	null		ZINC48546555	PubChem:(51058647)	CN1C(=O)C(=C(NC1=O)NCCO)[N+](=O)[O-]	-166.448	C7H10N4O5	[M + H]+	1.1	null		103554697	PubChem:(103554697)
QI8556	530.788	10.57	168	TRUE	NA	0	See SIRIUS predictions	5	NA	MSMS_captured	F12 | GRK6,KLKB1,KNG1		Amino acids, peptides, and analogues	Carboxylic acids and derivatives	Organic acids and derivatives	-232.803	C12H9Br2IN2O2S	[M + H]+	3.8	null		43258789	PubChem:(43258789)	C1=CC=C(C(=C1)NS(=O)(=O)C2=C(C=C(C=C2Br)N)Br)I	-240.054	C12H7Br3N4O4	[M + Na]+	5.5	null		SCHEMBL10666244	PubChem:(88648205)	C1=CC(=C(C=C1[N+](=O)[O-])Br)NNC2=C(C=C(C=C2Br)[N+](=O)[O-])Br	-279.528	C10H7ClI2N2O3	[M + K]+	2.7	null		SCHEMBL15712958	PubChem:(90153280)
QI2435	184.047	2.67	170	TRUE	NA	0	See SIRIUS predictions	5	NA	MSMS_captured	SLC2A9		Purines and purine derivatives	Imidazopyrimidines	Organoheterocyclic compounds	-56.049	C5H5N5O3	[M + H]+	-2.2402	null		SCHEMBL4938974	PubChem:(69248843)	C12=C(NC(=O)NC1=O)N(C(=O)N2)N	-56.6167	C5H5N5O3	[M + H]+	-2.2402	null		SCHEMBL15218133	PubChem:(89773449)	C12=C(NC(=O)N1)N(C(=O)NC2=O)N	-74.2771	C5H5N5O3	[M + H]+	-2.2402	null		amino uric acid	PubChem:(56619180);PubMed
QI6455	697.524	7.53	174	TRUE	NA	0	See SIRIUS predictions	5	NA	MSMS_captured	SYNE2		Phosphosphingolipids	Sphingolipids	Lipids and lipid-like molecules	-120.868	C39H73N2O6P	[M + H]+	9.6	null		138197446	PubChem:(138197446 138197447)	CCCCCCCCC=CCCC=CCCC=CC(C(COP(=O)(O)OCC[N+](C)(C)C)NC(=O)CCCCCCC=CCCCC)O	-426.405	C42H64N8O	[M + H]+	7.5	null		137300400	PubChem:(137300400)	CCC1CCN(C1C2=NCC(=C)C=CC(=C[CH+]C(=C)C=CCN2)C(=C)C=CNC(=NC)CN(C(C)C(C)C)C(=C)CNC)C(=C)CN(C=C)OC	-346.421	C35H68BN5O8	[M + H]+	3.42016	null		123167037	PubChem:(123167037)
QI11083	258.108	5.92	177	TRUE	1	0	methylcytidine	3,5	3	MSMS_captured	PHYHD1	Prior GWAS association		Pyrimidine nucleosides	Nucleosides, nucleotides, and analogues	-30.1837	C10H15N3O5	[M + H]+	-1.76564	O-2-Methylcytidine		35819-07-09	SuperNatural:(SN00239826);ZINC bio:(ZINC04556822 ZINC04556823 ZINC04556824 ZINC04556825 ZINC05998209 ZINC13546402 ZINC14953681);additional;MeSH:(98913 150971 301382);PubMed;COCONUT:(CNP0315498);Natural Products:(UNPD42862);PubChem:(98913 150971 688515 1265895 301382 7282371 7282372 6541415 6978670 9813789 11893569 11893570 21121841 26317831 46783452 57300571 53486209 59795979 67175693 68236145 70…	COC1C(C(OC1N2C=CC(=NC2=O)N)CO)O	-274.856	C11H11N7O	[M + H]+	-1.1	null		AKOS012523879	PubChem:(63221225)	CN1C2=NC(=NC(=C2C=N1)N)CN3C=CC=NC3=O
QI11307	603.293	5.75	183	TRUE	NA	0	See SIRIUS predictions	5	NA	MSMS_captured	SLCO1A2		Glycosylglycerols	Glycerolipids	Lipids and lipid-like molecules	-255.69	C31H48O9	[M + K]+	4.7	[(3S,4S,5R,6R)-6-[[(3R,4aR,6aR,7R,10aS,10bR)-3-ethenyl-3,4a,7,10a-tetramethyl-2,5,6,6a,8,9,10,10b-octahydro-1H-benzo[f]chromen-7-yl]methoxy]-4,5-diacetyloxyoxan-3-yl] acetate		11261559	PubChem:(11261559)	CC(=O)OC1COC(C(C1OC(=O)C)OC(=O)C)OCC2(CCCC3(C2CCC4(C3CCC(O4)(C)C=C)C)C)C	-309.599	C34H44O8	[M + Na]+	8.6	bis(4-hexoxycarbonylphenyl) cyclohexane-1,4-dicarboxylate		SCHEMBL10033673	PubChem:(21029007)	CCCCCCOC(=O)C1=CC=C(C=C1)OC(=O)C2CCC(CC2)C(=O)OC3=CC=C(C=C3)C(=O)OCCCCCC	-328.445	C29H47O11P	[M + H]+	5.2	methyl-[11-[3-(2-methylprop-2-enoyloxy)-2,2-bis(2-methylprop-2-enoyloxymethyl)propoxy]-11-oxoundecoxy]phosphinic acid		59118353	PubChem:(59118353)
QI2689	700.571	3.03	195	TRUE	1	0	GlcCer(34:1)	5,6	NA	MSMS_captured	ATP10D	Lipid transport	Glycosphingolipids	Sphingolipids	Lipids and lipid-like molecules	-58.3876	C40H77NO8	[M + H]+	11.3	null		GlcCer(d20:1(4E)/14:0)	PubChem:(134776375 138289513)	CCCCCCCCCCCCCCCC=CC(C(COC1C(C(C(C(O1)CO)O)O)O)NC(=O)CCCCCCCCCCCCC)O	-268.98	C42H69N9	[M + H]+	13.5	null		4,4',4''-(1,3,5-Benzenetriyl)tris(1-decyl-1H-1,2,3-triazole)	PubChem:(101808676)	CCCCCCCCCCN1C=C(N=N1)C2=CC(=CC(=C2)C3=CN(N=N3)CCCCCCCCCC)C4=CN(N=N4)CCCCCCCCCC	-493.706	C41H73N5O4	[M + H]+	12.8	null		SCHEMBL9463982	PubChem:(136456937)
QI15290	662.644	1.9	197	TRUE	NA	0	See SIRIUS predictions	5	NA	MSMS_captured	SPTLC3		Ceramides	Sphingolipids	Lipids and lipid-like molecules	-141.076	C43H83NO3	[M + H]+	16.8	null		138192765	PubChem:(138192765)	CCCCCCCCCCCCCCCCCCCCCCCCC=CC(C(CO)NC(=O)CCCCCCCC=CCCCC)O	-141.076	C43H83NO3	[M + H]+	16.8	null		138309507	PubChem:(138309507)	CCCCCCCCCCCCCC=CCCCCCCCCCC(=O)NC(CO)C(C=CCCCCCCCCCCCCC)O	-141.076	C43H83NO3	[M + H]+	16.8	null		134750729	PubChem:(134750729)
QI1087	645.255	1.97	198	TRUE	NA	0			NA	Not detected in pool	UGT1A1 | UGT1A10 | UGT1A3 | UGT1A4 | UGT1A5 | UGT1A6 | UGT1A7 | UGT1A8 | UGT1A9								NA									NA
QI694	397.381	1.84	206	TRUE	NA	0			NA	Detected but no MSMS	ABCG8								NA									NA
QI9778	711.54	7.45	211	TRUE	1	0	SM(d18:1/15:0)	4,5	3	MSMS_captured	SYNE2	GWAS associations with sphingomeylins, phophatidylcholines	Phosphosphingolipids	Sphingolipids	Lipids and lipid-like molecules	-43.0276	C38H77N2O6P	[M + Na]+	11.8	null		SM(d19:1(4E)/14:0)	PubChem:(134751927 134751928 138217595 138217596)	CCCCCCCCCCCCCCC=CC(C(COP(=O)(O)OCC[N+](C)(C)C)NC(=O)CCCCCCCCCCCCC)O	-379.233	C42H70N4O5	[M + H]+	8.3	null		N,N'-Bis[3-(dibutylamino)propyl]-1,4-dioxo-8-hydroxy-1,4-dihydronaphthalene-2,3-dipentanamide	PubChem:(44372086);PubMed	CCCCN(CCCC)CCCNC(=O)CCCCC1=C(C(=O)C2=C(C1=O)C=CC=C2O)CCCCC(=O)NCCCN(CCCC)CCCC	-103.429	C40H75N2O6P	[M + H]+	10.1	null		138194213	PubChem:(138194213 138194214)
QI5884	283.007	6.44	215	TRUE	1	0	5-Bromotryptophan	5, 6	NA	MSMS_captured	EIF3D,ACY3	Prior GWAS association	Thiadiazoles	Azoles	Organoheterocyclic compounds	-76.6425	C11H11BrN2O2	[M + H]+	1.48154	5-Bromotryptophan		5-Bromo-DL-tryptophan	NORMAN:(NS00046890);PubChem:(96735 644329 688350 6921693 6921694 17908952 44631736);CHEBI:(133686 133688);ZINC bio:(ZINC00057131 ZINC00057132);MeSH:(96735);PubMed	C1=CC2=C(C=C1Br)C(=CN2)CC(C(=O)O)N	-259.437	C9H6ClF3N2O3	[M + H]+	2.87385	null		108814362	PubChem:(108814362)	C1=CC(=C(C=C1NC(=O)C[N+](=O)[O-])C(F)(F)F)Cl	-143.131	C5H7F3N4O3S	[M + Na]+	1.2	null		104818632	PubChem:(104818632)
QI890	664.659	1.9	226	TRUE	NA	0			NA	Not detected in pool	SPTLC3								NA									NA
QI10705	302.214	6.14	231	TRUE	NA	0	See SIRIUS predictions	5	NA	MSMS_captured	CYP4A11			Carboxylic acids and derivatives	Organic acids and derivatives	-141.509	C16H31NO2S	[M + H]+	4.9	null		SCHEMBL5500554	PubChem:(22222163)	CCCCCCC(=O)NCCSC(=O)CCCCCC	-316.514	C16H25BN3O2	[M + H]+	2.40842	[3-(4-methylphenyl)-2-oxo-1,3-oxazolidin-5-yl]-[methyl-[2-(propylamino)ethyl]amino]boron		23383623	PubChem:(23383623)	[B](C1CN(C(=O)O1)C2=CC=C(C=C2)C)N(C)CCNCCC	-306.893	C18H27BO3	[M + H]+		null		SCHEMBL14627113	PubChem:(89385865)
QI12472	282.279	4.7	245	TRUE	NA	0	See SIRIUS predictions	5	NA	MSMS_captured	NAPEPLD			Azoles	Organoheterocyclic compounds	-119.016	C13H31B3N3	[M + Na]+	4.55116	null		SCHEMBL4642946	PubChem:(69125593)	[B]1N(B(N(B(N1CCC)CC)CCC)CC)CCC	-117.641	C18H35NO	[M + H]+	7.7	null		2-hydroxyoctadecanenitrile	PubChem:(89724078)	CCCCCCCCCCCCCCCCC(C#N)O
QI1565	615.244	2.1	258	TRUE	NA	0	See SIRIUS predictions	5	NA	MSMS_captured	UGT1A10 | UGT1A3 | UGT1A4 | UGT1A5 | UGT1A6 | UGT1A7 | UGT1A8 | UGT1A9		Amino acids, peptides, and analogues	Carboxylic acids and derivatives	Organic acids and derivatives	-389.94	C28H32F2N8O6	[M + H]+	2.7	null		SCHEMBL13367834	PubChem:(70891512 77947201)	CC(C)C(C(=O)N1CCN(CC1)C2=C(C=C(C=C2F)N3CC(OC3=O)CNC(=O)OC)F)NC(=O)C4=CN5C=CC=NC5=N4	-341.44	C33H34N4O8	[M + H]+	5.3	null		SCHEMBL3160112	PubChem:(68533874)	COC1=CC=C(C=C1)NC(=O)C2=C(C=C(C=C2)[N+](=O)[O-])NC(=O)C3=C(C=C(C=C3)OC)OCCC(CC4=CC=CC=C4OC)N	-323.179	C34H30N8O4	[M + H]+	7.3	null		136026206	PubChem:(136026206)
QI254	650.535	1.69	270	TRUE	NA	0	See SIRIUS predictions	5	NA	MSMS_captured	ACOT2		Fatty amides	Fatty Acyls	Lipids and lipid-like molecules	-312.031	C35H67N7O4	[M + H]+	7.1	null		54597767	PubChem:(54597767 101964550)	CCCCCCCCCCCCCCCCC(=O)NCCCCC1C(=O)N(C(=O)N1)C(CCCCN=C(N(C)C)N(C)C)C(=O)N	-142.4	C39H71NO6	[M + H]+	11.4	null		SCHEMBL10081393	PubChem:(58069909)	CCCCCCCCC=CCOC(=O)CCCCC(CCCCC(=O)OCC=CCCCCCCCC)OC(=O)CCCN(C)C	-277.078	C28H63B4N7O7	[M + H]+	2.18434	null		SCHEMBL13327178	PubChem:(57679360)
QI4060	651.534	4.97	271	TRUE	NA	0	See SIRIUS predictions	5	NA	MSMS_captured	MBOAT7		Diradylglycerols	Glycerolipids	Lipids and lipid-like molecules	-82.2483	C43H70O4	[M + H]+	14.4	null		138283282	PubChem:(138283282)	CCCCCCCCCC=CC(CCCCCCCCC(=O)O)OC(=O)CCC=CCC=CCC=CCC=CCC=CCC=CCC	-162.226	C38H76O5	[M + K]+	14.8	null		SCHEMBL11307106	PubChem:(23466089)	CCCCCCCCCCCCCCCCOCC(COCCCCCCCCCCCCCCCC)OCCC(=O)O	-140.702	C41H72O4	[M + Na]+	15.4	1-octadecanoyloxypropan-2-yl (5E,8E,11E,14E)-icosa-5,8,11,14-tetraenoate		20703203	PubChem:(20703203 59973316)
QI9376	631.309	8.09	273	TRUE	NA	0	See SIRIUS predictions	5	NA	MSMS_captured	CPS1					-518.688	C30H42N6O9	[M + H]+	1.3	null		101858681	PubChem:(101858681)	CC(C)(C)OCC1C2=NC(=CO2)C(=O)NC(C3=NC(=CO3)C(=O)NC(C4=NC(=CO4)C(=O)N1)COC(C)(C)C)COC(C)(C)C	-420.617	C31H38N10O5	[M + H]+	1.4	null		131935107	PubChem:(131935107)	CC1=NN=NN1CCC(=O)N2CCC3=CN(CCCOC4=C(C=CC=C4OC)C(=O)NC(C(=O)NCC2)CC5=CC=CC=C5)N=N3	-539.024	C35H42N4O7	[M + H]+	5.1	methyl N-[(2S)-1-[[(2S,4S,5S)-4-hydroxy-5-[[(5R)-2-oxo-3-phenyl-1,3-oxazolidine-5-carbonyl]amino]-1,6-diphenylhexan-2-yl]amino]-3-methyl-1-oxobutan-2-yl]carbamate		16005941	PubChem:(16005941 16006038)
QI2551	546.255	2.83	284	TRUE	NA	0	See SIRIUS predictions	5	NA	MSMS_captured	ACOT2,ABCC2		Amino acids, peptides, and analogues	Carboxylic acids and derivatives	Organic acids and derivatives	-258.597	C25H39NO12	[M + H]+	2.5	null		2-[(2-Acetoxynonanoyl)amino]-2-deoxy-alpha-D-glucopyranose tetraacetate	PubChem:(101452622)	CCCCCCCC(C(=O)NC1C(C(C(OC1OC(=O)C)COC(=O)C)OC(=O)C)OC(=O)C)OC(=O)C	-308.396	C26H35N5O8	[M + H]+	-2.7	null		9959107	PubChem:(9959107)	CC(C(=O)N1CCCC1C(=O)O)NC(=O)C2CCCN2C(=O)C(CC(=O)O)NC(=O)C(CC3=CC=CC=C3)N	-300.264	C31H35BO8	[M + H]+	6.32783	null		49837246	PubChem:(49837246)
QI3722	308.294	4.7	286	TRUE	NA	0			NA	MSMS_captured	PMPCB								NA									NA
QI13749	181.053	2.68	296	TRUE	NA	0	See SIRIUS predictions	5	NA	MSMS_captured	FMO2,APIP | PDHX,MRI1			Heteroaromatic compounds	Organoheterocyclic compounds	-221.622	C8H9N2OP	[M + H]+	0.4	5-(3-phosphanyloxyprop-1-ynyl)pyridin-2-amine		20583211	PubChem:(20583211 59113299)	C1=CC(=NC=C1C#CCOP)N	-108.017	C9H9ClN2	[M + H]+	1.3	null		130695500	PubChem:(130695500)	C#CCNCC1=C(N=CC=C1)Cl	-157.031	C4H6F2N4O2	[M + H]+	1.4	null		2,3-bis(N-fluoroazoxy)-2-butene	PubChem:(137190406)
QI14055	581.239	2.49	299	TRUE	NA	0	See SIRIUS predictions	5	NA	MSMS_captured	UGT1A1 | UGT1A10 | UGT1A3 | UGT1A4 | UGT1A5 | UGT1A6 | UGT1A7 | UGT1A8 | UGT1A9		Amino acids, peptides, and analogues	Carboxylic acids and derivatives	Organic acids and derivatives	-325.979	C27H38BN3O8	[M + K]+	1.42074	null		10143708	PubChem:(10143708)	B1(OC(C(O1)C(CO)O)C(CCO)O)C(CC(C)C)NC(=O)C(CC2=CC=CC=C2)NC(=O)C3=CN=CC=C3	-508.393	C24H38N4O11	[M + Na]+	1.73244	null		SCHEMBL8298821	PubChem:(70339417)	CC(C(=O)N1CCCC1C(=O)OCCCON(O)O)NC(CCC2=CC=CC=C2)C(=O)OCCCON(O)O	-262.62	C30H36N4O6S	[M + H]+	5.4	null		ZINC223710793	PubChem:(100296727 100296737 132745796)
QI250	632.524	1.69	303	TRUE	NA	0	See SIRIUS predictions	5	NA	MSMS_captured	APOC1		Lineolic acids and derivatives	Fatty Acyls	Lipids and lipid-like molecules	[M + H]+	13.1	null	NA	HADBA	PubChem:(101075190)	CCCCCCCCCCCCCCCC[N+](C)(C)CCOC(=O)CCCCCCCCCCOC1=CC=C(C=C1)OC(=O)C	-229.192	C37H71NO5	[M + Na]+	11.5	null	NA	138269206	PubChem:(138269206)	CCCCCCCCCCCCCC(C(C(CO)NC(=O)C(CCCCCCCCC=CCC=CCCCCC)O)O)O	-278.583	C36H73NO5S	[M + H]+	13.6	null		SCHEMBL7784431	PubChem:(57040343)	CCCCCCCCCCCCCCCCC(CN(CCS(=O)(=O)O)C(=O)CCCCCCCCCCCCCCC)O	Lineolic acids and derivatives
QI5684	120.066	6.29	310	TRUE	NA	0	See SIRIUS predictions	5	NA	MSMS_captured	DMGDH,FMO3		Amino acids, peptides, and analogues	Carboxylic acids and derivatives	Organic acids and derivatives	-80.7754	C4H9NO3	[M + H]+	-0.6	null		SCHEMBL17342774	PubChem:(118581982 139199195)	C[N+](C)(CC(=O)O)O	-83.2794	C4H9NO3	[M + H]+	-0.7	null		Carboxymethyldimethylamine N-oxide	PubChem:(13022028)	C[N+](C)(CC(=O)O)[O-]	-102.876	C4H9NO3	[M + H]+	-1.14704	Aquaserine			SuperNatural:(SN00320718);ZINC bio:(ZINC02384916 ZINC14696239);additional;PubMed;COCONUT:(CNP0106958);Natural Products:(UNPD41341);PubChem:(554048 7009639 7009640 5288119 18610616 129687311);YMDB Mine;PubChem class - bio and metabolites;EcoCyc Mine;Training Set;KEGG Mine
QI6305	773.652	7.22	311	TRUE	NA	0			NA	Not detected in pool	SYNE2								NA									NA
QI12070	575.503	5.06	321	TRUE	NA	0	See SIRIUS predictions	5	NA	MSMS_captured	MBOAT7		Lineolic acids and derivatives	Fatty Acyls	Lipids and lipid-like molecules	-70.1321	C37H66O4	[M + H]+	13.4	null		SCHEMBL9299650	PubChem:(88442794)	CCCCCCCCC=CCCCCCCCC(=O)OC(CCCCC=CCC=CCCCCC)CCC(=O)OC	-369.512	C32H62BN5O3	[M + H]+	6.79318	null		SCHEMBL15628846	PubChem:(90088336)	B1(OC2CC3CC(C3(C)C)C2(O1)C)C(CC(C)C)NC(=O)C(CCCN=C(N)N)NCCCCCCCCCCC	-200.9	C33H68N4O	[M + K]+	13.6	null		ADAL1004736	PubChem:(138064415)
QI14717	599.25	2.09	323	TRUE	NA	0	See SIRIUS predictions	5	NA	MSMS_captured	UGT1A10 | UGT1A3 | UGT1A4 | UGT1A5 | UGT1A6 | UGT1A7 | UGT1A8 | UGT1A9		Bilirubins	Tetrapyrroles and derivatives	Organoheterocyclic compounds	-315.38	C29H30N10O5	[M + H]+	1.9	null		1,3-bis(8-phenylamino-7-theophyllinyl)-2-hydroxypropane	PubChem:(129794043)	CN1C2=C(C(=O)N(C1=O)C)N(C(=N2)NC3=CC=CC=C3)CC(CN4C5=C(N=C4NC6=CC=CC=C6)N(C(=O)N(C5=O)C)C)O	-223.628	C33H34N4O7	[M + H]+	2.9	null		10-Oxobilirubin	PubChem:(100944410);KEGG Mine	CC1=C(NC(=C1CCC(=O)O)C(=O)C2=C(C(=C(N2)C=C3C(=C(C(=O)N3)C)C=C)C)CCC(=O)O)C=C4C(=C(C(=O)N4)C=C)C	-521.137	C28H35ClN8O5	[M + H]+	2.6	tert-butyl N-[1-[[(1S)-2-[(3-chlorophenyl)methoxy]-1-[1-[(2R)-1-isocyano-3-pyridin-2-yloxypropan-2-yl]tetrazol-5-yl]ethyl]amino]-2-methyl-1-oxopropan-2-yl]carbamate		59041304	PubChem:(59041304)
QI11242	585.271	5.79	326	TRUE	NA	0	See SIRIUS predictions	5	NA	MSMS_captured	UGT1A1 | UGT1A10 | UGT1A3 | UGT1A4 | UGT1A5 | UGT1A6 | UGT1A7 | UGT1A8 | UGT1A9		Bilirubins	Tetrapyrroles and derivatives	Organoheterocyclic compounds	-168.626	C33H36N4O6	[M + H]+	2.9	Basinite	Bilirubin, 4E,15Z-Bilirubin IXa	BILIRUBIN	HMDB:(54 488);ZINC bio:(ZINC04523248 ZINC18007499 ZINC32785893);additional;MeSH:(5280352);Plantcyc:(BILIRUBIN);PubMed;NORMAN:(NS00014797);COCONUT:(CNP0254882 CNP0269395);KNApSAcK:(29828);Natural Products:(UNPD83125 UNPD120069);PubChem:(250 5799469 7067843 5280352 5315454 10483448 20848893 21252250 40488307 57494583 129011191 129320511);CHEBI:(72719 132996 57977 16990);PubChem class - bio and meta…	CC1=C(NC(=C1CCC(=O)O)CC2=C(C(=C(N2)C=C3C(=C(C(=O)N3)C)C=C)C)CCC(=O)O)C=C4C(=C(C(=O)N4)C=C)C	-265.536	C33H42N2O5	[M + K]+	4.5	null		(2E,5E)-2,5-bis[[4-(3-morpholinopropoxy)phenyl]methylene]cyclopentanone	PubChem:(71518527);PubMed	C1CC(=CC2=CC=C(C=C2)OCCCN3CCOCC3)C(=O)C1=CC4=CC=C(C=C4)OCCCN5CCOCC5	-220.372	C36H38N2O4	[M + Na]+	8.8	null		SCHEMBL4644193	PubChem:(69126249 69126254)
QI9993	422.807	7	332	TRUE	NA	0			NA	MSMS_captured	TLCD2								NA									NA
QI15962	678.565	1.68	334	TRUE	NA	0			NA	Not detected in pool	ACOT2								NA									NA
QI14798	315.134	2.07	336	TRUE	NA	0	See SIRIUS predictions	5	NA	MSMS_captured	UGT1A10 | UGT1A3 | UGT1A4 | UGT1A5 | UGT1A6 | UGT1A7 | UGT1A8 | UGT1A9		Carboxylic acid derivatives	Carboxylic acids and derivatives	Organic acids and derivatives	-180.645	C17H18N2O4	[M + H]+	2.9	null		108465472	PubChem:(108465472)	CCOC(=O)C1=CC=CC(=N1)C(=O)NC2=C(C=CC(=C2)C)OC	-116.589	C17H24O3	[M + K]+	3	methyl (5aR,6R,9aS)-6,9a-dimethyl-3-oxo-1,2,4,5,5a,7,8,9-octahydrocyclopenta[a]naphthalene-6-carboxylate		1H-benz[e]indene-6-carboxylic acid, 2,3,4,5,5a,6,7,8,9,9a-decahydro-6,9a-dimethyl-3-oxo-, methyl ester, (5aR,6R,9aS)-	PubChem:(639328)	CC12CCCC(C1CCC3=C2CCC3=O)(C)C(=O)OC	-280.356	C15H22N3O2	[M + K]+	1.4	null		CHEMBL241887	PubChem:(44428560);PubMed
QI68	512.268	1.46	339	TRUE	NA	0	See SIRIUS predictions	5	NA	MSMS_captured	CYP27A1,ABCC2,SLCO1B1		Bile acids, alcohols and derivatives	Steroids and steroid derivatives	Lipids and lipid-like molecules	-378.603	C26H41NO7S	[M + H]+	3.1	(3S,6R,7S,8S)-3,7-dihydroxy-11-[3-[(E,2S)-2-hydroxy-3-methyl-4-(2-methyl-1,3-thiazol-4-yl)but-3-enyl]oxiran-2-yl]-4,4,6,8-tetramethyl-5-oxoundecanoic acid		10994830	PubChem:(10994830 11135020 59076401 90732170);KEGG Mine	CC1=NC(=CS1)C=C(C)C(CC2C(O2)CCCC(C)C(C(C)C(=O)C(C)(C)C(CC(=O)O)O)O)O	-257.826	C28H43Cl2NO3	[M + H]+	6.6	[17-[1-[bis(2-chloroethyl)amino]-1-oxopropan-2-yl]-10,13-dimethyl-2,3,4,7,8,9,11,12,14,15,16,17-dodecahydro-1H-cyclopenta[a]phenanthren-3-yl] acetate		NSC53914	PubChem:(243763 4255032 92229463 99573503 99573504 99573505)	CC(C1CCC2C1(CCC3C2CC=C4C3(CCC(C4)OC(=O)C)C)C)C(=O)N(CCCl)CCCl	-431.298	C26H42ClN3O3S	[M + H]+	5	null		Biakamide A	COCONUT:(CNP0307647);MeSH:(132969590 132969591);PubChem:(132969590 132969591 139292141);PubMed
QI1001	592.566	1.94	352	TRUE	NA	0			NA	Detected but no MSMS	CERS4								NA									NA
QI8977	176.128	8.8	365	TRUE	NA	0	See SIRIUS predictions	5	NA	MSMS_captured	SLC22A5		Beta hydroxy acids and derivatives	Hydroxy acids and derivatives	Organic acids and derivatives	-65.2989	C8H17NO3	[M + H]+	-0.3	null		SCHEMBL7031982	EcoCyc Mine;PubChem:(10219644 10219645 23653711 59085838 90865867 119090945);YMDB Mine;KEGG Mine	C[N+](C)(C)CC(CC(=O)O)OC	-78.1284	C8H17NO3	[M + H]+	-0.5	[(2S)-2-hydroxy-4-methoxy-4-oxobutyl]-trimethylazanium		SCHEMBL19088111	EcoCyc Mine;PubChem:(36563 43527 13206223);YMDB Mine;KEGG Mine	C[N+](C)(C)CC(CC(=O)OC)O	-95.3426	C8H17NO3	[M + H]+	-0.5	null		123996191	PubChem:(123996191)
QI13644	266.102	2.83	369	TRUE	NA	0	See SIRIUS predictions	5	NA	MSMS_captured	SLC17A1		Amino acids, peptides, and analogues	Carboxylic acids and derivatives	Organic acids and derivatives	-44.3851	C13H15NO5	[M + H]+	0.6	N-(Phenylacetyl)glutamic acid	N-Phenylacetylglutamic acid	2-(2-Phenylacetamido)pentanedioic acid	COCONUT:(CNP0084102);HMDB:(59772);PubChem:(561868 11579826 19350015 73903962 134067925);CHEBI:(89860);PubMed;KEGG Mine	C1=CC=C(C=C1)CC(=O)NC(CCC(=O)O)C(=O)O	-293.389	C10H16FNO6	[M + H]+	NA	2-[[2-fluoro-2-[(2-methylpropan-2-yl)oxy]acetyl]amino]butanedioic acid		SCHEMBL13484741	PubChem:(59170430)	CC(C)(C)OC(C(=O)NC(CC(=O)O)C(=O)O)F
QI4708	204.087	5.62	373	TRUE	NA	0	See SIRIUS predictions	5	NA	MSMS_captured	C4orf33	GWAS associations	Carbohydrates and carbohydrate conjugates	Organooxygen compounds	Organic oxygen compounds	-64.4738	C8H13NO5	[M + H]+	-2.1	N-[(3S,4R,5S,6R)-4,5-dihydroxy-6-(hydroxymethyl)-3,4,5,6-tetrahydro-2H-pyran-2-ylium-3-yl]acetamide			PubChem:(5326509);PubChem class - bio and metabolites	CC(=O)NC1[CH+]OC(C(C1O)O)CO	-323.289	C9H13N2O2	[M + Na]+	1.7	3-isocyanato-1-$l^{1}-oxidanyl-2,2,5,5-tetramethylpyrrole		3-Isocyanato-2,2,5,5-tetramethyl-3-pyrrolin-1-yloxyl radical	PubChem:(59109087)	CC1(C=C(C(N1[O])(C)C)N=C=O)C
QI4755	730.537	5.67	383	TRUE	NA	0	See SIRIUS predictions	5	NA	MSMS_captured	ALDH1A2			Sphingolipids	Lipids and lipid-like molecules	-284.169	C47H71NO5	[M + H]+	16.2	N-[4-[4-(4-hydroxyphenoxy)phenoxy]phenyl]-11-octadecoxyundecanamide		SCHEMBL7197949	PubChem:(18183947)	CCCCCCCCCCCCCCCCCCOCCCCCCCCCCC(=O)NC1=CC=C(C=C1)OC2=CC=C(C=C2)OC3=CC=C(C=C3)O	-170.727	C54H67N	[M + H]+	19.3	N,N-didodecyl-4-[(4-{[4-(phenylethynyl)phenyl]ethynyl}phenyl)ethynyl]aniline		N,N-didodecyl-4-[(4-{[4-(phenylethynyl)phenyl]ethynyl}phenyl)ethynyl]aniline	PubChem:(640162)	CCCCCCCCCCCCN(CCCCCCCCCCCC)C1=CC=C(C=C1)C#CC2=CC=C(C=C2)C#CC3=CC=C(C=C3)C#CC4=CC=CC=C4	-430.698	C42H71N3O7	[M + H]+	13.5	null		SCHEMBL9548848	PubChem:(18650245)
QI9873	779.602	7.25	410	TRUE	1	0	SM(d18:1/20:1)	4,5	3	MSMS_captured	CERS4	Ceramide Synthesis		Diazanaphthalenes	Organoheterocyclic compounds	-369.888	C43H80N8O2	[M + K]+	11.3	null		SCHEMBL6127607	PubChem:(69675841)	CC1(CC(CC(N1OC2CCCCC2)(C)C)N(C)C3=NC(=NC(=N3)NC(C)(C)CC(C)(C)C)N(C)C4CC(N(C(C4)(C)C)OC5CCCCC5)(C)C)C	-307.617	C42H84N4O6	[M + K]+	12.5	null		SCHEMBL19690805	PubChem:(132210615)	CCCCCCCCCCCCCCCCNC(=O)OC(C)C(NC(CCCN)C(=O)O)OC(=O)NCCCCCCCCCCCCCCCC	-309.67	C47H84N2O4	[M + K]+	16.5	null		SCHEMBL15027048	PubChem:(89625357 123313281 123463346)
QI961	480.213	1.93	426	TRUE	NA	0	See SIRIUS predictions	5	NA	MSMS_captured	UGT1A10 | UGT1A3 | UGT1A4 | UGT1A5 | UGT1A6 | UGT1A7 | UGT1A8 | UGT1A9		Amino acids, peptides, and analogues	Carboxylic acids and derivatives	Organic acids and derivatives	-284.02	C26H29N3O6	[M + H]+	3.6	null		ZINC24965175	PubChem:(32276526)	COC1=C(C=C(C=C1)CCNC(=O)NC2=C(C=C(C(=C2)OC)NC(=O)C3=CC=CC=C3)OC)OC	-366.119	C23H30FN3O7	[M + H]+	1.5	(3S)-3-[[(2S)-1-[(2S)-2-[(2-fluoro-3-methoxybenzoyl)amino]-3,3-dimethylbutanoyl]pyrrolidine-2-carbonyl]amino]-4-oxobutanoic acid		SCHEMBL12827155	PubChem:(11397452)	CC(C)(C)C(C(=O)N1CCCC1C(=O)NC(CC(=O)O)C=O)NC(=O)C2=C(C(=CC=C2)OC)F	-260.403	C22H25N9O4	[M + H]+	2.4	null		91501256	PubChem:(91501256)
QI8858	279.191	9.16	436	TRUE	NA	0	See SIRIUS predictions	5	NA	MSMS_captured	SLC16A9		Amino acids, peptides, and analogues	Carboxylic acids and derivatives	Organic acids and derivatives	-119.632	C12H26N2O5	[M + H]+	-2	null		SCHEMBL21130883	PubChem:(138749143)	CC(=O)NCCOCCOCCOCCOCCN	-206.981	C12H22B2N2O4	[M + H]+	1.70495	null		ZINC585656274	PubChem:(91885270)	B(C1CC1)(NC)OC(=O)CCC(=O)OB(C2CC2)NC	-244.374	C15H23BFNO2	[M + H]+	3.29848	null		Ethyl({[2-fluoro-5-(tetramethyl-1,3,2-dioxaborolan-2-yl)phenyl]methyl})amine	PubChem:(75487246)
QI7372	292.198	9.33	437	TRUE	NA	0	See SIRIUS predictions	5	NA	MSMS_captured	RET		Amino acids, peptides, and analogues	Carboxylic acids and derivatives	Organic acids and derivatives	-354.406	C11H25N5O4	[M + H]+	-1.8	3-[2-[2-[(3Z)-3-amino-3-hydroxyiminopropoxy]ethyl-methylamino]ethoxy]-N''-hydroxypropanimidamide		SCHEMBL12127733	PubChem:(59557670 72325875)	CN(CCOCCC(=NO)N)CCOCCC(=NO)N	-362.366	C11H25N5O4	[M + H]+	0.2	null		SCHEMBL16328547	PubChem:(117767422)	CC(C)(C)OC(=O)NNCCOCCOCCN=NN	-380.938	C11H25N5O4	[M + H]+	-3.1	methyl N''-[2-hydroxy-3-[[2-[[2-hydroxy-3-(methylamino)propyl]amino]-2-oxoethyl]amino]propyl]carbamimidate		59712808	PubChem:(59712808 59712809)
QI618	459.369	1.83	440	TRUE	NA	0	See SIRIUS predictions	5	NA	MSMS_captured	ACOT4		Fatty acids and conjugates	Fatty Acyls	Lipids and lipid-like molecules	-77.4476	C26H50O6	[M + H]+	6.4	null		1,6-Hexanediol bis(10-hydroxydecanoate)	PubChem:(101646263)	C(CCCCC(=O)OCCCCCCOC(=O)CCCCCCCCCO)CCCCO	-237.703	C25H51N2O3P	[M + H]+	5.8	phosphanyl 7-[[7-(aminomethyl)-4,4,5,5,8-pentamethyl-2-propan-2-ylnonyl]amino]-7-oxoheptanoate		SCHEMBL14586580	PubChem:(58807812)	CC(C)C(CC(C)(C)C(C)(C)CC(CNC(=O)CCCCCC(=O)OP)C(C)C)CN	-312.715	C27H46N4O2	[M + H]+	7.1	null		(2S,5S)-N,N'-Dioctyl-1-(4-pyridyl)pyrrolidine-2,5-dicarboxamide	PubChem:(101797904)
QI3018	114.055	3.67	449	TRUE	NA	0	See SIRIUS predictions	5	NA	MSMS_captured	PTER		Carboxylic acid derivatives	Carboxylic acids and derivatives	Organic acids and derivatives	-107.719	C5H7NO2	[M + H]+	-0.3	null		AKOS006356270	PubChem:(12509734);YMDB Mine;KEGG Mine	CC(=O)NC=CC=O	-108.723	C5H7NO2	[M + H]+	-0.3	null		N-(2-oxoethyl)prop-2-enamide	PubChem:(9989236)	C=CC(=O)NCC=O	-108.761	C5H7NO2	[M + H]+	-0.1	N-acetylprop-2-enamide		N-acetylprop-2-enamide	PubChem:(307934)
QI176	269.226	1.65	459	TRUE	1	0	cis-retinol	4,5	3	MSMS_captured	APOE	Vitamin transport				-79.4093	C20H28	[M + H]+	6.9	Anhydroretinol	anhydroretinol	Anhydrovitamin A	COCONUT:(CNP0249780);HMDB:(62447);KNApSAcK:(22178);Natural Products:(UNPD62346 UNPD186103 UNPD100223 UNPD185418);PubChem:(159364 5287678 5352712 9881858 21226253 126455989);SuperNatural:(SN00255810 SN00316755 SN00354395 SN00376400);PubChem class - bio and metabolites;MeSH:(5287678);PubMed;Biocyc:(CPD-11536)	CC1=CCCC(C1=CC=C(C)C=CC=C(C)C=C)(C)C	-155.91	C17H29FO	[M + H]+	4.6	null		SCHEMBL14944213	PubChem:(89563622)	CCCC(C)C(C)C1=CC(C(C(=O)C1)C)C(C)(C)F	-190.391	C14H28BNO3	[M + H]+	1.85725	6-[2-(1-aminoethyl)-4,5,5-trimethyl-1,3,2-dioxaborolan-4-yl]-4-methylhexan-2-one		18723912	PubChem:(18723912)
QI7417	212.103	9.55	472	TRUE	NA	0	See SIRIUS predictions	5	NA	MSMS_captured	NAT8,ACY3		Amino acids, peptides, and analogues	Carboxylic acids and derivatives	Organic acids and derivatives	-47.5416	C9H13N3O3	[M + H]+	-0.7	N-Acetyl-3-methylhistidine		N-Acetyl-3-methylhistidine	COCONUT:(CNP0081899);PubChem:(193270 21126057 121596239);CHEBI:(133184 133183);ZINC bio:(ZINC14592105);EcoCyc Mine;MeSH:(193270);PubMed	CC(=O)NC(CC1=CN=CN1C)C(=O)O	-57.5295	C9H13N3O3	[M + H]+	-0.7	L-Histidine, N-acetyl-1-methyl-		N-Acetyl-1-methyl-L-histidine	COCONUT:(CNP0081900 CNP0081902);PubChem:(53859791 76078563 89062003 121596238);CHEBI:(133181 133182);KEGG Mine	CC(=O)NC(CC1=CN(C=N1)C)C(=O)O	-74.7242	C9H13N3O3	[M + H]+	-0.3	null		AKOS013461553	PubChem:(64143504)
QI7214	245.161	8.79	490	TRUE	NA	0	See SIRIUS predictions	5	NA	MSMS_captured	NAT8		Amino acids, peptides, and analogues	Carboxylic acids and derivatives	Organic acids and derivatives	-68.3871	C10H20N4O3	[M + H]+	-0.9	(2S)-2-acetamido-5-[[amino(ethylamino)methylidene]amino]pentanoic acid		11288024	PubChem:(11288024)	CCNC(=NCCCC(C(=O)O)NC(=O)C)N	-77.7453	C10H20N4O3	[M + H]+	-0.8	null		101895610	PubChem:(101895610)	CC(=O)NC(CCCNC(=NC)NC)C(=O)O	-102.236	C10H20N4O3	[M + H]+	-0.6	null		SCHEMBL17104378	PubChem:(91612071 118387731)
QI3139	385.306	3.81	511	TRUE	NA	0	See SIRIUS predictions	5	NA	MSMS_captured	ASAH1		Amino acids, peptides, and analogues	Carboxylic acids and derivatives	Organic acids and derivatives	-39.046	C21H40N2O4	[M + H]+	5.7	N-palmitoyl glutamine			PubChem:(18318646 19083721 52922071);PubChem class - bio and metabolites	CCCCCCCCCCCCCCCC(=O)NC(CCC(=O)N)C(=O)O	-81.2934	C21H40N2O4	[M + H]+	5.3	null		SCHEMBL3773778	PubChem:(87572417)	CCCCCCCCCCCCCC(=O)NC(CCC(=O)N)C(=O)OCC	-95.8204	C21H40N2O4	[M + H]+	5	null		SCHEMBL7041680	PubChem:(18374079)
QI7471	573.315	9.67	516	TRUE	NA	0	See SIRIUS predictions	5	NA	MSMS_captured	F12 | GRK6		Amino acids, peptides, and analogues	Carboxylic acids and derivatives	Organic acids and derivatives	-320.834	C31H44N2O8	[M + H]+	4.6	null		Schizanthine X	COCONUT:(CNP0349667);Natural Products:(UNPD36986);PubChem:(101420800)	CC=C(C)C(=O)OC1CC2CC(CC1N2C)OC(=O)C=C(C)C(=O)OC3CC4CC(C(C3)N4C)OC(=O)C(=CC)C	-370.429	C26H50N2O9	[M + K]+	-1.9	null		SCHEMBL20614615	PubChem:(137384329)	CC(C)(C)C(=O)CCC(C(=O)O)NC(=O)CCOCCOCCOCCOCCOCCNC(C)(C)C	-294.132	C29H46N2O8	[M + Na]+	4.4	null		N,N,N'-Tris(2-oxo-2-tert-butoxyethyl)-N'-[2-oxo-2-(benzyloxy)ethyl]ethane-1,2-diamine	PubChem:(15391426)
QI9389	316.175	8.08	529	TRUE	NA	0	See SIRIUS predictions	5	NA	MSMS_captured	CYP4A11					-220.075	C15H25NO6	[M + H]+	1	Glutamic acid, N,4-diacetyl-, 1-(1,1-dimethylethyl) 5-ethyl ester		827019-16-9	PubChem:(71417865)	CCOC(=O)C(CC(C(=O)OC(C)(C)C)NC(=O)C)C(=O)C	-331.337	C15H21B2NO5	[M + H]+	2.45654	(5-Methoxy-2-(4,4,5,5-tetramethyl-1,3,2-dioxaborolan-2-yl)-1H-indol-7-yl)boronic acid		(5-Methoxy-2-(4,4,5,5-tetramethyl-1,3,2-dioxaborolan-2-yl)-1H-indol-7-yl)boronic acid	PubChem:(73553970)	B1(OC(C(O1)(C)C)(C)C)C2=CC3=C(N2)C(=CC(=C3)OC)B(O)O	-155.828	C18H22BFO3	[M + H]+	5.15011	null		[2-fluoro-4-(4-hexoxyphenyl)phenyl]boronic Acid	PubChem:(10495588)
QI510	515.431	1.8	530	TRUE	NA	0			NA	Detected but no MSMS	ACOX1								NA									NA
QI1631	317.149	2.1	536	TRUE	NA	0	See SIRIUS predictions	5	NA	MSMS_captured	UGT1A10 | UGT1A3 | UGT1A4 | UGT1A5 | UGT1A6 | UGT1A7 | UGT1A8 | UGT1A9					-222.286	C17H20N2O4	[M + H]+	NA	null		73934269	PubChem:(73934269 73924864)	CC(=O)NC1=CC=CC(=C1)C(=O)NC(CCCC#C)C(=O)OC	-281.286	C10H20N8O2S	[M + H]+	NA	null		AKOS019467004	PubChem:(80898220)	C1CCN(CC1)C2=NC(=NC(=N2)NN)NCCS(=O)(=O)N	-335.062	C11H27N4O2P	[M + K]+		(4S)-7-(diaminophosphorylamino)-2-methyl-4-(propan-2-ylamino)heptan-3-one		SCHEMBL14600002	PubChem:(58787812)
QI12768	173.067	4.29	538	TRUE	NA	0	See SIRIUS predictions	5	NA	MSMS_captured	SLC2A9,SLC22A12			Organic carbonic acids and derivatives	Organic acids and derivatives	-140.739	C5H8N4O3	[M + H]+	-1.9	1-(2-aminoethyl)-1,3,5-triazinane-2,4,6-trione		SCHEMBL5199211	PubChem:(20208937)	C(CN1C(=O)NC(=O)NC1=O)N	-152.954	C5H8N4O3	[M + H]+	-1.7	(2,5-dioxoimidazolidin-4-yl)methylurea		SCHEMBL10410337	PubChem:(14825236 131185771)	C(C1C(=O)NC(=O)N1)NC(=O)N	-155.427	C5H8N4O3	[M + H]+	-1.8	null		76845087	PubChem:(76845087)
QI6558	284.185	7.7	542	TRUE	1	0	CAR(8:2)	4,5	3	MSMS_captured	SLC16A9	Solute transporter	Fatty acid esters	Fatty Acyls	Lipids and lipid-like molecules	-197.066	C15H25NO4	[M + H]+	2.2	null		ACar 8:2	PubChem:(138252264)	CCCC=CC=CC(=O)OC(CC(=O)O)C[N+](C)(C)C	-269.889	C9H26N5O3P	[M + H]+	-6.4	null		SCHEMBL11571166	PubChem:(54061216)	C(CNCCNCCNCCNCP(=O)(O)O)N
QI1481	601.265	2.09	551	TRUE	NA	0	See SIRIUS predictions	5	NA	MSMS_captured	UGT1A1 | UGT1A10 | UGT1A3 | UGT1A4 | UGT1A5 | UGT1A6 | UGT1A7 | UGT1A8 | UGT1A9		Bilirubins	Tetrapyrroles and derivatives	Organoheterocyclic compounds	-339.496	C29H32N10O5	[M + H]+	3.1	null		SCHEMBL9994684	PubChem:(68001381)	CCOC(=O)ON1CCN(CC1)C(=O)C(CC2=NNN=N2)NC(=O)C3=CC(=NC(=N3)C4=CC=CC=C4)NCC5=CC=CC=C5	-279.472	C33H36N4O7	[M + H]+	2.9	null		10-Oxomesobilirubin XIIIalpha	PubChem:(100944411)	CCC1=C(C(=O)NC1=CC2=C(C(=C(N2)C(=O)C3=C(C(=C(N3)C=C4C(=C(C(=O)N4)C)C=C)C)CCC(=O)O)CCC(=O)O)C)C	-272.081	C33H42N2O6	[M + K]+	12	null		SCHEMBL17085980	PubChem:(118373302)
QI6095	718.573	6.85	562	TRUE	NA	0	See SIRIUS predictions	5	NA	MSMS_captured	TMEM229B		Glycerophosphocholines	Glycerophospholipids	Lipids and lipid-like molecules	-25.4708	C40H80NO7P	[M + H]+	13	null		138232134	PubChem:(138232134 138232135)	CCCCCCCCCCCCCC(=O)OC(COCCCCCCCCC=CCCCCCCCC)COP(=O)(O)OCC[N+](C)(C)C	-267.523	C42H81NO5	[M + K]+	14.5	null		SCHEMBL20924799	PubChem:(138567075)	CCCCCCCC(=O)OCCCCCCCCCC(CCCCCCCCCOC(=O)CCCCCCC)OC(=C)CCCN(C)C
QI7601	178.086	10.34	563	TRUE	NA	0	See SIRIUS predictions	5	NA	MSMS_captured	SLC47A1			Benzene and substituted derivatives	Benzenoids	-123.979	C10H11NO2	[M + H]+	1.8	null		AKOS018286452	PubChem:(79728986 133632106)	CC(=C(C)C(=O)O)C1=CN=CC=C1	-125.603	C10H11NO2	[M + H]+	1.61582	2-(azonin-1-yl)acetic acid		2-(azonin-1-yl)acetic acid	PubChem:(23314617)	C1=CC=CN(C=CC=C1)CC(=O)O	-125.627	C10H11NO2	[M + H]+	2.6	null		SCHEMBL16027145	PubChem:(90401968)
QI8596	379.203	10.32	579	TRUE	NA	0	See SIRIUS predictions	5	NA	MSMS_captured	F12 | GRK6		Amino acids, peptides, and analogues	Carboxylic acids and derivatives	Organic acids and derivatives	-421.794	C17H26BN3O6	[M + H]+	1.01308	null		15384224	PubChem:(15384224 15384225)	B(CC(C(=O)NC(C(C)CC)C(=O)N)NC(=O)OCC1=CC=CC=C1)(O)O	-267.835	C17H28F2N2O5	[M + H]+	3	methyl 1-[3,3-dimethyl-2-[(2-methylpropan-2-yl)oxycarbonylamino]butanoyl]-4,4-difluoropyrrolidine-2-carboxylate		21016965	PubChem:(21016965 58605380)	CC(C)(C)C(C(=O)N1CC(CC1C(=O)OC)(F)F)NC(=O)OC(C)(C)C	-263.441	C20H27FN2O4	[M + H]+		null		MCULE-7534230665	PubChem:(56907088 95721326 95721328)
QI9774	712.042	7.46	582	TRUE	NA	0			NA	MSMS_captured	SYNE2								NA									NA
QI4130	259.104	5.07	587	TRUE	1	0	AICA-riboside	1,5	1	MSMS_captured	ATIC	Purine biosynthesis	1-ribosyl-imidazolecarboxamides	Imidazole ribonucleosides and ribonucleotides	Nucleosides, nucleotides, and analogues	-44.2076	C9H14N4O5	[M + H]+	-2.2	Acadesina	AICA-riboside		HMDB:(62179);SuperNatural:(SN00003479 SN00027295 SN00328642 SN00321450);ZINC bio:(ZINC03798074 ZINC04877289 ZINC04877291 ZINC04877292 ZINC04877294 ZINC11616871 ZINC11616872 ZINC13547762 ZINC26252414);additional;MeSH:(17513 266934 46780289 53298813 134694950);PubMed;NORMAN:(NS00014782);COCONUT:(CNP0104757);Natural Products:(UNPD3156 UNPD126948 UNPD47996);PubChem:(17513 266934 12043212 12436688 124…	C1=NC(=C(N1C2C(C(C(O2)CO)O)O)N)C(=O)N	-51.0429	C9H14N4O5	[M + H]+	-2.2	4-Amino-5-imidazolecarboxamide riboside		7132-71-0	PubChem:(268863 69167752 71299762 92237732 92237733 92237734 92237735 92450064);ZINC bio:(ZINC13542583)	C1=NC(=C(N1C2C(C(C(O2)CO)O)O)C(=O)N)N	-78.8731	C9H14N4O5	[M + H]+	-2.4	null		SCHEMBL15844966	PubChem:(90257134);PubMed
QI10057	796.617	6.91	591	TRUE	1	0	PC(P-38:3)/PC(O-38:4)	4,5	3	MSMS_captured	TOMM40	GWAS association	Glycerophosphocholines	Glycerophospholipids	Lipids and lipid-like molecules	-20.1335	C46H86NO7P	[M + H]+	14.2	1-Stearyl-2-eicsoate	PC(o-18:0/20:4(8Z,11Z,14Z,17Z))	STK177244	COCONUT:(CNP0001583);HMDB:(13420);PubChem:(5313934 5313935 5313936 5313937 6443065 24779332 24779333 24779334);CHEBI:(75245);additional;PubChem class - bio and metabolites;YMDB:(2270);Training Set	CCCCCCCCCCCCCCCCCCOCC(COP(=O)(O)OCC[N+](C)(C)C)OC(=O)CCCC=CCC=CCC=CCC=CCCCCC	-428.436	C48H87NO5	[M + K]+	16.5	null		SCHEMBL19174243	PubChem:(130270110)	CCCCCCCCC(CCCCCCCC)OC(=O)CCCCCCCN(CCCCCCCC(=O)OCCCCCCC)CC1=CC=C(C=C1)OC	-38.4469	C44H88NO7P	[M + Na]+	15.2	null		138226830	PubChem:(138226830 138226831)
QI13360	194.048	3.29	598	TRUE	NA	0	See SIRIUS predictions	5	NA	MSMS_captured	PCBP4		Amino acids, peptides, and analogues	Carboxylic acids and derivatives	Organic acids and derivatives	-66.452	C6H11NO4S	[M + H]+	-3.3	null		131848920	PubChem:(131848920);KEGG Mine	C=CCS(=O)(=O)CC(C(=O)O)N	-69.3205	C6H11NO4S	[M + H]+	-1.7	2-acetamido-3-methylsulfinylpropanoic acid		SCHEMBL20077228	PubChem:(13893981 13893982)	CC(=O)NC(CS(=O)C)C(=O)O	-92.3068	C6H11NO4S	[M + H]+	-3.2	S-(2-Carboxyethyl)cysteine			NORMAN:(NS00030762);COCONUT:(CNP0131972 CNP0253533);Natural Products:(UNPD49084);PubChem:(19945 15607890 23618202);SuperNatural:(SN00156596 SN00305244);ZINC bio:(ZINC01677634 ZINC02038165);MeSH:(23618202);PubChem class - safety and toxic;PubMed
QI6333	767.602	7.29	635	TRUE	1	0	SM(d18:1/19:0)	4,5	3	MSMS_captured	SPTLC3	Sphingolipid biosynthesis				-474.199	C44H80N4O5	[M + Na]+	13.9	null		SCHEMBL14984784	PubChem:(136504010)	CCCCCCCCCCCCC(CCCCCCCCCC)COC(=O)NC1CC(CC(C1)(C)CNC(=O)OCCC2=C(N=C(NC2=O)C)C)(C)C	-46.6042	C42H85N2O6P	[M + Na]+	14	null		SM(d22:1(4E)/15:0)	PubChem:(134780837 134780838 138303364 138303365)	CCCCCCCCCCCCCCCCCC=CC(C(COP(=O)(O)OCC[N+](C)(C)C)NC(=O)CCCCCCCCCCCCCC)O
QI1379	319.128	2.07	650	TRUE	NA	0	See SIRIUS predictions	5	NA	MSMS_captured	UGT1A1 | UGT1A10 | UGT1A3 | UGT1A4 | UGT1A5 | UGT1A6 | UGT1A7 | UGT1A8 | UGT1A9			Benzene and substituted derivatives	Benzenoids	-198.91	C16H18N2O5	[M + H]+	1.7	null		SCHEMBL6789997	PubChem:(15720454 120615598)	CCCCC(C(=O)O)NC(=O)CN1C(=O)C2=CC=CC=C2C1=O	-246.87	C16H14B2N2O4	[M + H]+	1.91761	null		SCHEMBL13855177	PubChem:(57702521)	B1(OCCO1)C2=C3C(=C(C4=CC=CC=C24)B5OCCO5)N=CC=N3	-227.251	C13H19FN2O6	[M + H]+	-0.738881	null		25033491	PubChem:(25033491 57543740 57543764 68362657 68371455)
QI2691	468.296	3.03	651	TRUE	NA	0			NA	Not detected in pool	SLC22A24								NA									NA
QI7106	160.133	8.59	655	TRUE	NA	0	See SIRIUS predictions	5	NA	MSMS_captured	SLC22A5		Fatty acids and conjugates	Fatty Acyls	Lipids and lipid-like molecules	-64.9097	C8H17NO2	[M + H]+	0.313875	1-Butanaminium, 4-carboxy-N,N,N-trimethyl-		delta-Valerobetaine	PubChem:(14274897 14274898);PubMed	C[N+](C)(C)CCCCC(=O)O	-218.266	C8H13B2NO	[M + H]+	NA	null		SCHEMBL92929	PubChem:(87065579)	[B]CC(=O)CC1CCCCN1[B]
QI15587	155.143	1.82	673	TRUE	NA	0	See SIRIUS predictions	5	NA	MSMS_captured	ACOX1					-66.9486	C10H18O	[M + H]+	NA	decan-1-one		dec-1-ylium, 1-oxo-	PubChem:(644222);PubMed:(null)	CCCCCCCCC[C+]=O	-69.3191	C10H18O	[M + H]+	NA	1-Decen-3-one		1-Decen-3-one	PubChem:(171530)	CCCCCCCC(=O)C=C	-70.479	C10H18O	[M + H]+		null		n-Amyl-n-butyl-keton	PubChem:(22034582)
QI7549	178.086	10.02	678	TRUE	NA	0	See SIRIUS predictions	5	NA	MSMS_captured	SLC16A9,SLC22A5,SLC22A2				Benzenoids	-102.365	C10H11NO2	[M + H]+	2.2	null		SCHEMBL21261995	PubChem:(139405048)	CCOC(=O)C1=NC=CC(=C1)C=C	-103.735	C10H11NO2	[M + H]+	2	null		123311207	PubChem:(123311207)	CC=C(C)C1=NC=CC(=C1)C(=O)O	-107.406	C10H11NO2	[M + H]+	1.9377	null		ethyl 5-ethenylpyridine-2-carboxylate	PubChem:(70326179)
QI8984	202.144	8.79	685	TRUE	NA	0	See SIRIUS predictions	5	NA	MSMS_captured	AC116366.3,PYROXD2		Carboxylic acid derivatives	Carboxylic acids and derivatives	Organic acids and derivatives	-148.162	C10H19NO3	[M + H]+	0.6	null		SCHEMBL13265466	PubChem:(70867784)	CCC(=O)OCCCN1CCOCC1	-151.494	C10H19NO3	[M + H]+	1.1	null		ethyl 4-(diethylamino)-3-oxobutanoate	PubChem:(63896471)	CCN(CC)CC(=O)CC(=O)OCC	-154.054	C10H19NO3	[M + H]+	1	null		AKOS008928183	PubChem:(60634939)
QI4144	486.173	5.09	690	TRUE	NA	0			NA	Detected but no MSMS	COMT								NA									NA
QI619	393.3	1.83	693	TRUE	NA	0	See SIRIUS predictions	5	NA	MSMS_captured	ACOX1					-178.249	C24H40O4	[M + H]+	NA	null		10293944	PubChem:(10293944)	CC(CCC(=O)O)C1CCC2C1(CCC3C2C(CC4C3(CCCC4O)C)O)C	-271.172	C17H40N6O2S	[M + H]+	NA	null		SCHEMBL13426061	PubChem:(24965482);PubMed:(null)	CCCCS(=O)(=O)NCCCCNCCCCNCCCCN=C(N)N	-176.051	C22H44NO2	[M + K]+		null		57483238	PubChem:(57483238)
QI9368	151.951	8.1	696	TRUE	NA	0			NA	MSMS_captured	CPS1								NA									NA
QI11739	464.218	5.39	714	TRUE	NA	0	See SIRIUS predictions	5	NA	MSMS_captured	UGT1A10 | UGT1A3 | UGT1A4 | UGT1A5 | UGT1A6 | UGT1A7 | UGT1A8 | UGT1A9		Anisoles	Phenol ethers	Benzenoids	-200.592	C26H29N3O5	[M + H]+	1.8	null		AKOS007459172	PubChem:(56127738)	COC1=CC=C(C=C1)CCC(=O)N2CCN(CC2)C(=O)CCCN3C(=O)C4=CC=CC=C4C3=O	-406.76	C19H29N9O3S	[M + H]+	0.7	null		SCHEMBL3949354	PubChem:(87600440)	CCNC(=O)NC1=NC2=C(C(=N1)N3CCN(CC3)C(=O)OC(C)(C)C)N=C(N2C)C(=S)N	-369.622	C23H30FN3O6	[M + H]+	2.58824	null		SCHEMBL10920626	PubChem:(70473069)
QI9862	328.248	7.28	718	TRUE	1	0	CAR(11:1)	4,5	3	MSMS_captured	ACOT4,CYP4A11	Fatty acid metabolism	Fatty acid esters	Fatty Acyls	Lipids and lipid-like molecules	-89.4822	C18H33NO4	[M + H]+	3.6	null		ACar 11:1	PubChem:(138197601)	CCCCCCC=CCCC(=O)OC(CC(=O)O)C[N+](C)(C)C	-322.613	C13H29BN6O3	[M + H]+	1.11609	(2S)-2-amino-5-[[amino(nitramido)methylidene]amino]-N-[(1R)-1-dimethylboranyl-3-methylbutyl]pentanamide		SCHEMBL14535404	PubChem:(58864975)	B(C)(C)C(CC(C)C)NC(=O)C(CCCN=C(N)N[N+](=O)[O-])N
QI4508	178.09	5.43	734	TRUE	NA	0	See SIRIUS predictions	5	NA	MSMS_captured	TTC38			Sulfoxides	Organosulfur compounds	-127.86	C7H15NO2S	[M + H]+	-1	null		123113023	PubChem:(123113023)	CS(=O)CCN1CCOCC1	-144.138	C7H15NO2S	[M + H]+	NA	null		82180336	PubChem:(82180336)	C=CCS(=O)(=O)CCCCN	-146.903	C7H15NO2S	[M + H]+	0.3	null		SCHEMBL18598926	PubChem:(126660587 126660588)
QI15953	536.435	1.69	739	TRUE	1	0	Carotene	1,3	1	MSMS_captured	SCARB1	Caretonoid transport		Prenol lipids	Lipids and lipid-like molecules	-319.385	C35H54FN3	[M + H]+	11.7	null		SCHEMBL18869824	PubChem:(129143357)	CCCC(=C(CC)C1=CC=C(C=C1)F)C=C(CN2CC(C2)(CCCC(CC)(CCC)C(=C)N)CN=C)C=CC	-267.448	C36H58NP	[M + H]+	13.3	null		(2,4,6-Tri-tert-butylphenylimino)(2,4,6-tri-tert-butylphenyl)phosphine	PubChem:(14249306)	CC(C)(C)C1=CC(=C(C(=C1)C(C)(C)C)N=PC2=C(C=C(C=C2C(C)(C)C)C(C)(C)C)C(C)(C)C)C(C)(C)C	-269.454	C29H59N3O4	[M + Na]+	3.3	null		SCHEMBL16256681	PubChem:(117712147)
QI4378	233.063	5.31	745	TRUE	NA	0			NA	MSMS_captured	SLC5A9								NA									NA
QI7089	136.048	8.54	746	TRUE	NA	0			NA	MSMS_captured	SPATA5L1								NA									NA
QI3067	269.138	3.73	754	TRUE	NA	0	See SIRIUS predictions	5	NA	MSMS_captured	ABCC3		Alcohols and polyols	Organooxygen compounds	Organic oxygen compounds	-120.533	C14H20O5	[M + H]+	1.7	1-Cyclopentene-1-heptanoic acid, 3-(acetyloxy)-5-oxo-		56639-56-6	PubChem:(14458238)	CC(=O)OC1CC(=O)C(=C1)CCCCCCC(=O)O	-163.278	C14H16B2O4	[M + H]+	3.00496	null		(3,3'-Dimethyl-biphenyl-4,4'-diyl)bisboronic acid	PubChem:(86082023)	B(C1=C(C=C(C=C1)C2=CC(=C(C=C2)B(O)O)C)C)(O)O	-317.026	C12H24NO3	[M + K]+	1.7	2,2-diethyl-1-$l^{1}-oxidanyl-4-methoxy-6,6-dimethylpiperidin-4-ol		58891878	PubChem:(58891878)
QI3783	245.149	4.74	755	TRUE	NA	0	See SIRIUS predictions	5	NA	MSMS_captured	SLC17A1,ACADM		Amino acids, peptides, and analogues	Carboxylic acids and derivatives	Organic acids and derivatives	-69.9562	C11H20N2O4	[M + H]+	0.304895	null		28779179	PubChem:(28779179 28779181 43183475)	CC(C)CCC(=O)NC(CCC(=O)N)C(=O)O	-72.6098	C11H20N2O4	[M + H]+	0.3	null		hexanoylglutamine	PubChem:(28880746 28880748 43089411)	CCCCCC(=O)NC(CCC(=O)N)C(=O)O	-74.3878	C11H20N2O4	[M + H]+		null		SCHEMBL16620664	PubChem:(117996164)
QI14615	270.206	2.1	758	TRUE	NA	0	See SIRIUS predictions	5	NA	MSMS_captured	HMGB1		N-acylpiperidines	Piperidines	Organoheterocyclic compounds	-100.97	C15H27NO3	[M + H]+	3.3	null		43354239	PubChem:(43354239)	CCCCCCCCC(=O)N1CCC(CC1)C(=O)O	-112.197	C15H27NO3	[M + H]+	2.9	null		AKOS026177009	PubChem:(120242429)	CCC1(CCC1)C(=O)NCCCCCCCC(=O)O	-114.684	C15H27NO3	[M + H]+	5.9	null		14-isocyanatotetradecanoic acid	PubChem:(87681921)
QI4667	186.076	5.58	759	TRUE	1	0	N-AcetylGlucosamine	1,3	1	MSMS_captured	C4orf33	GWAS association	Carbohydrates and carbohydrate conjugates	Organooxygen compounds	Organic oxygen compounds	-159.32	C8H11NO4	[M + H]+	-1.2	null		2-(Acetylamino)-1,6:3,4-dianhydro-2-deoxy-beta-D-talopyranose	PubChem:(10877812 89100580 130770231 131030190)	CC(=O)NC1C2C(O2)C3COC1O3	-164.418	C8H11NO4	[M + H]+	-1.2	null		131012060	PubChem:(131012060 133617969)	CC(=O)NC1C2COC(O2)C3C1O3	-184.587	C8H11NO4	[M + H]+	-0.6	tetraacetylazanium		tetraacetylazanium	PubChem:(15242985)
QI5469	304.23	6.13	761	TRUE	NA	0			NA	MSMS_captured	CYP4A11								NA									NA
QI12750	259.092	4.32	768	TRUE	NA	0	See SIRIUS predictions	5	NA	MSMS_captured	SLC28A1,MYMX			Pyrimidine nucleosides	Nucleosides, nucleotides, and analogues	-59.0534	C10H14N2O6	[M + H]+	-1.85522	2-O-Methyluridine		2140-76-3	ZINC bio:(ZINC14825990);additional;MeSH:(102212);PubMed;COCONUT:(CNP0203221);Natural Products:(UNPD162308 UNPD173015);PubChem:(560213 102212 29927030 29927033 45358003 45489704 57191559 58287924 68788748 69887948 69250049 92176849 92470580 92470581 92470582 92470583 93028271 93028272 124904944 134694019);YMDB Mine;CHEBI:(19227);EcoCyc Mine;Training Set;KEGG Mine	COC1C(C(OC1N2C=CC(=O)NC2=O)CO)O	-59.4438	C10H14N2O6	[M + H]+	-2.6	1-Methylpseudouridine		1-Methylpseudouridine	COCONUT:(CNP0296310);KNApSAcK:(18102);Natural Products:(UNPD31505 UNPD166684);PubChem:(99543 315282 13941664 68333841 89518925 89565562 90226540 126969878);YMDB Mine;CHEBI:(19068);additional;MeSH:(99543 315282 68333841 126969878);Training Set;PubMed;KEGG Mine	CN1C=C(C(=O)NC1=O)C2C(C(C(O2)CO)O)O	-70.5426	C10H14N2O6	[M + H]+	-1.91061	bmse000759	Ribothymidine	CPD-15123	HMDB:(884);ZINC bio:(ZINC01319176 ZINC02020227 ZINC02125635 ZINC02583634 ZINC04028557 ZINC04557135 ZINC04557136 ZINC04557137 ZINC05765081);additional;MeSH:(65049 445408 46874472);Plantcyc:(CPD-15123);PubMed;NORMAN:(NS00024786);COCONUT:(CNP0135163);Natural Products:(UNPD164177 UNPD133022 UNPD84616 UNPD195506);PubChem:(65049 1715220 1780322 249989 445408 7078333 7282395 7282396 6473775 6566029 6618…
QI1234	283.108	2.02	774	TRUE	NA	0	See SIRIUS predictions	5	NA	MSMS_captured	UGT1A10 | UGT1A3 | UGT1A4 | UGT1A5 | UGT1A6 | UGT1A7 | UGT1A8 | UGT1A9				Benzenoids	-160.821	C16H14N2O3	[M + H]+	3	null		115932766	PubChem:(115932766)	CC1=NC2=CC=CC(=C2N1C3=CC=C(C=C3)OC)C(=O)O	-176.696	C13H21ClO3	[M + Na]+	3.6	null		SCHEMBL16842687	PubChem:(118179881 118179889 118179902)	CC1C(C(=O)C1Cl)CCCCCCCC(=O)O	-256.648	C11H15BF3NO2	[M + Na]+		null		ZINC170009986	PubChem:(74787608)
QI256	624.519	1.69	777	TRUE	NA	0	See SIRIUS predictions	5	NA	MSMS_captured	ACOT2			Sphingolipids	Lipids and lipid-like molecules	-181.829	C37H69NO6	[M + H]+	11.5	null		SCHEMBL16829997	PubChem:(118168939 118168940 123205602)	CCCCCC=CCC=CCCCCCCCC(=O)OCCC(CCCCCCCCCCO)OC(=O)OCCCN(C)C	-228	C37H69NO6	[M + H]+	11	null		N,N-Bis(4-carboxybutyl)-N-(4-carboxylatobutyl)-16-docosen-1-aminium	PubChem:(101978270)	CCCCCC=CCCCCCCCCCCCCCCC[N+](CCCCC(=O)O)(CCCCC(=O)O)CCCCC(=O)O	-236.993	C37H69NO6	[M + H]+	11.4	null		N,N-Bis(4-carboxybutyl)-N-(4-carboxylatobutyl)-3-docosen-1-aminium	PubChem:(101978257)
QI5745	150.058	6.32	780	TRUE	NA	0	See SIRIUS predictions	5	NA	MSMS_captured	TTC38			Sulfoxides	Organosulfur compounds	-119.003	C5H11NO2S	[M + H]+	-1.4	Ambcb5119302		SCHEMBL12019193	PubChem:(784953 11860072 40659249)	CC(=O)NCCS(=O)C	-126.676	C5H11NO2S	[M + H]+	-1.5	null		SCHEMBL16653648	PubChem:(57512605)	CS(=O)CCCC(=O)N	-127.026	C5H11NO2S	[M + H]+	0.6	N-(3-methylsulfanylpropyl)carbamate		SCHEMBL3502512	PubChem:(10740885 22936626);EcoCyc Mine
QI5780	86.0601	6.35	782	TRUE	NA	0			NA	MSMS_captured	TTC38								NA									NA
QI4123	464.191	5.06	784	TRUE	NA	0	See SIRIUS predictions	5	NA	MSMS_captured	COMT		Carbohydrates and carbohydrate conjugates	Organooxygen compounds	Organic oxygen compounds	-179.447	C23H29NO9	[M + H]+	-2	(2S,3S,4S,5R)-6-[[(4aR,7S,7aR)-7-hydroxy-3-methyl-2,4,4a,5,6,7,7a,13-octahydro-1H-4,12-methanobenzofuro[3,2-e]isoquinoline-9-yl]oxy]-3,4,5-trihydroxyoxane-2-carboxylic acid	Dihydroisomorphine-3-glucuronide, Dihydromorphine-3-glucuronide	9981840	HMDB:(60820 60821);PubChem:(9981840 53987586 60086509 60086510 101528813 131769964 131769965 136212981);PubMed	CN1CCC23C4C1CC5=C2C(=C(C=C5)OC6C(C(C(C(O6)C(=O)O)O)O)O)OC3C(CC4)O	-240.422	C24H25N5O5	[M + H]+	3.2	2-[2-(4-ethylphenyl)-4-oxopyrazolo[1,5-d][1,2,4]triazin-5(4H)-yl]-N-(3,4,5-trimethoxyphenyl)acetamide		2-(2-(4-ethylphenyl)-4-oxopyrazolo[1,5-d][1,2,4]triazin-5(4H)-yl)-N-(3,4,5-trimethoxyphenyl)acetamide	PubChem:(50926123)	CCC1=CC=C(C=C1)C2=NN3C=NN(C(=O)C3=C2)CC(=O)NC4=CC(=C(C(=C4)OC)OC)OC	-545.937	C23H25B2NO8	[M + H]+	2.17761	null		BEA1_019040	PubChem:(23747732)
QI8919	262.165	8.93	801	TRUE	NA	0	See SIRIUS predictions	5	NA	MSMS_captured	MCCC1		Fatty acid esters	Fatty Acyls	Lipids and lipid-like molecules	-59.2341	C12H23NO5	[M + H]+	-0.4	3-[(3-hydroxy-3-methylbutanoyl)oxy]-4-(trimethylammonio)butanoate	3-Hydroxyisovalerylcarnitine	53915061	COCONUT:(CNP0082617);HMDB:(61189);Natural Products:(UNPD105065);PubChem:(53915061 71464474 76974526 76974527 101342672 131668011 131668012 131668013);SuperNatural:(SN00344937);CHEBI:(73027);additional;PubChem class - bio and metabolites;MeSH:(53915061 71464474);Training Set;PubMed	CC(C)(CC(=O)OC(CC(=O)O)C[N+](C)(C)C)O	-80.0735	C12H23NO5	[M + H]+	-0.1	null		SCHEMBL16859894	COCONUT:(CNP0082214);PubChem:(118194969 118194970 118796870 118796871);CHEBI:(90407)	CCC(CC(=O)OC(CC(=O)O)C[N+](C)(C)C)O	-86.4601	C12H23NO5	[M + H]+	-0.1	[3-carboxy-2-(4-methoxybutanoyloxy)propyl]-trimethylazanium		SCHEMBL10894023	PubChem:(23321044 23321045)
QI12000	192.105	5.13	816	TRUE	NA	0	See SIRIUS predictions	5	NA	MSMS_captured	TTC38			Sulfoxides	Organosulfur compounds	-102.699	C8H17NO2S	[M + H]+	-0.2	null		115620416	PubChem:(115620416)	CCCC(=O)NCCCS(=O)C	-119.921	C8H17NO2S	[M + H]+	0.7	null		106513364	PubChem:(106513364)	CCCS(=O)(=O)CCNCC=C	-121.088	C8H17NO2S	[M + H]+	0.4	null		107898816	PubChem:(107898816)
QI14562	792.67	2.1	819	TRUE	NA	0	See SIRIUS predictions	5	NA	MSMS_captured	ATP10D		Glycosphingolipids	Sphingolipids	Lipids and lipid-like molecules	-410.65	C48H89NO7	[M + H]+	15.3318	null			COCONUT:(CNP0254157)	CCCCCCCCCCCCCCCCCCCCCCC(C(=O)NC(COC(=O)C)C(CCCCCCCCC=CCCCCC)OC(=O)C)OC(=O)C	-210.328	C46H91NO7	[M + Na]+	16.2	N-[1-[(2S,3R,4S,5R,6R)-3,4,5-trihydroxy-6-(hydroxymethyl)oxan-2-yl]oxyhexadecan-2-yl]tetracosanamide		11700581	PubChem:(11700581)	CCCCCCCCCCCCCCCCCCCCCCCC(=O)NC(CCCCCCCCCCCCCC)COC1C(C(C(C(O1)CO)O)O)O	-227.982	C44H91N5O4	[M + K]+	10.6	null		SCHEMBL19283401	PubChem:(130365995)
QI15571	385.346	1.83	828	TRUE	1	0	Cholestenone	1,3,5	1	MSMS_captured	SETD1A	None				-22.2285	C27H44O	[M + H]+	NA	bmse000519	Cholestenone	(+)-3-Oxo-4-cholestene	HMDB:(921);ZINC bio:(ZINC03869630 ZINC03869631 ZINC03869632 ZINC03869633 ZINC13298373 ZINC13298375 ZINC13298377 ZINC13298379 ZINC13407601 ZINC13542873 ZINC13549465 ZINC13549467 ZINC13549469 ZINC13549471);MeSH:(91477);Plantcyc:(CPD-323);PubMed:(null);KNApSAcK:(36093);Natural Products:(UNPD22790 UNPD95255 UNPD139911 UNPD141876 UNPD146622);PubChem:(440 91477 1551110 1768412 1768413 1768414 2752865 7…	CC(C)CCCC(C)C1CCC2C1(CCC3C2CCC4=CC(=O)CCC34C)C	-68.7896	C27H44O	[M + H]+	NA	null		SCHEMBL12948154	PubChem:(70804482)	CCC(C(C)C)C(C)C1CCC2C1(CCC3C2CCC4=CC(=O)CCC34C)C	-78.0076	C27H44O	[M + H]+		null		17beta-Octylandrost-4-en-3-one	PubChem:(11165037 85421441)
QI6252	356.279	7.08	839	TRUE	1	0	CAR(13:1)	4,5	3	MSMS_captured	THEM4	Thioesterase activity for medium and long chain fatty acids	Fatty acid esters	Fatty Acyls	Lipids and lipid-like molecules	-40.4106	C20H37NO4	[M + H]+	4.5	null		ACar 13:1	PubChem:(138268911)	CCCCC=CCCCCCCC(=O)OC(CC(=O)O)C[N+](C)(C)C	-189.977	C20H37NO4	[M + H]+	7.2	null		SCHEMBL14689234	PubChem:(89405271)	C(CCCCC=CCCCCCCCC[N+](=O)[O-])CCCCC(=O)O	-189.977	C20H37NO4	[M + H]+	7.2	null		SCHEMBL2370436	PubChem:(87379413 90092160)
QI12890	484.291	4.1	840	TRUE	NA	0	See SIRIUS predictions	5	NA	MSMS_captured	SLC22A24					-342.901	C25H41NO8	[M + H]+	NA	null		Hydroxylycoctonine	PubChem:(102401636)	CCN1CC2(CCC(C34C2C(C(C5(CC(C6CC3C5C6OC)OC)O)(OC41)O)OC)OC)CO	-334.016	C26H37N5O4	[M + H]+	NA	null		SCHEMBL17073034	PubChem:(118362844)	C1=CC(=CC=C1CCCC(=O)NC2=CC=C(C=C2)CCNN)NC(=O)CCCCCCC(=O)NO	-277.942	C26H45NO3S2	[M + H]+		S-octadecyl N-(4-methylphenyl)sulfonylcarbamothioate		SCHEMBL14602854	PubChem:(58663795)
QI10980	360.293	5.98	854	TRUE	NA	0	See SIRIUS predictions	5	NA	MSMS_captured	CYP4F2		Fatty amides	Fatty Acyls	Lipids and lipid-like molecules	-181.655	C20H41NO2S	[M + H]+	8.2	null		SCHEMBL11704315	PubChem:(88820908)	CCCCCCCCCCCCCCCCCCSNC(=O)CO	-220.23	C22H37BO3	[M + H]+	6.59474	null		SCHEMBL4256757	PubChem:(68976976)	B1(OC(C(O1)(C)C)(C)C)C2=CC=C(C=C2)OCCC(C)CCCC(C)C
QI7019	512.335	8.41	859	TRUE	1	0	LPC(OH-16:0)	4,5	3	MSMS_captured	HBB	beta-globin; part of hemoglobin	Glycerophosphocholines	Glycerophospholipids	Lipids and lipid-like molecules	-30.5082	C24H50NO8P	[M + H]+	5.7	2-[[(2R)-3-hexadecanoyloxy-2-hydroperoxypropoxy]-hydroxyphosphoryl]oxyethyl-trimethylazanium		SCHEMBL1292651	PubChem:(21130350 21130351 23431553 23431554);PubMed	CCCCCCCCCCCCCCCC(=O)OCC(COP(=O)(O)OCC[N+](C)(C)C)OO	-139.078	C26H51NO6	[M + K]+	6.7	null		LDGTS 16:0	PubChem:(133017277 133017278)	CCCCCCCCCCCCCCCC(=O)OCC(COCCC(C(=O)O)[N+](C)(C)C)O	-208.444	C29H47NO5	[M + Na]+	9.3	null		ADAL1201235	PubChem:(138812414)
QI4689	173.128	5.62	867	TRUE	NA	0			NA	Not detected in pool	NAT2								NA									NA
QI15436	466.316	1.86	882	TRUE	NA	0	See SIRIUS predictions	5	NA	MSMS_captured	ATP8B4					-356.364	C22H39N7O4	[M + H]+	NA	null		[6-[2-(4-Methyl-2-undecyl-1H-imidazol-1-yl)ethyl]-1,3,5-triazine-2,4-diylbisimino]bis(methanediol)	PubChem:(101531455)	CCCCCCCCCCCC1=NC(=CN1CCC2=NC(=NC(=N2)NC(O)O)NC(O)O)C	-298.603	C27H39N5O2	[M + H]+	NA	null		123888717	PubChem:(123888717)	CCCCCCCNC(=O)C1=CN=C(C=C1)N=NCC2=CC=C(C=C2)C(=O)NCCCCCC	-247.237	C26H43NO6	[M + H]+		null		SCHEMBL14287983	PubChem:(58594623)
QI3710	330.279	4.69	883	TRUE	NA	0			NA	Not detected in pool	PMPCB								NA									NA
QI10834	330.246	6.07	887	TRUE	NA	0	See SIRIUS predictions	5	NA	MSMS_captured	CYP4A11			Carboxylic acids and derivatives	Organic acids and derivatives	-226.628	C18H35NO2S	[M + H]+	4.1	null		S-[(E)-3-Methyl-2-tetradecenyl]-L-cysteine	PubChem:(101704966)	CCCCCCCCCCCC(=CCSCC(C(=O)O)N)C	-288.784	C20H31BO3	[M + H]+	5.65396	null		2-(3-(1-Cyclohexylethoxy)phenyl)-4,4,5,5-tetramethyl-1,3,2-dioxaborolane	PubChem:(139033731)	B1(OC(C(O1)(C)C)(C)C)C2=CC(=CC=C2)OC(C)C3CCCCC3	-299.841	C18H29BN3O2	[M + H]+	3.19483	null		123806337	PubChem:(123806337)
QI7389	217.155	9.39	895	TRUE	NA	0	See SIRIUS predictions	5	NA	MSMS_captured	NAT8,HPS1,WWOX		Amino acids, peptides, and analogues	Carboxylic acids and derivatives	Organic acids and derivatives	-91.3597	C10H20N2O3	[M + H]+	-2.1	null		SCHEMBL13167819	PubChem:(89026555)	CCNC(CCCCNC(=O)C)C(=O)O	-329.446	C10H16B2N2O2	[M + H]+	1.80928	null		N,N,N',N'-Tetramethyl-1,4-dioxa-2,3-diboratetralin-2,3-diamine	PubChem:(85772322)	B1(B(OC2=CC=CC=C2O1)N(C)C)N(C)C
QI843	568.427	1.88	896	TRUE	1	0	Zeaxanthin	1,3	1	MSMS_captured	BCO1,ISX	caretenoid metabolism							NA									NA
QI14556	429.299	2.1	899	TRUE	NA	0	See SIRIUS predictions	5	NA	MSMS_captured	CYP27A1					-215.852	C27H40O4	[M + H]+	NA	null		SCHEMBL16559916	PubChem:(117946183 123914854)	CC1=C2C(=CC(=C1)O)CCC(O2)(C)CCC=C(C)CCC=C(C)CCCC(C)C(=O)O	-234.599	C25H42O4	[M + Na]+	NA	null		DTXSID90904942	Training Set:(null);PubChem:(56776386);ZINC bio:(ZINC67913323 ZINC67913324 ZINC67913327 ZINC67913329)	CC1CCC2(C(C1(C)CCC(C)CC(=O)O)CCC=C2COC(=O)CC(C)C)C	-350.694	C20H40N6O2S	[M + H]+		null		biotinyl-spermine	PubChem:(20599334)
QI9385	192.999	8.08	906	TRUE	NA	0			NA	MSMS_captured	ASPG								NA									NA
QI11833	125.071	5.29	917	TRUE	NA	0			NA	Not detected in pool	NAT2								NA									NA
QI6270	456.332	7.1	927	TRUE	NA	0	See SIRIUS predictions	5	NA	MSMS_captured	SLCO1B1		Fatty acid esters	Fatty Acyls	Lipids and lipid-like molecules	-145.476	C25H45NO6	[M + H]+	5.4	3-{[(9Z)-17-carboxyheptadec-9-enoyl]oxy}-4-(trimethylammonio)butanoate		O-[(9Z)-17-carboxyheptadec-9-enoyl]carnitine	PubChem:(71464570 71464571);CHEBI:(73102)	C[N+](C)(C)CC(CC(=O)O)OC(=O)CCCCCCCC=CCCCCCCCC(=O)O	-363.204	C26H41N5O2	[M + H]+	8.5	null		ADAL1304820	PubChem:(138916314)	CCCCCCCCCCCCCCCC(=O)N(C1=CC=CC=N1)C2=NC(=NC(=N2)C)OC	-285.113	C20H41BN6O5	[M + H]+	0.571078	null		SCHEMBL15291291	PubChem:(89829194)
QI13343	416.264	3.32	931	TRUE	NA	0	See SIRIUS predictions	5	NA	MSMS_captured	SLCO1A2				Lipids and lipid-like molecules	-180.92	C21H37NO7	[M + H]+	3.7	null		(2S)-2-[Bis(tert-butoxycarbonyl)amino]-7-oxoheptanoic acid tert-butyl ester	PubChem:(101347900)	CC(C)(C)OC(=O)C(CCCCC=O)N(C(=O)OC(C)(C)C)C(=O)OC(C)(C)C	-205.463	C24H34BFO4	[M + H]+	5.72946	null		135074174	PubChem:(135074174)	B1(OC(C(O1)(C)C)(C)C)C2CC3CC(C2CCOC(=O)C4=CC=C(C=C4)F)C3(C)C	-346.094	C16H33BN6O6	[M + H]+	1.30136	null		90772205	PubChem:(90772205)
QI12488	157.049	4.69	941	TRUE	NA	0	See SIRIUS predictions	5	NA	MSMS_captured	TKT		Carbonyl compounds	Organooxygen compounds	Organic oxygen compounds	-122.513	C7H8O4	[M + H]+	-0.4	null		SCHEMBL11036728	PubChem:(88711791)	CC(=O)OC=C=COC(=O)C	-129.087	C7H8O4	[M + H]+	0.3	null		SCHEMBL7219664	PubChem:(88115710)	C=CCC(=O)CC(=O)C(=O)O	-137.807	C7H8O4	[M + H]+	-0.2	dimethyl 2,3-pentadienedioate		dimethyl penta-2,3-dienedioate	PubChem:(637810);PubMed
QI7072	152.022	8.49	944	TRUE	NA	0			NA	MSMS_captured	GATM								NA									NA
QI13613	792.67	2.87	946	TRUE	NA	0	See SIRIUS predictions	5	NA	MSMS_captured	ATP10D		Glycosphingolipids	Sphingolipids	Lipids and lipid-like molecules	-448.372	C48H89NO7	[M + H]+	15.3318	null			COCONUT:(CNP0254157)	CCCCCCCCCCCCCCCCCCCCCCC(C(=O)NC(COC(=O)C)C(CCCCCCCCC=CCCCCC)OC(=O)C)OC(=O)C	-190.434	C46H91NO7	[M + Na]+	16.2	N-[1-[(2S,3R,4S,5R,6R)-3,4,5-trihydroxy-6-(hydroxymethyl)oxan-2-yl]oxyhexadecan-2-yl]tetracosanamide		11700581	PubChem:(11700581)	CCCCCCCCCCCCCCCCCCCCCCCC(=O)NC(CCCCCCCCCCCCCC)COC1C(C(C(C(O1)CO)O)O)O	-274.913	C49H93NO2S2	[M + H]+	19.9	null		SCHEMBL15149476	PubChem:(89720806)
QI15965	656.524	1.68	964	TRUE	NA	0	See SIRIUS predictions	5	NA	MSMS_captured	FADS1 | FADS2		Fatty amides	Fatty Acyls	Lipids and lipid-like molecules	-284.749	C41H69NO5	[M + H]+	13.7	null		10628094	PubChem:(10628094)	CCCCCCCCCCCCCCC(CC(=O)NCC(=O)OCC1=CC=CC=C1)OC(=O)CCCCCCCCCC=CC(C)C	-321.675	C41H65B2NO4	[M + H]+	12.639	null		2,7-Bis(4,4,5,5-tetramethyl-1,3,2-dioxaborolane-2-yl)-9-(2-octylnonyl)-9H-carbazole	PubChem:(122373871)	B1(OC(C(O1)(C)C)(C)C)C2=CC3=C(C=C2)C4=C(N3CC(CCCCCCC)CCCCCCCC)C=C(C=C4)B5OC(C(O5)(C)C)(C)C	-493.288	C37H65N7O3	[M + H]+	4	null		90960176	PubChem:(90960176)
QI6383	689.558	7.41	968	TRUE	1	0	SM(d18:1/15:0)	4,5	3	MSMS_captured	SYNE2	GWAS association	Phosphosphingolipids	Sphingolipids	Lipids and lipid-like molecules	-85.7049	C38H77N2O6P	[M + H]+	11.8	N-(heptadecanoyl)-hexadecasphing-4-enine-1-phosphocholine		SM(d16:1/17:0)	COCONUT:(CNP0081812);PubChem:(52931137 52931138 138134666 138134667);CHEBI:(136272)	CCCCCCCCCCCCCCCCC(=O)NC(COP(=O)(O)OCC[N+](C)(C)C)C(C=CCCCCCCCCCCC)O	-176.246	C40H78N2O4	[M + K]+	14.5	null		Bishexadecanoic acid (piperazine-1,4-diyl)bisethylene ester	PubChem:(12306236)	CCCCCCCCCCCCCCCC(=O)OCCN1CCN(CC1)CCOC(=O)CCCCCCCCCCCCCCC
QI1478	326.305	2.09	976	TRUE	1	0	Oleoyl-EA	1,5	1	MSMS_captured	FAAH	Fatty acid metabolism					C20H39NO2	[M + H]+	8.2912									NA
QI5541	300.2	6.18	996	TRUE	NA	0	See SIRIUS predictions	5	NA	MSMS_captured	CYP4A11		Monocarboxylic acids and derivatives	Carboxylic acids and derivatives	Organic acids and derivatives	-128.005	C16H29NO2S	[M + H]+	3.9	null		106733980	PubChem:(106733980)	CCCC1CCC(CC1)(CCS(=O)(=O)C(C)(C)C)C#N	-272.191	C18H25BO3	[M + H]+	4.43647	null		2-(2-Benzoyl-3-methyl-2-butenyl)-4,4,5,5-tetramethyl-1,3,2-dioxaborolane	PubChem:(101066822)	B1(OC(C(O1)(C)C)(C)C)CC(=C(C)C)C(=O)C2=CC=CC=C2	-262.214	C16H23BN3O2	[M + H]+		null		SCHEMBL8171170	PubChem:(70293666)
QI13326	224.091	3.35	999	TRUE	NA	0	See SIRIUS predictions	5	NA	MSMS_captured	NAT8,ACY3			Organonitrogen compounds	Organic nitrogen compounds	-97.9284	C8H16N3OP	[M + Na]+	-0.291407	1-[bis(aziridin-1-yl)phosphoryl]pyrrolidine		Pyrrolidine, 1-[bis(1-aziridinyl)phosphinyl]-	PubChem:(241660)	C1CCN(C1)P(=O)(N2CC2)N3CC3	-134.498	C8H16N3OP	[M + Na]+	-0.2	bis(aziridin-1-yl)-morpholin-4-ylphosphane		424910	PubChem:(424910)	C1CN1P(N2CC2)N3CCOCC3	-134.691	C8H16N3OP	[M + Na]+	1	null		SCHEMBL10522181	PubChem:(88623892)
QI2815	251.102	3.25	1006	TRUE	NA	0	See SIRIUS predictions	5	NA	MSMS_captured	NAT8,ACY3,AFMID		Amino acids, peptides, and analogues	Carboxylic acids and derivatives	Organic acids and derivatives	-122.789	C12H14N2O4	[M + H]+	NA	n2-acetyl-n-phenylasparagine		7596-62-5	PubChem:(274192 92162717 92162716)	CC(=O)NC(CC(=O)NC1=CC=CC=C1)C(=O)O	-157.09	C12H10B2N2O3	[M + H]+	2.51592	null		SCHEMBL1817653	PubChem:(136349536)	[B](C1=CC(=CC=C1)N=NC2=C(C=C(C=C2)O)[B]O)O	-174.664	C9H15FN2O5	[M + H]+	-1.9	null		131849789	PubChem:(131849789)
QI3819	233.063	4.78	1035	TRUE	NA	0	See SIRIUS predictions	5	NA	MSMS_captured	TKT,KHK		Pyrimidines and pyrimidine derivatives	Diazines	Organoheterocyclic compounds	-258.781	C10H9BClN3O	[M + H]+	NA	null		SCHEMBL13304835	PubChem:(89057860)	[B]C1=C2N=C(C=C(N2N=C1)Cl)C3CCOC3	-284.399	C7H10N3O6	[M + H]+	1.4	null		Nitrodiazoacetic acid (R)-2-(methoxycarbonyl)propyl ester	PubChem:(136765195)	CC(COC(=C(N=[N])[N+](=O)[O-])O)C(=O)OC	-180.129	C6H12N6S2	[M + H]+	1.1	Sulfilimine, N,N''-1,2,4,5-tetrazine-3,6-diylbis[S,S-dimethyl-		13658032	PubChem:(13658032)
QI2799	257.226	3.22	1043	TRUE	NA	0			NA	Not detected in pool	SLC22A24								NA									NA
QI4687	762.504	5.62	1066	TRUE	NA	0	See SIRIUS predictions	5	NA	MSMS_captured	ALDH1A2		Amino acids, peptides, and analogues	Carboxylic acids and derivatives	Organic acids and derivatives	-466.621	C45H67N3O7	[M + H]+	12	null		53327099	PubChem:(53327099)	CCCCCCCCCC(=O)OCC(OC(=O)CCCCCCCCC)OC(=O)OC[N+]1(CCC2=C(C1)C3=C(N2CCC4=CN=C(C=C4)C)C=CC(=C3)C)C	-467.915	C46H63N7O3	[M + H]+	10.4	null		SCHEMBL13637698	PubChem:(70956241)	CCCC1(CCC2(C(C1C)CCC3C2(CCC4C3(CCC(C4(C)C)O)C)C)C)C(=O)NCCC5=CC(=CC=C5)C6=NN=C(O6)CC7=CC=C(C=C7)C8=NNN=N8	-448.035	C50H67NO5	[M + H]+	16.5	null		2-[2-Methoxy-5-[8-[(2-carboxypyridine-3-yl)oxy]octyloxy]phenyl]-9,9-dioctyl-9H-fluorene	PubChem:(102420682)
QI2240	615.244	2.51	1088	TRUE	NA	0	See SIRIUS predictions	5	NA	MSMS_captured	UGT1A10 | UGT1A3 | UGT1A4 | UGT1A5 | UGT1A6 | UGT1A7 | UGT1A8 | UGT1A9		Amino acids, peptides, and analogues	Carboxylic acids and derivatives	Organic acids and derivatives	-388.127	C28H32F2N8O6	[M + H]+	2.3	null		SCHEMBL12223185	PubChem:(46213606 75150629)	CC(C)COC(=O)NCC1CN(C(=O)O1)C2=CC(=C(C(=C2)F)N3CCN(CC3)C(=O)CNC(=O)C4=CN5C=CN=CC5=N4)F	-337.633	C33H34N4O8	[M + H]+	5.3	null		SCHEMBL3160112	PubChem:(68533874)	COC1=CC=C(C=C1)NC(=O)C2=C(C=C(C=C2)[N+](=O)[O-])NC(=O)C3=C(C=C(C=C3)OC)OCCC(CC4=CC=CC=C4OC)N	-365.916	C34H30N8O4	[M + H]+	4.9	null		5,5'-(Tetramethylenebisimino)bis[2-phenyl-6-(2-hydroxyphenyl)-1,2,4-triazine-3(2H)-one]	PubChem:(135514505)
QI14045	601.264	2.5	1089	TRUE	NA	0	See SIRIUS predictions	5	NA	MSMS_captured	UGT1A10 | UGT1A3 | UGT1A4 | UGT1A5 | UGT1A6 | UGT1A7 | UGT1A8 | UGT1A9		Bilirubins	Tetrapyrroles and derivatives	Organoheterocyclic compounds	-550.589	C28H36N6O9	[M + H]+	0.3	null		SCHEMBL9994703	PubChem:(68001398)	CCOC(=O)CCNC1=NC(=NC(=C1)C(=O)NC(CCC(=O)O)C(=O)N2CCN(CC2)OC(=O)OCC)C3=CC=CC=C3	-324.88	C29H32N10O5	[M + H]+	3.1	null		SCHEMBL9994684	PubChem:(68001381)	CCOC(=O)ON1CCN(CC1)C(=O)C(CC2=NNN=N2)NC(=O)C3=CC(=NC(=N3)C4=CC=CC=C4)NCC5=CC=CC=C5	-427.202	C34H32N8O3	[M + H]+	4.4	null		SCHEMBL20416826	PubChem:(135256116)
QI3060	271.242	3.72	1103	TRUE	NA	0	See SIRIUS predictions	5	NA	MSMS_captured	UGT2B15		Diterpenoids	Prenol lipids	Lipids and lipid-like molecules	-92.6822	C20H30	[M + H]+	7	null		54344918	PubChem:(54344918 129827290)	CC12CCC3C4CCCCC4CCC3C1CCC2C#C	-271.075	C14H30BNO3	[M + H]+	3.5714	N-butyl-N-[2-[(4-methyl-1,3,2-dioxaborinan-2-yl)oxy]ethyl]butan-1-amine		SCHEMBL2760927	PubChem:(18000517)	B1(OCCC(O1)C)OCCN(CCCC)CCCC	-171.229	C17H31FO	[M + H]+	6.4	null		SCHEMBL19446451	PubChem:(131995380)
QI7003	203.139	8.37	1105	TRUE	1	0	N-Acetylisoputreanine	3,5	2	MSMS_captured	AOC1	Polyamine metabolism	Amino acids, peptides, and analogues	Carboxylic acids and derivatives	Organic acids and derivatives	-89.8776	C9H18N2O3	[M + H]+	-3.1	null		AKOS019656547	PubChem:(81087207)	CC(CC(=O)NCCCC(=O)O)CN	-93.0764	C9H18N2O3	[M + H]+	-3	null	N-Acetylisoputreanine	N-Acetylisoputreanine	PubChem:(131802901);HMDB:(94713)	CC(=O)NCCCNCCCC(=O)O	-108.399	C9H18N2O3	[M + H]+	-3.4	Oprea1_012008		3-[4-(2-hydroxyethyl)piperazin-1-yl]propanoic acid	PubChem:(2759314 7059197 28145626)
QI15536	690.617	1.83	1108	TRUE	NA	0			NA	MSMS_captured	FADS1 | FADS2								NA									NA
QI5169	246.095	5.96	1115	TRUE	NA	0	See SIRIUS predictions	5	NA	MSMS_captured	C4orf33,AKR1B10			Azoles	Organoheterocyclic compounds	-203.46	C6H11N7O4	[M + H]+	0.1	null		129804593	PubChem:(129804593)	CN(CC1=NNN=C1CN(C)[N+](=O)[O-])[N+](=O)[O-]				NA
QI6523	782.567	7.63	1123	TRUE	NA	0			NA	MSMS_captured	FADS1 | FADS2								NA									NA
QI4690	145.097	5.62	1139	TRUE	NA	0	See SIRIUS predictions	5	NA	MSMS_captured	NAT2					-131.864	C6H12N2O2	[M + H]+	NA	N''-acetylbutanehydrazide		N'-acetylbutanehydrazide	PubChem:(15120464)	CCCC(=O)NNC(=O)C	-142.244	C6H12N2O2	[M + H]+	NA	N''-(3-oxobutyl)acetohydrazide		22955285	PubChem:(22955285)	CC(=O)CCNNC(=O)C	-145.368	C6H12N2O2	[M + H]+		null		130679458	PubChem:(130679458 133630951)
QI1249	478.197	2.02	1168	TRUE	NA	0	See SIRIUS predictions	5	NA	MSMS_captured	UGT1A10 | UGT1A3 | UGT1A4 | UGT1A5 | UGT1A6 | UGT1A7 | UGT1A8 | UGT1A9,SLCO1B1		Hybrid peptides	Peptidomimetics	Organic acids and derivatives	-516.09	C23H28FN3O7	[M + H]+	1.6	null		SCHEMBL4098860	PubChem:(68911508)	C1CCC(CC1)NC2=C(C=C3C(=C2)N(C=C(C3=O)C(=O)NCC(=O)O)C4CC(C(C4O)O)O)F	-184.124	C26H27N3O6	[M + H]+	3.3	null		AKOS006847580	PubChem:(55587625)	CCNC(=O)COC1=CC=C(C=C1)NC(=O)C2=CC=C(C=C2)OCC(=O)NC3=CC(=CC=C3)OC	-381.628	C19H24FN9O5	[M + H]+	-0.2	null		SCHEMBL10152355	PubChem:(57994907)
QI14216	329.149	2.24	1172	TRUE	NA	0	See SIRIUS predictions	5	NA	MSMS_captured	UGT1A10 | UGT1A3 | UGT1A4 | UGT1A5 | UGT1A6 | UGT1A7 | UGT1A8 | UGT1A9			Azoles	Organoheterocyclic compounds	-181.97	C18H20N2O4	[M + H]+	3.1	2-methoxy-N''-(2-propan-2-yloxybenzoyl)benzohydrazide		AKOS003466858	PubChem:(17045702)	CC(C)OC1=CC=CC=C1C(=O)NNC(=O)C2=CC=CC=C2OC	-389.836	C15H21FN2O5	[M + H]+	3.6	null		SCHEMBL2829002	PubChem:(87441626)	CC(C)(C)OC(=O)N(C1=C(C=C(C=C1)[N+](=O)[O-])F)OC(C)(C)C	-237.17	C13H21BF3NO3	[M + Na]+	2.88371	null		2,2,2-Trifluoro-1-[4-(tetramethyl-1,3,2-dioxaborolan-2-yl)piperidin-1-yl]ethanone	PubChem:(91658879)
QI9202	290.159	8.33	1178	TRUE	1	0	CAR(DC6:0)	1,5	1	MSMS_captured	CPS1	Fatty acid metabolism	Fatty acid esters	Fatty Acyls	Lipids and lipid-like molecules	-63.4588	C13H23NO6	[M + H]+	-0.1	O-DC6:0carnitine(1-)	O-Adipoylcarnitine		HMDB:(61677);PubChem:(18406477 18406478 71296139 71309800 87914622 87914623 91826562 117064608);CHEBI:(77082 68568 86507);additional;PubChem class - bio and metabolites;Training Set	C[N+](C)(C)CC(CC(=O)O)OC(=O)CCCCC(=O)O	-219.583	C16H20BFO3	[M + H]+	4.14037	null		BEA1_017233	PubChem:(23834646)	B1(CC=CC(O1)CCC(=CC2=CC(=C(C=C2)O)F)CC)O
QI10664	221.045	6.18	1179	TRUE	NA	0	See SIRIUS predictions	5	NA	MSMS_captured	APIP,FMO2,MRI1		Organic nitroso compounds	Organonitrogen compounds	Organic nitrogen compounds	-243.724	C6H15ClN2O2	[M + K]+	-1.3	null		57125296	PubChem:(57125296)	CC(C)(C(CC(N)(O)Cl)O)N	-92.6392	C5H15N2O3P	[M + K]+	-0.1	null		SCHEMBL18685821	PubChem:(126736076)	CN(C)P(=O)(N(C)C)OOC
QI4680	183.113	5.61	1220	TRUE	NA	0	See SIRIUS predictions	5	NA	MSMS_captured	AC008537.1		Carboxylic acid derivatives	Carboxylic acids and derivatives	Organic acids and derivatives	-141.126	C9H14N2O2	[M + H]+	0.2	null		AKOS011119193	PubChem:(61845751)	CCC(C#N)C(=O)N1CCOCC1	-141.205	C9H14N2O2	[M + H]+	-0.2	null		N-(But-3-ynyl)morpholine-4-carboxamide	PubChem:(78960680)	C#CCCNC(=O)N1CCOCC1	-143.898	C9H14N2O2	[M + H]+	3.8	3-ethyl-1,5-diisocyanatopentane		SCHEMBL643922	PubChem:(18990756)
QI15804	199.169	1.76	1222	TRUE	1	0	3-Hydroxydodecanoic acid	3,5	2	MSMS_captured	ACOX1	Fatty acid metabolism	Fatty acids and conjugates	Fatty Acyls	Lipids and lipid-like molecules	-42.332	C12H22O2	[M + H]+	3.96153	8-Dodecenoic acid		8-Dodecenoic acid	COCONUT:(CNP0213131);Natural Products:(UNPD43571 UNPD136410);PubChem:(22665104 71436107 88576616);SuperNatural:(SN00268643 SN00229533)	CCCC=CCCCCCCC(=O)O	-42.6254	C12H22O2	[M + H]+	3.96153	ACMC-20msll		10-Lauroleic acid	PubChem:(5282734 5312375 53405424);CHEBI:(38378 38380 38379);KEGG Mine	CC=CCCCCCCCCC(=O)O	-48.4622	C12H22O2	[M + H]+	4	bmse000565	5Z-Dodecenoic acid	CPD-17910	HMDB:(529);additional;MeSH:(151007 5312377 5312378);PubMed;COCONUT:(CNP0082506 CNP0163257);Natural Products:(UNPD119556);PubChem:(151007 5312377 5312378 10998035 20034325 20848996 73675294 101109492);CHEBI:(83046 83044 86595);PubChem class - bio and metabolites;PubChem class - safety and toxic;Training Set;Biocyc:(CPD-17910)
QI5101	296.064	5.92	1227	TRUE	NA	0			NA	MSMS_captured	PHYHD1								NA									NA
QI9119	176.041	8.51	1229	TRUE	NA	0	See SIRIUS predictions	5	NA	MSMS_captured	SPATA5L1			Heteroaromatic compounds	Organoheterocyclic compounds	-192.484	C3H5N5O4	[M + H]+	-0.7	2-[[amino(nitramido)methylidene]hydrazinylidene]acetic acid		3789189	PubChem:(3789189 7410606 10559159 15547784 72169709 136125890 136144590 135451974);PubMed	C(=NN=C(N)N[N+](=O)[O-])C(=O)O	-170.124	C5H10N3PS	[M + H]+	1.3	Phosphinothioic amide,P,P-bis(1-aziridinyl)-N-methyl-		CTK4C0527	PubChem:(71431077)	C1CN1C(NP=S)N2CC2
QI7312	188.128	9.06	1251	TRUE	NA	0	See SIRIUS predictions	5	NA	MSMS_captured	SLC22A5			Fatty Acyls	Lipids and lipid-like molecules	-122.174	C9H17NO3	[M + H]+	-2.2	null		SCHEMBL18849112	PubChem:(129125409)	CC(=O)CNCCCCCC(=O)O	-126.128	C9H17NO3	[M + H]+	0.6	6-(propanoylamino)hexanoic acid		SCHEMBL5522638	PubChem:(16792493)	CCC(=O)NCCCCCC(=O)O	-132.696	C9H17NO3	[M + H]+	-2.8	null		96625884	PubChem:(96625884)
QI12380	304.129	4.77	1257	TRUE	NA	0	See SIRIUS predictions	5	NA	MSMS_captured	ACSM2A		Amino acids, peptides, and analogues	Carboxylic acids and derivatives	Organic acids and derivatives	-169.172	C15H17N3O4	[M + H]+	0.4	null		ZINC44980422	PubChem:(45835421)	C1=CC=C(C=C1)CN2C=C(C=N2)CNC(=O)COCC(=O)O	-328.165	C14H22ClNO4	[M + H]+	0.4	null		AKOS013606998	PubChem:(64285350)	COCC(CNCC(COCC1=CC=CC=C1Cl)O)O	-200.676	C13H22NO5P	[M + H]+	-2.2	2-azaniumylethyl 4-phenylmethoxybutyl phosphate		20730153	PubChem:(20730153 20730154)
QI12942	241.093	3.99	1268	TRUE	NA	0	See SIRIUS predictions	5	NA	MSMS_captured	ATIC		1-ribosyl-imidazolecarboxamides	Imidazole ribonucleosides and ribonucleotides	Nucleosides, nucleotides, and analogues	-108.383	C9H12N4O4	[M + H]+	-1.3	5-amino-1-[3,4-dihydroxy-5-(hydroxymethyl)oxolan-2-yl]imidazole-4-carbonitrile		MLS003106658	PubChem:(297133 10977550 12947523 21788154 70592200 92247308 92247305 92247306 92247307);PubMed	C1=NC(=C(N1C2C(C(C(O2)CO)O)O)N)C#N	-250.281	C9H10BF2N3O2	[M + H]+	1.67016	null		(6,7-Difluoro-1-isopropyl-1,2,3-benzotriazol-5-yl)boronic acid	PubChem:(75486005)	B(C1=CC2=C(C(=C1F)F)N(N=N2)C(C)C)(O)O
QI8703	191.139	9.74	1278	TRUE	NA	0	See SIRIUS predictions	5	NA	MSMS_captured	NAT8,SLC7A9		Amino acids, peptides, and analogues	Carboxylic acids and derivatives	Organic acids and derivatives	-94.0334	C8H18N2O3	[M + H]+	-3.4	null		N-hydroxyethyllysine	PubChem:(87833115);PubMed	C(CCN)CC(C(=O)O)NCCO	-106.443	C8H18N2O3	[M + H]+	0.151454	(2S)-2-amino-6-(ethoxyamino)hexanoic acid		59070657	PubChem:(59070657)	CCONCCCCC(C(=O)O)N	-109.623	C8H18N2O3	[M + H]+	-0.890707	null		SCHEMBL20801007	PubChem:(123567403)
QI15805	429.372	1.76	1289	TRUE	NA	0	See SIRIUS predictions	5	NA	MSMS_captured	UGT1A1 | UGT1A10 | UGT1A3 | UGT1A4 | UGT1A5 | UGT1A6 | UGT1A7 | UGT1A8 | UGT1A9		Quinone and hydroquinone lipids	Prenol lipids	Lipids and lipid-like molecules	-81.5166	C29H48O2	[M + H]+	10.3	2,5,7,8-tetramethyl-2-[(E)-4,8,12-trimethyltridec-3-enyl]-3,4-dihydrochromen-1-ium-6-ol		SCHEMBL13430955	PubChem:(10928104 59229204 72238885 102062691 101916759)	CC1=C(C2=C(CCC(O2)(C)CCC=C(C)CCCC(C)CCCC(C)C)C(=C1O)C)C	-85.6632	C29H48O2	[M + H]+	10.3	null		101916758	PubChem:(101916758)	CC1=C(C2=C(CCC(O2)(C)CCC(CCC(C)CCCC(C)C)C(=C)C)C(=C1O)C)C	-91.2152	C29H48O2	[M + H]+	10.1	null		49869726	PubChem:(49869726 75310811)
QI12497	172.06	4.67	1292	TRUE	NA	0			NA	Not detected in pool	PCBP4								NA									NA
QI15563	547.16	1.83	1298	TRUE	NA	0			NA	Detected but no MSMS	SLC24A5								NA									NA
QI14769	330.157	2.08	1299	TRUE	NA	0	See SIRIUS predictions	5	NA	MSMS_captured	UGT1A10 | UGT1A3 | UGT1A4 | UGT1A5 | UGT1A6 | UGT1A7 | UGT1A8 | UGT1A9		Benzoic acids and derivatives	Benzene and substituted derivatives	Benzenoids	-184.741	C16H19N5O3	[M + H]+	0.4	null		109251619	PubChem:(109251619)	CC(=O)NC1=CC=C(C=C1)NC(=O)C2=CN=C(N=C2)NCCOC	-323.304	C13H20FN5O4	[M + H]+	-0.2	null		SCHEMBL18649405	PubChem:(126704298)	CCOC1=NC(=NC2=C1N=CN2C(CO)OC(CO)C(C)F)N	-296.376	C15H24ClN3O3	[M + H]+	-0.4	null		N,N'-[Oxybis(ethyleneoxyethylene)]-4-chloropyridine-2,6-bis(methanamine)	PubChem:(101211955)
QI8972	144.102	8.8	1302	TRUE	NA	0	See SIRIUS predictions	5	NA	MSMS_captured	PYROXD2,PCGF5,SORCS1,LGI1		Amino acids, peptides, and analogues	Carboxylic acids and derivatives	Organic acids and derivatives	-106.791	C7H13NO2	[M + H]+	0.8	null		58666487	PubChem:(58666487 58666488)	C[N+](C)(CC[CH])CC(=O)O	-107.242	C7H13NO2	[M + H]+	0.4	stachydrine	Proline betaine	C21514	HMDB:(4827);SuperNatural:(SN00268890 SN00335328 SN00002181 SN00003021);ZINC bio:(ZINC01531692 ZINC02528042);additional;MeSH:(115244);PubMed;NORMAN:(NS00015011);COCONUT:(CNP0076252 CNP0085339 CNP0135211);KNApSAcK:(2074);Natural Products:(UNPD166759 UNPD167034 UNPD68042);PubChem:(554 555 115244 448301 7016562 7016563 117064720);CHEBI:(35280 134398 44813);PubChem class - bio and metabolites;KEGG:(C2…	C[N+]1(CCCC1C(=O)O)C	-112.963	C7H13NO2	[M + H]+	-0.2	null		SCHEMBL12211590	PubChem:(58463490)
QI9845	338.232	7.33	1312	TRUE	1	0	CAR(12:3)	4,5	3	MSMS_captured	THEM4	Thioesterase activity for medium and long chain fatty acids	Fatty acid esters	Fatty Acyls	Lipids and lipid-like molecules	-180.138	C19H31NO4	[M + H]+	3	null		ACar 12:3	PubChem:(138293831)	CCC=CCC=CCC=CCC(=O)OC(CC(=O)O)C[N+](C)(C)C	-194.232	C19H29BF2O2	[M + H]+	5.08565	null		J3.641.473A	PubChem:(132571065)	B1(OC(C(O1)(C)C)(C)C)CC(=C(F)F)C23CC4CC(C2)CC(C4)C3	-199.227	C15H33N5O	[M + K]+	0.3	null		110940820	PubChem:(110940820)
QI11461	301.139	5.64	1316	TRUE	NA	0	See SIRIUS predictions	5	NA	MSMS_captured	CYP4A11,SLC17A1		Amino acids, peptides, and analogues	Carboxylic acids and derivatives	Organic acids and derivatives	-187.593	C13H20N2O6	[M + H]+	-0.4	null		AKOS010933081	PubChem:(61667697 61668139)	C1CC2C(C1)OCCN2C(=O)NC(CCC(=O)O)C(=O)O	-409.35	C11H22F2N2O3S	[M + H]+	1.4	null		107483682	PubChem:(107483682)	CN(C1CCCCC1)S(=O)(=O)N(CCO)CC(F)F	-246.199	C10H23N4O3P	[M + Na]+	-1.7	2-[(dipropan-2-ylphosphoryl)methyl]propanedihydrazide		ZINC03161082	PubChem:(3723620)
QI13235	208.064	3.55	1321	TRUE	1	0	N-acetylmethionine sulfoxide	5,6	NA	MSMS_captured	PCBP4	None				-132.426	C7H13NO4S	[M + H]+	NA	N-Acmso		N-Acetylmethionine sulfoxide	MeSH:(193368 7408371);PubChem:(193368 7408371 11902946 11902947 11902948 11902949 15201849 90962610 92264027 92264028);PubMed:(null)	CC(=O)NC(CCS(=O)C)C(=O)O	-153.468	C7H13NO4S	[M + H]+	NA	[(3S)-3-amino-3-carboxypropyl]-(carboxymethyl)-methylsulfanium		21680791	PubChem:(21680791 21680792)	C[S+](CCC(C(=O)O)N)CC(=O)O	-164.32	C7H13NO4S	[M + H]+		null		Methyl[(3S)-3-(formylamino)-3-(methoxycarbonyl)propyl] sulfoxide	PubChem:(102379377)
QI12506	228.108	4.66	1324	TRUE	NA	0			NA	Not detected in pool	TKT,KHK								NA									NA
QI5171	160.097	5.96	1333	TRUE	NA	0	See SIRIUS predictions	5	NA	MSMS_captured	PYROXD2		Amino acids, peptides, and analogues	Carboxylic acids and derivatives	Organic acids and derivatives	-131.161	C7H13NO3	[M + H]+	-0.6	Betonicine	4-Hydroxystachydrine, Turicine, Betonicine	C08269	HMDB:(29230 29409 29412);SuperNatural:(SN00156905 SN00256316 SN00367349 SN00072059);ZINC bio:(ZINC01634593 ZINC04081019 ZINC04097497);additional;MeSH:(6560290);PubMed;NORMAN:(NS00043615);COCONUT:(CNP0115471 CNP0307418 CNP0419643);KNApSAcK:(1345);Natural Products:(UNPD42878 UNPD150216 UNPD155161 UNPD175050);PubChem:(546922 546923 1550239 1550240 164642 164643 375481 375482 457906 457907 6324780 65…	C[N+]1(CC(CC1C(=O)O)O)C	-158.542	C7H13NO3	[M + H]+	NA	3-Hydroxystachydrine		442640	COCONUT:(CNP0364475);KNApSAcK:(2045);Natural Products:(UNPD83215 UNPD178800 UNPD224173);PubChem:(442640 442641 3553649 5281687 6327053 10607043 11389541 11389542 46173781 46173782 123834881);SuperNatural:(SN00342603);CHEBI:(1556);EcoCyc Mine;KEGG:(C10151)	C[N+]1(CCC(C1C(=O)O)O)C	-158.744	C7H13NO3	[M + H]+	-2.5	4-hydroxy-1-methylpiperidine-2-carboxylic acid		NSC294103	COCONUT:(CNP0239748);Natural Products:(UNPD11961);PubChem:(325383 59807424 122178620);SuperNatural:(SN00373654);ZINC bio:(ZINC05492902);PubMed
QI14931	581.239	2.03	1340	TRUE	NA	0	See SIRIUS predictions	5	NA	MSMS_captured	UGT1A1 | UGT1A10 | UGT1A3 | UGT1A4 | UGT1A5 | UGT1A6 | UGT1A7 | UGT1A8 | UGT1A9		Aryl fluorides	Aryl halides	Organohalogen compounds	-555.903	C30H33FN4O7	[M + H]+	4	null		ZINC102132773	PubChem:(46281429)	CC(C)(C)OC(=O)N1CCC(CC1)C2=C(C=NN2C3=CC=C(C=C3)F)C(=O)NC4=CC(=CC(=C4)C(=O)OC)C(=O)OC	-228.62	C33H32N4O6	[M + H]+	4.9	Oprea1_058569		Oprea1_058569	PubChem:(24159415)	CC(=O)NC1=CC=CC=C1C(=O)NC2=C(C=C(C=C2)CC3=CC(=C(C=C3)NC(=O)C4=CC=CC=C4NC(=O)C)OC)OC	-267.17	C33H38N2O5	[M + K]+	7	null		108720164	PubChem:(108720164)
QI3754	357.279	4.71	1348	TRUE	NA	0			NA	MSMS_captured	UGT2B15								NA									NA
QI12147	282.279	4.97	1351	TRUE	NA	0	See SIRIUS predictions	5	NA	MSMS_captured	CD36		Amines	Organonitrogen compounds	Organic nitrogen compounds	-97.8199	C18H35NO	[M + H]+	6.7	null		5-hydroxyoctadecanenitrile	PubChem:(129776485)	CCCCCCCCCCCCCC(CCCC#N)O	-100.426	C18H35NO	[M + H]+	5.5	3,9-Octadecadien-2-ol, 1-amino-		824395-56-4	PubChem:(71418639)	CCCCCCCCC=CCCCCC=CC(CN)O	-103.743	C18H35NO	[M + H]+	6.69622	null		SCHEMBL19039336	PubChem:(129292186)
QI4974	742.537	5.81	1352	TRUE	NA	0	See SIRIUS predictions	5	NA	MSMS_captured	ALDH1A2		Depsipeptides	Peptidomimetics	Organic acids and derivatives	-589.283	C43H71N3O7	[M + H]+	7.4	null		71510889	PubChem:(71510889 71288817)	CC1CC(OC2C1C3(CCC45CC46CCC(C(C6CCC5C3(C2O)C)(C)C)OC(=O)N7CCN(CC7)CC(C)(C)O)C)C(C(C)C)OC(=O)N8CCC8	-425.775	C48H71NO5	[M + H]+	14.5	15-[4-(N-[4-(13,14-dihydroxytetradecoxy)phenyl]anilino)phenoxy]-2-methylpentadec-1-en-3-one		SCHEMBL14408205	PubChem:(58961752)	CC(=C)C(=O)CCCCCCCCCCCCOC1=CC=C(C=C1)N(C2=CC=CC=C2)C3=CC=C(C=C3)OCCCCCCCCCCCCC(CO)O	-342.247	C44H67N7O3	[M + H]+	8.8	null		SCHEMBL18875901	PubChem:(129148795)
QI9963	458.348	7.05	1357	TRUE	1	0	CAR(DC17:0)	4,5	3	MSMS_captured	ADH1B,SLCO1B1	Solute transporter	Fatty acid esters	Fatty Acyls	Lipids and lipid-like molecules	-70.6069	C25H47NO6	[M + H]+	6.4	17-carboxyheptadecanoylcarnitine		O-(17-carboxyheptadecanoyl)carnitine	PubChem:(71464574 71464575);CHEBI:(73104)	C[N+](C)(C)CC(CC(=O)O)OC(=O)CCCCCCCCCCCCCCCCC(=O)O	-410.615	C25H43B2NO5	[M + H]+	6.82207	null		139049649	PubChem:(139049649)	B1(OC(C(O1)(C)C)(C)C)N(COB2OC(C(O2)(C)C)(C)C)C3=C(C=CC=C3C(C)C)C(C)C	-379.38	C26H43N5O2	[M + H]+	7.5	null		ADAL1159732	PubChem:(138766825)
QI12439	210.097	4.71	1370	TRUE	NA	0			NA	Detected but no MSMS	TKT,KHK								NA									NA
QI9912	330.263	7.12	1374	TRUE	NA	0	See SIRIUS predictions	5	NA	MSMS_captured	S100A10,ACADL		Fatty acid esters	Fatty Acyls	Lipids and lipid-like molecules	-28.9609	C18H35NO4	[M + H]+	4.4	Undecylcarnitine			COCONUT:(CNP0050115);PubChem:(191006 191007 3072516 3072517);PubChem class - bio and metabolites;MeSH:(191006 3072516);PubChem class - safety and toxic;PubMed	CCCCCCCCCCC(=O)OC(CC(=O)O)C[N+](C)(C)C	-80.2394	C18H35NO4	[M + H]+	3.8	Heptanoylcarnitine, butyl ester		6426930	PubChem:(6426930)	CCCCCCC(=O)OC(CC(=O)OCCCC)C[N+](C)(C)C	-134.619	C18H35NO4	[M + H]+	4.2	null		SCHEMBL17986395	PubChem:(122461972 122461973)
QI4288	263.074	5.24	1376	TRUE	NA	0			NA	MSMS_captured	KHK								NA									NA
QI14245	397.309	2.23	1395	TRUE	NA	0	See SIRIUS predictions	5	NA	MSMS_captured	SETD1A,CYP27A1		Diterpenoids	Prenol lipids	Lipids and lipid-like molecules	-118.231	C27H40O2	[M + H]+	5.80651	null			COCONUT:(CNP0328659);Natural Products:(UNPD118395)	CC(CC(=O)C)C1(CC=C2C1(CCC3C2=CCC4C3(CCC(=O)C4(C)C)C)C)C	-356.775	C20H37FN6O	[M + H]+	1.3	null		SCHEMBL15451041	PubChem:(89952066)	CC1(CN(C1)C2CC(NC(C2)NC3CNC=CN3)NCC4CCC(CC4)F)O	-137.887	C22H41ClN4	[M + H]+	10	null		4-Chloro-6-(octadecylamino)pyrimidine-2-amine	PubChem:(101760244)
QI4307	617.26	5.26	1399	TRUE	NA	0	See SIRIUS predictions	5	NA	MSMS_captured	UGT1A10 | UGT1A3 | UGT1A4 | UGT1A5 | UGT1A6 | UGT1A7 | UGT1A8 | UGT1A9		Bilirubins	Tetrapyrroles and derivatives	Organoheterocyclic compounds	-324.844	C33H36N4O8	[M + H]+	3.3	null		SCHEMBL10467006	PubChem:(70374050)	CCOC(=O)C1=C(NC(=C(C1C2=CC(=CC=C2)[N+](=O)[O-])C(=O)OCC)COC(C)C3=CN=CC=C3)COC(C)C4=CN=CC=C4	-298.887	C33H42N2O7	[M + K]+	5.1	4-[hydroxy-(2-methyl-2,3-dihydro-1-benzofuran-5-yl)methylidene]-5-(3-methoxy-4-pentoxyphenyl)-1-(3-morpholin-4-ylpropyl)pyrrolidine-2,3-dione		4506552	PubChem:(4506552 6132923)	CCCCCOC1=C(C=C(C=C1)C2C(=C(C3=CC4=C(C=C3)OC(C4)C)O)C(=O)C(=O)N2CCCN5CCOCC5)OC	-220.35	C36H38N2O6	[M + Na]+	6	null		6376028	PubChem:(6376028 6376029 24207448)
QI4775	738.505	5.68	1403	TRUE	NA	0	See SIRIUS predictions	5	NA	MSMS_captured	ALDH1A2		Ceramides	Sphingolipids	Lipids and lipid-like molecules	-329.345	C48H67NO5	[M + H]+	15.5	null		91282270	PubChem:(91282270)	CCCCCCCCCCCCCCCCCCOC(=O)C(CC)CC(C)C(=O)OCCOC1=CC=C(C=C1)CC2=CC=C(C=C2)C3=CC=C(C=C3)C#N	-407.645	C44H63N7O3	[M + H]+	5.2	null		11549460	PubChem:(11549460)	C1CC(CCC1CCN2C3CCC2C4=CC=CC=C34)NC(=O)NCCCNC(=O)CCNC(=O)NC5CCC(CC5)CCN6C7CCC6C8=CC=CC=C78	-618.952	C43H67N3O7	[M + H]+	7.1	null		58311342	PubChem:(58311342)
QI10291	538.483	6.47	1413	TRUE	1	0	CAR(26:1)	4,5	3	MSMS_captured	GAL	Prior GWAS association	Fatty acid esters	Fatty Acyls	Lipids and lipid-like molecules	-80.2402	C33H63NO4	[M + H]+	11.5	null		ACar 26:1	PubChem:(138167064)	CCCCCCCCCCCCCCC=CCCCCCCCCCC(=O)OC(CC(=O)O)C[N+](C)(C)C	-178.324	C33H63NO4	[M + H]+	10.9	null		SCHEMBL16705759	PubChem:(71816101 123669580)	CCCCCCCC(CCCCCCCCC=CCCCCCCCC(=O)OC)OC(=O)CCCN(C)C	-182.965	C33H63NO4	[M + H]+	8.9	null		SCHEMBL15526362	PubChem:(90009029 90009030)
QI2242	185.03	2.51	1434	TRUE	1	0	Hydroxyuric acid	4,5	3	MSMS_captured	SLC2A9,SLC22A12	Solute transporter			Alkaloids and derivatives	-91.0128	C5H4N4O4	[M + H]+	-1.8344	3-Hydroxyuric acid		3-Hydroxyuric acid	PubChem:(211058)	C12=C(NC(=O)N1)N(C(=O)NC2=O)O	-94.7078	C5H4N4O4	[M + H]+	-1.8344	null		SCHEMBL15229038	PubChem:(89782338)	C12=C(NC(=O)NC1=O)N(C(=O)N2)O	-95.2487	C5H4N4O4	[M + H]+	-1.74064	null		88300422	PubChem:(88300422)
QI10761	601.265	6.11	1437	TRUE	NA	0	See SIRIUS predictions	5	NA	MSMS_captured	UGT1A1 | UGT1A10 | UGT1A3 | UGT1A4 | UGT1A5 | UGT1A6 | UGT1A7 | UGT1A8 | UGT1A9				Lignans, neolignans and related compounds	-288.985	C32H40O11	[M + H]+	5.4	null		SCHEMBL15281542	PubChem:(89822566)	CCCC(C)OC1=C(C=C(C=C1OC)C(C2=C(C(=CC=C2)OC)O)C(CO)OC3=C(C=C(C=C3OC)C(=O)O)OC)OC	-332.179	C23H46O16	[M + Na]+	-6	null		SCHEMBL19257798	PubChem:(130343172)	CC(C)(CC(CC(C(CO)(O)O)O)O)OC1(C(CC(C(O1)COC(CO)(C(CC(CCO)O)O)O)O)O)CO	-386.257	C30H40N4O7S	[M + H]+	3.5	null		10908142	PubChem:(10908142)
QI13392	234.043	3.22	1454	TRUE	NA	0	See SIRIUS predictions	5	NA	MSMS_captured	GCH1,TH		Arylsulfates	Organic sulfuric acids and derivatives	Organic acids and derivatives	-69.0177	C8H11NO5S	[M + H]+	-2.3	Dopamine 4-sulfate	Dopamine 4-sulfate	dopamine 4-O-sulfate	COCONUT:(CNP0083956);HMDB:(4148);PubChem:(123932 122164835);SuperNatural:(SN00216320);CHEBI:(34729 133529);PubChem class - bio and metabolites;EcoCyc Mine;MeSH:(123932);KEGG:(C13691);PubMed	C1=CC(=C(C=C1CCN)O)OS(=O)(=O)O	-333.007	C8H9ClFN3O2	[M + H]+	0.9	null		103553013	PubChem:(103553013)	C1=C(C(=C(C(=C1N)Cl)F)NCC(=O)O)N	-275.81	C10H8N3O2P	[M + H]+	-0.2	null		SCHEMBL14086959	PubChem:(71067160)
QI1027	547.219	1.95	1455	TRUE	NA	0			NA	Detected but no MSMS	UGT1A10 | UGT1A3 | UGT1A4 | UGT1A5 | UGT1A6 | UGT1A7 | UGT1A8 | UGT1A9								NA									NA
QI15385	394.331	1.87	1457	TRUE	NA	0	See SIRIUS predictions	5	NA	MSMS_captured	CYP4F2					-118.127	C24H43NO3	[M + H]+	NA	null		N-stearoloyl leucine	PubChem:(85682091 101641537)	CCCCCCCCC#CCCCCCCCC(=O)NC(CC(C)C)C(=O)O	-130.349	C22H45NO3	[M + Na]+	NA	null		Inconspicamide	MeSH:(102413368);Natural Products:(UNPD174556);PubChem:(102413368);PubMed:(null)	CCCCCCCC(C)CCCCCCCCCC(=O)NC(CO)CO
QI6471	358.258	7.57	1465	TRUE	NA	0	See SIRIUS predictions	5	NA	MSMS_captured	ACOT2		Amino acids, peptides, and analogues	Carboxylic acids and derivatives	Organic acids and derivatives	-167.048	C19H35NO5	[M + H]+	5.5	2-(pentadecanoylamino)butanedioic acid		19368984	PubChem:(19368984 23556641)	CCCCCCCCCCCCCCC(=O)NC(CC(=O)O)C(=O)O	-304.111	C19H31B2NO4	[M + H]+	4.05497	null		2-[2,2-Bis(4,4,5,5-tetramethyl-1,3,2-dioxaborolane-2-yl)ethyl]pyridine	PubChem:(102105760)	B1(OC(C(O1)(C)C)(C)C)C(B2OC(C(O2)(C)C)(C)C)CC3=CC=CC=N3	-224.123	C22H32BFO2	[M + H]+	6.90986	null		(4R)-2-[(R)-1-(4-Fluorophenyl)ethyl]-4alpha,5beta-dicyclohexyl-1,3,2-dioxaborolane	PubChem:(10737081)
QI10992	224.113	5.97	1469	TRUE	NA	0	See SIRIUS predictions	5	NA	MSMS_captured	C4orf33,AKR1B10		Carbohydrates and carbohydrate conjugates	Organooxygen compounds	Organic oxygen compounds	-23.4526	C8H17NO6	[M + H]+	-3.6	Epitope ID:118701		N-Acetyl-D-glucosaminitol	COCONUT:(CNP0347124);PubChem:(165206 165880 257003 449222 58852890 92222377 92222378 89355985);CHEBI:(53480 75278);ZINC bio:(ZINC02504639 ZINC02575021 ZINC04533876 ZINC04533877 ZINC04533878);additional;PubChem class - bio and metabolites;MeSH:(165206 165880);Training Set;PubMed;Biocyc:(CPD-3615)	CC(=O)NC(CO)C(C(C(CO)O)O)O	-149.314	C9H17N2O3	[M + Na]+	-0.307206	null		[[(S)-5-(Acetylamino)-6-oxo-6-methoxyhexyl]amino]radical	PubChem:(101333589)	CC(=O)NC(CCCC[NH])C(=O)OC
QI6080	716.558	6.79	1472	TRUE	1	0	PC(P-32:1)/PC(O-32:2)	4,5	3	MSMS_captured	TMEM229B	Prior GWAS association	Glycerophosphocholines	Glycerophospholipids	Lipids and lipid-like molecules	-19.107	C40H78NO7P	[M + H]+	13.2	null		1-(1Z-hexadecenyl)-2-(9Z-hexadecenoyl)-sn-glycero-3-phosphocholine	Training Set;PubChem:(86583494 86583495);additional	CCCCCCCCCCCCCCC=COCC(COP(=O)(O)OCC[N+](C)(C)C)OC(=O)CCCCCCC=CCCCCCCC	-313.004	C38H80NO7P	[M + Na]+	11.8	10-[[4,4-dimethoxy-2-(octadecoxymethyl)butoxy]-hydroxyphosphoryl]oxydecyl-trimethylazanium		SCHEMBL10596886	PubChem:(21288414 21288415)	CCCCCCCCCCCCCCCCCCOCC(CC(OC)OC)COP(=O)(O)OCCCCCCCCCC[N+](C)(C)C	-250.551	C42H79NO5	[M + K]+	15.4	null		87903319	PubChem:(87903319 87903322)
QI1841	141.041	2.16	1488	TRUE	NA	0	See SIRIUS predictions	5	NA	MSMS_captured	SLC2A9			Azoles	Organoheterocyclic compounds	-133.432	C4H4N4O2	[M + H]+	2.3	(E)-bis(isocyanato-methyl)-diazene		(E)-bis(isocyanato-methyl)-diazene	PubChem:(24976808)	C(N=C=O)N=NCN=C=O	-134.527	C4H4N4O2	[M + H]+	0.4	null		SCHEMBL13063198	PubChem:(136618746)	C(=C1N=NC(=CO)N=N1)O	-134.634	C4H4N4O2	[M + H]+	-1.8	1,3,4,6-tetrahydroimidazo[4,5-d]imidazole-2,5-dione		Imidazo(4,5-d)imidazole-2,5(1H,3H)-dione, diacetyltetrahydro-	PubChem:(3085836)
QI2727	191.055	3.08	1498	TRUE	NA	0	See SIRIUS predictions	5	NA	MSMS_captured	COMT					-151.982	C7H10O6	[M + H]+	NA	null		SCHEMBL5178003	PubChem:(87791689)	C(C(=C(CO)CO)C(=O)O)C(=O)O	-157.053	C7H10O6	[M + H]+	NA	null		SCHEMBL7418039	PubChem:(88140032)	C=CCOC(C(C(=O)O)O)C(=O)O	-160.576	C7H10O6	[M + H]+		null		53630901	PubChem:(53630901)
QI9680	142.086	7.62	1500	TRUE	NA	0	See SIRIUS predictions	5	NA	MSMS_captured	PYROXD2,SORCS1,PCGF5,MYOF,SMNDC1,GPAM		Amino acids, peptides, and analogues	Carboxylic acids and derivatives	Organic acids and derivatives	-101.899	C7H11NO2	[M + H]+	-2	null		58998101	PubChem:(58998101)	[CH]N1CCC(CC1)C(=O)O	-139.584	C7H11NO2	[M + H]+	-2.1	4-Pyridinecarboxylicacid, 1,2,3,6-tetrahydro-1-methyl-		N-Methylisoguvacine	MeSH:(12514709);PubChem:(12514709);KEGG Mine	CN1CCC(=CC1)C(=O)O	-141.524	C7H11NO2	[M + H]+	-2	null		SCHEMBL9978453	PubChem:(88545089)
QI13785	202.144	2.64	1507	TRUE	NA	0	See SIRIUS predictions	5	NA	MSMS_captured	NAT8					-121.341	C10H19NO3	[M + H]+	NA	L-Valine, N-(3-methyl-1-oxobutyl)-		3-methyl-2-(3-methylbutanamido)butanoic acid	PubChem:(14719967 14719968 42255502);KEGG Mine:(null)	CC(C)CC(=O)NC(C(C)C)C(=O)O	-125.342	C10H19NO3	[M + H]+	NA	null		AKOS026778555	PubChem:(104470519)	CC(C)CC(=O)NC(C)C(C)C(=O)O	-125.343	C10H19NO3	[M + H]+		null		43467775	PubChem:(43467775 61144761 103926412);ZINC bio:(ZINC13351730 ZINC13351734)
QI9297	231.145	8.2	1544	TRUE	NA	0	See SIRIUS predictions	5	NA	MSMS_captured	NAT8		Amino acids, peptides, and analogues	Carboxylic acids and derivatives	Organic acids and derivatives	-34.4887	C9H18N4O3	[M + H]+	-1.3	(2S)-2-acetamido-6-(diaminomethylideneamino)hexanoic acid		SCHEMBL468736	PubChem:(22971899)	CC(=O)NC(CCCCN=C(N)N)C(=O)O	-356.898	C9H14B2N4O2	[M + H]+	2.1128	null		SCHEMBL15459868	PubChem:(89958193)	B(C)(N(B(C)O)C1=NN2C=CC=C(C2=N1)C)O
QI3403	147.076	4.24	1546	TRUE	NA	0	See SIRIUS predictions	5	NA	MSMS_captured	DHTKD1					-29.8299	C5H10N2O3	[M + H]+	NA	glutamin	L-Glutamine, D-Glutamine	DL-Glutamine	HMDB:(641 3423);ZINC bio:(ZINC01532526 ZINC01532609);HSDB:(56-85-9);MeSH:(5961 145815);Plantcyc:(GLN GLUTAMIDE);PubMed:(null);KNApSAcK:(1359);Natural Products:(UNPD3701);PubChem:(738 5961 145815 3949139 5460862 5460863 5460865 5460866 5460870 5460871 6992086 6992096 11789351 15560190 15560193 15560194 16213341 16217249 16217534 16217562 16217702 25244553 56835788 57616937 58203006 59274060 595844…	C(CC(=O)N)C(C(=O)O)N	-106.236	C5H10N2O3	[M + H]+	NA	|A-glutamine		Isoglutamine	PubChem:(164697 445883 5288447 7015181 7019822 25203472 57998749 101152420);YMDB Mine:(null);ZINC bio:(ZINC02508203 ZINC02560808);EcoCyc Mine:(null);MeSH:(164697 445883);KEGG:(C16673);PubMed:(null);Biocyc:(CPD-12296 ISOGLUTAMINE)	C(CC(=O)O)C(C(=O)N)N	-120.385	C5H10N2O3	[M + H]+		null			EcoCyc Mine:(null)
QI7090	240.102	8.54	1551	TRUE	NA	0	See SIRIUS predictions	5	NA	MSMS_captured	SLC22A2,SLC16A9				Benzenoids	-159.05	C15H13NO2	[M + H]+	3	ethyl 9H-indeno[2,1-c]pyridine-3-carboxylate		9H-Indeno[2,1-c]pyridine-3-carboxylic acid, ethyl ester	PubChem:(4713448);PubMed	CCOC(=O)C1=NC=C2CC3=CC=CC=C3C2=C1	-166.755	C12H14FNO3	[M + H]+	1.7	null		AKOS012271851	PubChem:(62973593)	C1CN(CCOC1)C2=C(C=C(C=C2)F)C(=O)O
QI6204	358.295	7	1564	TRUE	NA	0			NA	MSMS_captured	THEM4								NA									NA
QI6879	200.128	8.17	1567	TRUE	NA	0	See SIRIUS predictions	5	NA	MSMS_captured	SLC16A9		Carboxylic acid derivatives	Carboxylic acids and derivatives	Organic acids and derivatives	-110.567	C10H17NO3	[M + H]+	0.9	6-[[(E)-but-2-enoyl]amino]hexanoic acid		SCHEMBL9829252	PubChem:(20132053 54131804)	CC=CC(=O)NCCCCCC(=O)O	-114.211	C10H17NO3	[M + H]+	0.6	null		AKOS011702023	PubChem:(62414159)	C1CC(C1)NC(=O)CCCCC(=O)O	-117.12	C10H17NO3	[M + H]+	0.6	6-(cyclopropanecarbonylamino)hexanoic acid		CTK7J3451	PubChem:(16781815)
QI12128	653.549	4.98	1569	TRUE	NA	0	See SIRIUS predictions	5	NA	MSMS_captured	MBOAT7		Diradylglycerols	Glycerolipids	Lipids and lipid-like molecules	-69.1643	C43H72O4	[M + H]+	14.9	null		138222756	PubChem:(138222756)	CCCCCCCCCCCCC(CCCCCCCC(=O)O)OC(=O)CCC=CCC=CCC=CCC=CCC=CCC=CCC	-178.951	C44H68N4	[M + H]+	13.8	null		15243287	PubChem:(15243287)	CCCC1(C2=CC=C(N2)C(C3=CC=C(N3)C(C4=CC=C(N4)C(C5=CC=C1N5)(CCC)CCC)(CCC)CCC)(CCC)CCC)CCC	-235.146	C42H70N4	[M + Na]+	13.8	2,8-Bis(diheptylaminomethyl)phenazine		CHEMBL3249588	PubChem:(479380);PubMed
QI7137	180.102	8.65	1585	TRUE	NA	0	See SIRIUS predictions	5	NA	MSMS_captured	SLC47A1			Heteroaromatic compounds	Organoheterocyclic compounds	-138.23	C10H13NO2	[M + H]+	2.3	Enamine_005022		2384525	PubChem:(2384525 2384526);PubMed	CC1=CC=C(C=C1)NCCC(=O)O	-144.9	C10H13NO2	[M + H]+	1.5	2,2-dimethyl-3-pyridin-3-ylpropanoic acid		2,2-Dimethyl-3-(pyridin-3-yl)propanoic acid	PubChem:(15221862)	CC(C)(CC1=CN=CC=C1)C(=O)O	-147.079	C10H13NO2	[M + H]+	2.56471	ethyl (4-methylphenyl)carbamate		ethyl N-(4-methylphenyl)carbamate	PubChem:(528090);PubMed
QI12470	226.038	4.7	1598	TRUE	NA	0	See SIRIUS predictions	5	NA	MSMS_captured	FAAH			Azoles	Organoheterocyclic compounds	-180.704	C7H10FN3O2	[M + K]+	0.1	null		84660870	PubChem:(84660870)	C1=NN(C(=N1)CCC(=O)O)CCF	-181.467	C7H15NOS3	[M + H]+	0.9	null		SULFORAMATE	MeSH:(10443664);PubChem:(10443664);PubMed	CSC(=S)NCCCCS(=O)C	-166.961	C6H11NO6S	[M + H]+	-1.7	(2R)-6-amino-6-oxo-2-sulfohexanoic acid		11264596	PubChem:(11264596 11379109)
QI11516	226.082	5.6	1613	TRUE	NA	0	See SIRIUS predictions	5	NA	MSMS_captured	RSAD2,ADH1A			Pyrimidine nucleosides	Nucleosides, nucleotides, and analogues	-75.1656	C9H11N3O4	[M + H]+	-2.2	Cytosine analog		34989-27-0	MeSH:(65395);PubChem:(65395 451444 12795778 23624144 44283402);PubMed	C1=CN(C(=O)N=C1N)C2C3C(O3)C(O2)CO	-75.8744	C9H11N3O4	[M + H]+	-1.11019	Cyclo-C			SuperNatural:(SN00006072 SN00067896);ZINC bio:(ZINC03882034 ZINC04027061);additional;MeSH:(25051);PubMed;NORMAN:(NS00044518);COCONUT:(CNP0069000 CNP0341171);PubChem:(25051 279063 498102 7048613 7061347 7077019 6093264 6540819 6560411 6708791 11790863 11869682 11871025 11957459 18528110 24820137 24867629 40467783 57288085 59083442 71627179 71744244 71120094 71121533 83290727 92211512 94000331 1187…	C1=CN2C3C(C(C(O3)CO)O)OC2=NC1=N	-87.5992	C9H11N3O4	[M + H]+	-2.2	4-amino-1-(7-hydroxy-2,5-dioxabicyclo[2.2.1]heptan-3-yl)pyrimidin-2-one		32830-01-06	EcoCyc Mine;PubChem:(434002 13245506 13245507 98541542);YMDB Mine;KEGG Mine
QI3870	603.534	4.82	1645	TRUE	NA	0			NA	Not detected in pool	MBOAT7								NA									NA
QI9655	148.097	7.67	1649	TRUE	NA	0	See SIRIUS predictions	5	NA	MSMS_captured	NAT8		Amino acids, peptides, and analogues	Carboxylic acids and derivatives	Organic acids and derivatives	-85.5402	C6H13NO3	[M + H]+	-0.576568	Homoserine,O-ethyl-		2-Amino-4-ethoxybutanoic acid	COCONUT:(CNP0109857);Natural Products:(UNPD35087);PubChem:(547689 176954 106702799);SuperNatural:(SN00240276);YMDB Mine;ZINC bio:(ZINC05859093 ZINC13352843);EcoCyc Mine;KEGG Mine	CCOCCC(C(=O)O)N	-93.8795	C6H13NO3	[M + H]+	-2.6	null		SCHEMBL6983475	PubChem:(63038750 88325989)	CNC(CCOC)C(=O)O	-106.744	C6H13NO3	[M + H]+	-2.8	2-(ethylamino)-4-hydroxybutanoic acid		SCHEMBL10936193	PubChem:(17922669 54197422)
QI4584	323.121	5.49	1660	TRUE	NA	0			NA	MSMS_captured	CYP4A11,SLC17A1								NA									NA
QI8492	246.181	11.04	1663	TRUE	NA	0	See SIRIUS predictions	5	NA	MSMS_captured	RNPEP		Amino acids, peptides, and analogues	Carboxylic acids and derivatives	Organic acids and derivatives	-131.301	C11H23N3O3	[M + H]+	-0.4	null		112683624	PubChem:(112683624)	CCCCNC(=O)CNCC(=O)NCCOC	-278.225	C11H19B2N3O2	[M + H]+	1.69226	N-[3-[[hydroxy(methyl)boranyl]amino]-1,2,3,4-tetrahydroquinolin-7-yl]-methylboronamidic acid		SCHEMBL13213559	PubChem:(59437384)	B(C)(NC1CC2=C(C=C(C=C2)NB(C)O)NC1)O
QI10969	170.093	6	1668	TRUE	NA	0	See SIRIUS predictions	5	NA	MSMS_captured	AGXT2			Carboxylic acids and derivatives	Organic acids and derivatives	-141.348	C7H11N3O2	[M + H]+	-0.2	N''-(2-cyanoacetyl)butanehydrazide		AKOS002944990	PubChem:(19167102)	CCCC(=O)NNC(=O)CC#N	-145.991	C7H11N3O2	[M + H]+	-0.1	null		131178038	PubChem:(131178038)	CC(=O)NNC(=O)C(C)(C)C#N	-149.395	C7H11N3O2	[M + H]+	0.2	null		131152829	PubChem:(131152829)
QI2236	597.235	2.51	1676	TRUE	NA	0	See SIRIUS predictions	5	NA	MSMS_captured	UGT1A10 | UGT1A3 | UGT1A4 | UGT1A5 | UGT1A6 | UGT1A7 | UGT1A8 | UGT1A9		Amino acids, peptides, and analogues	Carboxylic acids and derivatives	Organic acids and derivatives	-293.011	C33H32N4O7	[M + H]+	3.4	4-{[1-(2-{[2-(3,4-dimethoxyphenyl)ethyl]amino}-2-oxoethyl)-2,4-dioxo-1,4-dihydroquinazolin-3(2H)-yl]methyl}-N-(furan-2-ylmethyl)benzamide		STL135904	PubChem:(46247609)	COC1=C(C=C(C=C1)CCNC(=O)CN2C3=CC=CC=C3C(=O)N(C2=O)CC4=CC=C(C=C4)C(=O)NCC5=CC=CO5)OC	-353.966	C34H28N8O3	[M + H]+	3.3	null		57231561	PubChem:(57231561 136612139 136413813)	C1=CC(=CC=C1C2=CC=C(O2)C3=CC=C(C=C3)C4=NC5=C(N4)C=C(C=C5)NC(=O)CN)C6=NC7=C(N6)C=C(C=C7)NC(=O)CN	-484.723	C22H32N10O10	[M + H]+	-4.8	null		7,7'-Ethylenebis[2-amino-8,9-dihydro-9-beta-D-ribofuranosyl-7H-purin-6(1H)-one]	PubChem:(136917691)
QI9645	319.165	7.68	1694	TRUE	NA	0	See SIRIUS predictions	5	NA	MSMS_captured	ACSM2A		Indoles	Indoles and derivatives	Organoheterocyclic compounds	-255.883	C17H22N2O4	[M + H]+	1.8	null		AKOS026370320	PubChem:(120522573)	COC1=CC=CC2=C1C(=CN2)CC(=O)NCCCCCC(=O)O	-356.435	C14H23FN2O5	[M + H]+	0.2	null		SCHEMBL18426459	PubChem:(126509684 126509685)	COCCOCC1CC(CN1C(=O)C2CCCN2C(=O)O)F	-288.743	C10H22N8O2S	[M + H]+		null		AKOS019474920	PubChem:(80906132)
QI13375	504.208	3.26	1703	TRUE	NA	0	See SIRIUS predictions	5	NA	MSMS_captured	ACOT2		Terpene glycosides	Prenol lipids	Lipids and lipid-like molecules	-281.868	C22H33NO12	[M + H]+	-2.7	null		11049395	PubChem:(11049395)	CC(=O)NC1C(C(C(OC1OCC2=CC=C(C=C2)OC)CO)OC3C(C(C(C(O3)CO)O)O)O)O	-472.981	C23H29N5O8	[M + H]+	-1.1	null		3-[[1-(2-Deoxy-beta-D-ribofuranosyl)-4-amino-1H-benzimidazole-5-yl]methyl]thymidine	PubChem:(15509857)	CC1=CN(C(=O)N(C1=O)CC2=C(C3=C(C=C2)N(C=N3)C4CC(C(O4)CO)O)N)C5CC(C(O5)CO)O	-376.633	C22H34ClN3O8	[M + H]+	1.7	1-[(2S,3S,4S,5R,6R)-2-butoxy-3,4,5-trihydroxy-6-(hydroxymethyl)oxan-3-yl]-3-(2-chloroethyl)-1-[(2,3-dimethylphenyl)methyl]-3-nitrosourea		SCHEMBL10882959	PubChem:(18602908)
QI6840	615.336	8.12	1704	TRUE	NA	0			NA	MSMS_captured	CPS1								NA									NA
QI2146	149.026	2.5	1710	TRUE	NA	0	See SIRIUS predictions	5	NA	MSMS_captured	KYAT3			Heteroaromatic compounds	Organoheterocyclic compounds	-95.0919	C7H5N2P	[M + H]+	1.8	null		SCHEMBL18754176	PubChem:(129043455)	C1=CC=C(C=C1)P=NC#N	-171.22	C5H6ClFN2	[M + H]+	1.7	null		5-chloro-4-fluoro-1,3-dimethyl-1H-pyrazole	PubChem:(122163193)	CC1=NN(C(=C1F)Cl)C
QI10958	358.277	6.01	1719	TRUE	NA	0	See SIRIUS predictions	5	NA	MSMS_captured	CYP4F2		Carboxylic acids	Carboxylic acids and derivatives	Organic acids and derivatives	-198.418	C20H39NO2S	[M + H]+	7.3	Trans Delta2 Palmitenoyl-Coenzymea			COCONUT:(CNP0021217);PubChem:(3378216);PubChem class - bio and metabolites	CCCCCCCCCCCCCCCC(=O)SCCNC(=O)C	-309.076	C22H35BO3	[M + H]+	6.30629	null		(3S)-1-(Benzyloxy)-3-(4,4,5,5-tetramethyl-1,3,2-dioxaborolane-2-yl)-1-nonene	PubChem:(102219151)	B1(OC(C(O1)(C)C)(C)C)C(CCCCCC)C=COCC2=CC=CC=C2	-314.537	C15H37N5O3	[M + Na]+	-2	null		SCHEMBL15256838	PubChem:(89804223)
QI1459	331.129	2.09	1725	TRUE	NA	0	See SIRIUS predictions	5	NA	MSMS_captured	UGT1A10 | UGT1A3 | UGT1A4 | UGT1A5 | UGT1A6 | UGT1A7 | UGT1A8 | UGT1A9		Nitrobenzenes	Benzene and substituted derivatives	Benzenoids	-195.481	C17H18N2O5	[M + H]+	3.3	N-(2-methoxy-5-methylphenyl)-2-(2-methyl-4-nitrophenoxy)acetamide		AKOS003012909	PubChem:(1406693)	CC1=CC(=C(C=C1)OC)NC(=O)COC2=C(C=C(C=C2)[N+](=O)[O-])C	-358.71	C14H19FN2O6	[M + H]+	1.3	null		SCHEMBL14340497	PubChem:(59028765)	CCCC(=O)OCN1C=C(C(=O)N(C1=O)COC(=O)CCC)F	-278.104	C12H19ClN6O3	[M + H]+	0.8	null		123910809	PubChem:(123910809)
QI13448	271.242	3.12	1730	TRUE	NA	0	See SIRIUS predictions	5	NA	MSMS_captured	UGT2B15		Diterpenoids	Prenol lipids	Lipids and lipid-like molecules	-85.2797	C20H30	[M + H]+	6.9	null		59222805	PubChem:(59222805)	C1CC2CCC1C3C2C4CCC3C5C4C6CCC5CC6	-182.865	C17H31FO	[M + H]+	6.4	null		SCHEMBL19446451	PubChem:(131995380)	CCCC1CCC(CC1)C2CCC(CC2)C(C)(O)F	-248.817	C14H30BNO3	[M + H]+	3.5714	N-butyl-N-[2-[(4-methyl-1,3,2-dioxaborinan-2-yl)oxy]ethyl]butan-1-amine		SCHEMBL2760927	PubChem:(18000517)
QI722	269.226	1.85	1740	TRUE	1	0	trans-retinol	1,5	1	MSMS_captured	TTR	Retinol transport				-82.7226	C20H30O	[M - H2O + H]+	5.5	3,7-Dimethyl-1-(2,6,6-trimethylcyclohexen-1-yl)nona-3,5,7-trien-2-one			PubChem:(91288354);PubMed		-87.5093	C20H30O	[M - H2O + H]+	5.8	3,7-Dimethyl-9-(2,6,6-trimethyl-cyclohex-1-enyl)-nona-2,4,6-trienal	7,8-Dihydroretinal				-89.6805	C20H30O	[M - H2O + H]+	4.9				PubChem:(123690463)
QI2718	202.086	3.07	1758	TRUE	NA	0	See SIRIUS predictions	5	NA	MSMS_captured	THEM4,ACSM2A				Benzenoids	-79.7556	C12H11NO2	[M + H]+	2.1779	3-Isoquinolinepropanoic acid		3-(ISOQUINOLIN-3-YL)PROPANOIC ACID	PubChem:(14873270)	C1=CC=C2C=NC(=CC2=C1)CCC(=O)O	-80.4432	C12H11NO2	[M + H]+	2.1779	Oprea1_355530		4-quinolinepropanoic acid	PubChem:(264736)	C1=CC=C2C(=C1)C(=CC=N2)CCC(=O)O	-81.5952	C12H11NO2	[M + H]+	2.27033	2-Quinolinepropanoicacid			PubChem:(264313 6993659);PubMed;PubChem class - bio and metabolites
QI2044	338.268	2.36	1770	TRUE	1	0	linoleoyl glycine	1,5	1	MSMS_captured	FAAH	Fatty acid metabolism	Amino acids, peptides, and analogues	Carboxylic acids and derivatives	Organic acids and derivatives	-80.1889	C20H35NO3	[M + H]+	5.9	linoleoyl glycine			COCONUT:(CNP0215585);PubChem:(4372 5353808 6433346 9997235);CHEBI:(93339);additional;MeSH:(6433346);PubChem class - safety and toxic;Training Set;PubMed	CCCCCC=CCC=CCCCCCCCC(=O)NCC(=O)O	-69.567	C18H34F3NO	[M + H]+	8	null		72189776	PubChem:(72189776)	CCCCCCCCCCCCCCCC(=O)NCC(F)(F)F	-74.3874	C18H37NO3	[M + Na]+	5	null			PubChem:(85869652);PubChem class - safety and toxic
QI15464	377.194	1.85	1797	TRUE	NA	0			NA	Detected but no MSMS	ACOT2								NA									NA
QI13988	314.269	2.5	1810	TRUE	1	0	palmytoyl glycyine	5,6	NA	MSMS_captured	FAAH	Fatty acid metabolism				-38.7866	C18H35NO3	[M + H]+	NA	Palmitoylglycine	Palmitoylglycine	N-Palmitoylglycine	HMDB:(13034);PubChem:(151008 4430570 131709119);CHEBI:(142655 39540);ZINC bio:(ZINC08689962);MeSH:(151008);Training Set:(null);PubMed:(null)	CCCCCCCCCCCCCCCC(=O)NCC(=O)O	-82.2458	C18H35NO3	[M + H]+	NA	2-(14-methylpentadecanoylamino)acetic acid		64219-54-1	PubChem:(325092);KEGG Mine:(null)	CC(C)CCCCCCCCCCCCC(=O)NCC(=O)O	-89.5314	C18H35NO3	[M + H]+		null		AKOS005284032	PubChem:(54789483)
QI1568	333.144	2.1	1837	TRUE	NA	0	See SIRIUS predictions	5	NA	MSMS_captured	UGT1A10 | UGT1A3 | UGT1A4 | UGT1A5 | UGT1A6 | UGT1A7 | UGT1A8 | UGT1A9			Phenol ethers	Benzenoids	-180.489	C17H20N2O5	[M + H]+	0.6	null		4-[(1,4,7,10-Tetraoxacyclododecane-2-yl)methoxy]phthalonitrile	PubChem:(101486937)	C1COCCOC(COCCO1)COC2=CC(=C(C=C2)C#N)C#N	-164.041	C17H16B2N2O4	[M + H]+	2.73552	null		SCHEMBL840396	PubChem:(66813598)	B(C1=CC=CC=C1C#N)(O)OCCCOB(C2=CC=CC=C2C#N)O	-437.245	C14H21FN2O6	[M + H]+	-1.8	null		SCHEMBL19536821	PubChem:(132074520)
QI6365	314.232	7.37	1839	TRUE	1	0	CAR(10:1)	1,5	1	MSMS_captured	ACADM	Fatty acid metabolism	Fatty acid esters	Fatty Acyls	Lipids and lipid-like molecules	-47.7865	C17H31NO4	[M + H]+	3.3	9-Decenoylcarnitine		N-Acetylallolactosamine	COCONUT:(CNP0085207);PubChem:(53481651 53481652);CHEBI:(88543);PubChem class - bio and metabolites;YMDB:(1528);PubMed	C[N+](C)(C)CC(CC(=O)O)OC(=O)CCCCCCCC=C	-69.1474	C17H31NO4	[M + H]+	3.3	null		(2R)-N,N,N-Trimethyl-2-(3-decenoyloxy)-3-carboxylato-1-propanaminium	PubChem:(101270050)	CCCCCCC=CCC(=O)OC(CC(=O)O)C[N+](C)(C)C	-84.3619	C17H31NO4	[M + H]+	3.1	cis-4-decenoylcarnitine		CIS-4-DECENOYL CARNITINE	PubChem:(57357170 57357171 71464497 71464498 89350726 89350727 117818890 117818891);PubMed;CHEBI:(73048)
QI190	652.55	1.66	1844	TRUE	NA	0	See SIRIUS predictions	5	NA	MSMS_captured	ACOT2			Sphingolipids	Lipids and lipid-like molecules	-258.627	C39H73NO6	[M + H]+	12.7	null		91538968	PubChem:(91538968)	CCCCCCCCCCCCCCCCCC(=O)ON1C(CC2(C(C1(C)CCC)C)OCC(CO2)(CC)COC(=O)C)(C)CC	-209.649	C37H75NO6	[M + Na]+	12.7	null		SCHEMBL13515812	PubChem:(89105989)	CCCCCCCCCCCCCCOCC(COC(=O)NCCOC(C)CO)OCCCCCCCCCCCCCC	-242.27	C38H71N5O2	[M + Na]+	13.2	null		54374240	PubChem:(54374240)
QI7703	205.155	11.07	1850	TRUE	NA	0	See SIRIUS predictions	5	NA	MSMS_captured	SHMT2		Amino acids, peptides, and analogues	Carboxylic acids and derivatives	Organic acids and derivatives	-106.366	C9H20N2O3	[M + H]+	-3.2	null		2-Amino-6-(trimethylaminio)-5-hydroxyhexanoate	PubChem:(101414706 118863836);KEGG Mine	C[N+](C)(C)CC(CCC(C(=O)O)N)O	-125.245	C9H20N2O3	[M + H]+	-0.444803	null		101706604	PubChem:(101706604)	C(CCNCCCO)CC(C(=O)O)N	-133.4	C9H20N2O3	[M + H]+	-2.7	null		AKOS012353122	PubChem:(63053390)
QI12663	263.103	4.46	1857	TRUE	NA	0	See SIRIUS predictions	5	NA	MSMS_captured	ALMS1		Indoles	Indoles and derivatives	Organoheterocyclic compounds	-175.712	C13H14N2O4	[M + H]+	2	1H-Indole-1-pentanoic acid, 5-nitro-		194601-05-3	PubChem:(21202644)	C1=CC2=C(C=CN2CCCCC(=O)O)C=C1[N+](=O)[O-]	-107.529	C14H10N6	[M + H]+	1.56871	null		114608196	PubChem:(114608196)	C1=CC=C2C(=C1)C(=CC=N2)C3=NC4=NC=NC(=C4N3)N	-168.36	C10H15FN2O5	[M + H]+	-1.1	null		SCHEMBL16647474	PubChem:(118019418)
QI6721	580.279	7.9	1868	TRUE	NA	0	See SIRIUS predictions	5	NA	MSMS_captured	FADS1 | FADS2		Carbohydrates and carbohydrate conjugates	Organooxygen compounds	Organic oxygen compounds	-309.81	C23H41N5O12	[M + H]+	-10.8	null		71477156	PubChem:(71477156)	C1CN(CCN(CCN(CCN1CCC(=O)NC2C(C(C(OC2O)CO)O)O)CC(=O)O)CC(=O)O)CC(=O)O	-297.834	C21H43N5O12	[M + Na]+	-8	Propikacin			COCONUT:(CNP0379404);MeSH:(9872451);PubChem:(68557 9872451 70693514);PubMed;PubChem class - drug	C1C(C(C(C(C1NC(CO)CO)OC2C(C(C(C(O2)CO)O)N)O)O)OC3C(C(C(C(O3)CN)O)O)N)N
QI3785	490.207	4.74	1883	TRUE	NA	0	See SIRIUS predictions	5	NA	MSMS_captured	COMT		Amino acids, peptides, and analogues	Carboxylic acids and derivatives	Organic acids and derivatives	-219.307	C25H31NO9	[M + H]+	0.509379	Ethylmorphine 6-Glucuronide		Ethylmorphine 6-Glucuronide	PubChem:(15764785 71316640 98048979 98457020)	CCOC1=C2C3=C(CC4C5C3(CCN4C)C(O2)C(C=C5)OC6C(C(C(C(O6)C(=O)O)O)O)O)C=C1	-260.635	C26H27N5O5	[M + H]+	1.5	4-N-[(3-methoxyphenyl)methyl]-6-N-[[4-(morpholine-4-carbonyl)phenyl]methyl]pyrimidine-4,6-dicarboxamide		SCHEMBL4720513	PubChem:(58784397)	COC1=CC=CC(=C1)CNC(=O)C2=NC=NC(=C2)C(=O)NCC3=CC=C(C=C3)C(=O)N4CCOCC4	-546.124	C25H27B2NO8	[M + H]+	2.4709	null		BEA1_019172	PubChem:(24085716)
QI14127	286.237	2.43	1893	TRUE	1	0	N-myristoyl-glycine	4,5	3	MSMS_captured	FAAH	Fatty acid metabolism	Fatty amides	Fatty Acyls	Lipids and lipid-like molecules	-214.004	C16H31NO3	[M + H]+	5.4	N-Myristoyl-gly	Myristoylglycine	Myristoyl-Gly-OH	COCONUT:(CNP0364014);HMDB:(13250);PubChem:(72348 4060556);CHEBI:(86500 87142);ZINC bio:(ZINC71788297);PubChem class - bio and metabolites;MeSH:(72348);PubMed	CCCCCCCCCCCCCC(=O)NCC(=O)O	-215.449	C16H31NO3	[M + H]+	4.8	null		AKOS010638912	PubChem:(61380769)	CCCCCCCCCCCC(=O)N(C)CC(=O)OC	-218.972	C16H31NO3	[M + H]+	5	Glycine, N-methyl-N-(1-oxotridecyl)-		N-Tridecanoylsarcosine	PubChem:(13318292 57782454)
QI588	480.368	1.82	0	NA	NA	0			NA	MSMS_captured	ACOX1								NA									NA
QI15785	179.143	1.77	2	NA	NA	0			NA	MSMS_captured	ACOX1								NA									NA
QI15628	215.164	1.82	4	NA	NA	0			NA	Detected but no MSMS	ACOX1								NA									NA
QI565	137.132	1.82	4	NA	NA	0			NA	MSMS_captured	ACOX1								NA									NA
QI409	495.405	1.77	9	NA	NA	0			NA	MSMS_captured	ACOX1		Diradylglycerols	Glycerolipids	Lipids and lipid-like molecules	-47.4653	C30H54O5	[M + H]+	9.7	null		138226515	PubChem:(138226515)	CCCCCCCCCCC(=O)OCC(CO)OC(=O)CCCCCCCC=CCC=CCCC	-270.425	C24H55N4O4P	[M + H]+	3.5	bis[bis(2-methoxyethyl)amino]-bis[butyl(ethyl)amino]phosphanium		18769722	PubChem:(18769722)	CCCCN(CC)[P+](N(CC)CCCC)(N(CCOC)CCOC)N(CCOC)CCOC	-282.827	C26H56N4O2	[M + K]+	9.3	null		SCHEMBL1419777	PubChem:(87241273)
QI445	487.4	1.78	9	NA	NA	0			NA	MSMS_captured	ACOT6								NA									NA
QI9113	263.146	8.52	11	NA	NA	1	Creatine	2	NA	MSMS_captured	SPATA5L1								NA									NA
QI7079	438.179	8.51	11	NA	NA	1	Creatine	2	NA	MSMS_captured	SPATA5L1								NA									NA
QI9112	416.197	8.52	11	NA	NA	1	Creatine	2	NA	MSMS_captured	SPATA5L1								NA									NA
QI7085	154.059	8.53	11	NA	NA	1	Creatine	2	NA	MSMS_captured	SPATA5L1								NA									NA
QI9111	170.032	8.52	11	NA	NA	1	Creatine	2	NA	MSMS_captured	SPATA5L1								NA									NA
QI9110	171.036	8.52	11	NA	NA	1	Creatine	2	NA	MSMS_captured	SPATA5L1								NA									NA
QI7086	307.11	8.53	11	NA	NA	1	Creatine	2	NA	MSMS_captured	SPATA5L1								NA									NA
QI7080	285.128	8.52	11	NA	NA	1	Creatine	2	NA	MSMS_captured	SPATA5L1								NA									NA
QI9211	160.034	8.32	14	NA	NA	1	Proline	2	NA	MSMS_captured	AC007326.4 | PRODH								NA									NA
QI6976	138.052	8.31	14	NA	NA	1	Proline	2	NA	MSMS_captured	AC007326.4 | PRODH								NA									NA
QI6984	297.079	8.32	14	NA	NA	1	Proline	2	NA	MSMS_captured	AC007326.4 | PRODH								NA									NA
QI6985	313.053	8.32	14	NA	NA	1	Proline	2	NA	MSMS_captured	AC007326.4 | PRODH								NA									NA
QI6983	176.008	8.32	14	NA	NA	1	Proline	2	NA	MSMS_captured	AC007326.4 | PRODH								NA									NA
QI6991	154.026	8.33	14	NA	NA	1	Proline	2	NA	MSMS_captured	AC007326.4 | PRODH								NA									NA
QI9499	183.96	7.83	27	NA	NA	1	Serine	2	NA	MSMS_captured	PHGDH								NA									NA
QI9508	265.923	7.82	27	NA	NA	1	Serine	2	NA	MSMS_captured	PHGDH								NA									NA
QI6688	181.962	7.82	27	NA	NA	1	Serine	2	NA	MSMS_captured	PHGDH,CPS1								NA									NA
QI6685	349.884	7.82	27	NA	NA	1	Serine	2	NA	MSMS_captured	PHGDH								NA									NA
QI11633	448.306	5.47	28	NA	NA	1	Glycocholic acid	2	NA	MSMS_captured	SLC10A1								NA									NA
QI4560	430.295	5.47	28	NA	NA	1	Glycocholic acid	2	NA	MSMS_captured	SLC10A1								NA									NA
QI8814	197.101	9.36	30	NA	NA	1	Arginine	2,3	NA	MSMS_captured	ARG1								NA									NA
QI7379	349.23	9.36	30	NA	NA	1	Arginine	2	NA	MSMS_captured	ARG1								NA									NA
QI7380	371.212	9.36	30	NA	NA	1	Arginine	2	NA	MSMS_captured	ARG1								NA									NA
QI15249	620.597	1.92	34	NA	NA	0			NA	MSMS_captured	CD36								NA									NA
QI12743	179.045	4.33	38	NA	NA	1	pseudouridine	2	NA	MSMS_captured	SLC28A1								NA									NA
QI3442	155.045	4.32	38	NA	NA	1	pseudouridine	2	NA	MSMS_captured	SLC28A1								NA									NA
QI3453	209.056	4.33	38	NA	NA	1	pseudouridine	2	NA	MSMS_captured	SLC28A1								NA									NA
QI7232	151.048	8.82	40	NA	NA	0			NA	MSMS_captured	SLC36A2								NA									NA
QI8963	130.069	8.82	40	NA	NA	0			NA	MSMS_captured	SLC36A2								NA									NA
QI12680	141.041	4.42	41	NA	NA	1	urate	2	NA	MSMS_captured	SLC2A9,SLC22A12								NA									NA
QI3504	170.039	4.41	41	NA	NA	1	urate	2	NA	MSMS_captured	SLC2A9,SLC22A12								NA									NA
QI3513	210.062	4.42	41	NA	NA	1	urate	2	NA	Not detected in pool	SLC2A9,SLC22A12								NA									NA
QI7338	257.147	9.19	44	NA	NA	1	Betaine	2,3	NA	MSMS_captured	SLC6A12								NA									NA
QI8853	235.165	9.19	44	NA	NA	1	Betaine	2	NA	MSMS_captured	SLC6A12,DMGDH								NA									NA
QI4247	177.066	5.19	48	NA	NA	0			NA	MSMS_captured	ACMSD								NA									NA
QI14793	240.073	2.07	51	NA	NA	0			NA	Not detected in pool	SLC2A9								NA									NA
QI1377	156.04	2.07	51	NA	NA	0			NA	MSMS_captured	SLC2A9,SLC22A12								NA									NA
QI1417	167.02	2.08	51	NA	NA	0			NA	MSMS_captured	SLC2A9,SLC22A12								NA									NA
QI9811	725.556	7.41	57	NA	NA	1	SM(d18:1/16:0)	2	NA	MSMS_captured	PCSK9		Phosphosphingolipids	Sphingolipids	Lipids and lipid-like molecules	-40.2804	C39H79N2O6P	[M + Na]+	12.4	null		134781385	PubChem:(134781385 134781386 138305106 138305107)	CCCCCCCCCCCCCCCCC=CC(C(COP(=O)(O)OCC[N+](C)(C)C)NC(=O)CCCCCCCCCCCC)O	-93.5721	C41H77N2O6P	[M + H]+	10.6	null		138162742	PubChem:(138162742 138162743)	CCCCCCCCCC=CCCC=CCCC=CC(C(COP(=O)(O)OCC[N+](C)(C)C)NC(=O)CCCCCCCC=CCCCC)O	-327.216	C43H78N2O4	[M + K]+	14.9	null		N-[2,3-Bis(oleoyloxy)propyl]-N,N-dimethylcyanomethanaminium	PubChem:(100997095)
QI9810	726.057	7.41	57	NA	NA	1	SM(d18:1/16:0)	2	NA	MSMS_captured	PCSK9								NA									NA
QI12764	414.3	4.3	67	NA	NA	1	Glycochenodeoxycolate	2,3,5	NA	MSMS_captured	SLC10A1		Bile acids, alcohols and derivatives	Steroids and steroid derivatives	Lipids and lipid-like molecules	-244.893	C26H39NO3	[M + H]+	5.8	null		SCHEMBL2446233	PubChem:(86677470 87389214 123156263)	CCC=CCC=CCC=CCC=CCC=CCC=CCCC(=O)NCCC(=O)OC	-377.076	C23H40FNO4	[M + H]+	3.4	null		SCHEMBL15800679	PubChem:(90222167)	CC1CCC2C(C3(C1C(CC3O)C)C)OC(C2(CC(C4CCC(CC4)F)N)O)O	-337.545	C19H39N7OS	[M + H]+	1.8	null		111653398	PubChem:(111653398)
QI3426	495.379	4.29	67	NA	NA	1	Glycochenodeoxycolate	2	NA	Not detected in pool	SLC10A1								NA									NA
QI3436	432.31	4.31	67	NA	NA	1	Glycochenodeoxycolate	2,3,5	NA	MSMS_captured	SLC10A1								NA									NA
QI15739	581.239	1.78	70	NA	NA	1	Bilirubin	2	NA	MSMS_captured	UGT1A10 | UGT1A3 | UGT1A4 | UGT1A5 | UGT1A6 | UGT1A7 | UGT1A8 | UGT1A9								NA									NA
QI422	299.139	1.77	70	NA	NA	1	Bilirubin	2	NA	MSMS_captured	UGT1A10 | UGT1A3 | UGT1A4 | UGT1A5 | UGT1A6 | UGT1A7 | UGT1A8 | UGT1A9								NA									NA
QI13066	115.051	3.79	82	NA	NA	0	5,6 dihydrouridine	3	NA	MSMS_captured	SLC28A1								NA									NA
QI3116	229.082	3.78	82	NA	NA	0	5,6 dihydrouridine	3	NA	MSMS_captured	SLC28A1								NA									NA
QI15493	257.226	1.84	83	NA	NA	0	Cholestan-3-one	2,5	NA	MSMS_captured	PCSK9								NA									NA
QI692	371.358	1.84	83	NA	NA	0			NA	Not detected in pool	PCSK9								NA									NA
QI14032	378.202	2.5	84	NA	NA	0			NA	Not detected in pool	UGT1A10 | UGT1A3 | UGT1A4 | UGT1A5 | UGT1A6 | UGT1A7 | UGT1A8 | UGT1A9								NA									NA
QI2180	333.144	2.5	84	NA	NA	0			NA	MSMS_captured	UGT1A10 | UGT1A3 | UGT1A4 | UGT1A5 | UGT1A6 | UGT1A7 | UGT1A8 | UGT1A9								NA									NA
QI8421	179.63	11.73	93	NA	NA	0	Ile-Pro-Lys	2	NA	MSMS_captured	PSMB9 | TAP1,PM20D2								NA									NA
QI6762	532.28	8.01	95	NA	NA	0	LPC(16:1)	2	NA	MSMS_captured	PKD2L1								NA									NA
QI8774	155.079	9.56	97	NA	NA	1	Ornithine	2	NA	MSMS_captured	ARG1								NA									NA
QI9489	582.295	7.86	101	NA	NA	0			NA	MSMS_captured	FADS1 | FADS2								NA									NA
QI6703	666.256	7.86	101	NA	NA	0			NA	MSMS_captured	FADS1 | FADS2								NA									NA
QI11418	714.506	5.68	118	NA	NA	0	PE(34:3)	4	NA	MSMS_captured	ALDH1A2								NA									NA
QI4773	718.536	5.68	118	NA	NA	1	PE(34:2)	3,4,5	NA	MSMS_captured	ALDH1A2								NA									NA
QI2188	694.579	2.5	133	NA	NA	0			NA	Not detected in pool	CYP4A11								NA									NA
QI2190	668.564	2.5	133	NA	NA	0			NA	Not detected in pool	CYP4A11								NA									NA
QI14012	315.134	2.5	140	NA	NA	0			NA	MSMS_captured	UGT1A10 | UGT1A3 | UGT1A4 | UGT1A5 | UGT1A6 | UGT1A7 | UGT1A8 | UGT1A9								NA									NA
QI13938	330.157	2.52	140	NA	NA	0			NA	MSMS_captured	UGT1A10 | UGT1A3 | UGT1A4 | UGT1A5 | UGT1A6 | UGT1A7 | UGT1A8 | UGT1A9								NA									NA
QI14719	299.139	2.09	143	NA	NA	1	Biliverdin	2	NA	MSMS_captured	UGT1A10 | UGT1A3 | UGT1A4 | UGT1A5 | UGT1A6 | UGT1A7 | UGT1A8 | UGT1A9								NA									NA
QI14569	301.118	2.1	143	NA	NA	1	Biliverdin	2	NA	MSMS_captured	UGT1A10 | UGT1A3 | UGT1A4 | UGT1A5 | UGT1A6 | UGT1A7 | UGT1A8 | UGT1A9								NA									NA
QI7191	105.074	8.74	153	NA	NA	1	Dimethylglycine	2	NA	MSMS_captured	DMGDH								NA									NA
QI14354	188.067	2.16	158	NA	NA	0			NA	MSMS_captured	SLC2A9								NA									NA
QI7638	531.29	10.57	168	NA	NA	0			NA	Detected but no MSMS	F12 | GRK6,KLKB1								NA									NA
QI13770	141.041	2.66	170	NA	NA	0			NA	MSMS_captured	SLC2A9,SLC22A12								NA									NA
QI9738	765.511	7.53	174	NA	NA	0			NA	MSMS_captured	SYNE2								NA									NA
QI5099	112.051	5.92	177	NA	NA	0	cytosine	3,5	NA	MSMS_captured	PHYHD1								NA									NA
QI4887	621.303	5.75	183	NA	NA	0			NA	MSMS_captured	SLCO1A2								NA									NA
QI9509	179.982	7.82	185	NA	NA	0			NA	MSMS_captured	SLC1A4								NA									NA
QI9708	308.183	7.6	188	NA	NA	0	CAR(8:1)	2	NA	MSMS_captured	SLC16A9								NA									NA
QI2694	682.56	3.03	195	NA	NA	0	GlcCer(34:1)	2	NA	Not detected in pool	ATP10D								NA									NA
QI904	644.632	1.9	197	NA	NA	0			NA	Not detected in pool	SPTLC3								NA									NA
QI1071	659.27	1.97	198	NA	NA	0			NA	MSMS_captured	UGT1A10 | UGT1A3 | UGT1A4 | UGT1A5 | UGT1A6 | UGT1A7 | UGT1A8 | UGT1A9								NA									NA
QI2974	86.0601	3.59	199	NA	NA	1	4-Acetamidobutanoate	3	NA	MSMS_captured	NAT2								NA									NA
QI15517	383.366	1.84	206	NA	NA	0			NA	Detected but no MSMS	ABCG8								NA									NA
QI9777	779.527	7.45	211	NA	NA	0	SM(d18:1/15:0)		NA	MSMS_captured	SYNE2								NA									NA
QI10309	285.005	6.44	215	NA	NA	0	5-Bromotryptophan	3	NA	MSMS_captured	EIF3D								NA									NA
QI261	658.54	1.69	230	NA	NA	0	DG(38:6)	6	NA	MSMS_captured	FADS1 | FADS2								NA									NA
QI6701	584.312	7.85	237	NA	NA	0			NA	MSMS_captured	DGAT2								NA									NA
QI14564	682.56	2.1	238	NA	NA	0			NA	Not detected in pool	ATP10D								NA									NA
QI11537	790.537	5.57	246	NA	NA	1	PE(40:7)	6	NA	MSMS_captured	ALDH1A2 | LIPC								NA									NA
QI6693	586.327	7.83	254	NA	NA	0	LPC(20:2)	4	NA	MSMS_captured	FADS1 | FADS2								NA									NA
QI9878	781.618	7.25	257	NA	NA	0	SM(d18:1/22:3)		NA	MSMS_captured	SYNE2								NA									NA
QI1480	631.24	2.09	258	NA	NA	0			NA	MSMS_captured	UGT1A10 | UGT1A3 | UGT1A4 | UGT1A5 | UGT1A6 | UGT1A7 | UGT1A8 | UGT1A9								NA									NA
QI6816	135.977	8.09	267	NA	NA	1	glycine	2	NA	MSMS_captured	CPS1								NA									NA
QI15932	648.519	1.69	270	NA	NA	0			NA	MSMS_captured	ACOT2								NA									NA
QI6823	647.283	8.09	273	NA	NA	0			NA	MSMS_captured	CPS1								NA									NA
QI13773	163.042	2.66	296	NA	NA	0			NA	MSMS_captured	FMO2								NA									NA
QI14010	599.25	2.5	299	NA	NA	0			NA	MSMS_captured	UGT1A1 | UGT1A10 | UGT1A3 | UGT1A4 | UGT1A5 | UGT1A6 | UGT1A7 | UGT1A8 | UGT1A9								NA									NA
QI11581	774.542	5.51	305	NA	NA	1	PE(P-40:7)/PE(O-40:8)	2	NA	MSMS_captured	SEMA3C								NA									NA
QI10524	142.047	6.28	310	NA	NA	0			NA	MSMS_captured	DMGDH,FMO3								NA									NA
QI9885	795.634	7.23	311	NA	NA	0			NA	MSMS_captured	SYNE2								NA									NA
QI9710	661.526	7.59	315	NA	NA	0			NA	Not detected in pool	SYNE2								NA									NA
QI15625	213.148	1.82	317	NA	NA	0			NA	MSMS_captured	ACOX1								NA									NA
QI1483	597.235	2.09	323	NA	NA	0			NA	MSMS_captured	UGT1A1 | UGT1A10 | UGT1A3 | UGT1A4 | UGT1A5 | UGT1A6 | UGT1A7 | UGT1A8 | UGT1A9								NA									NA
QI4952	583.255	5.79	326	NA	NA	0			NA	MSMS_captured	UGT1A1 | UGT1A10 | UGT1A3 | UGT1A4 | UGT1A5 | UGT1A6 | UGT1A7 | UGT1A8 | UGT1A9								NA									NA
QI6203	423.308	7	332	NA	NA	0			NA	Detected but no MSMS	TLCD2								NA									NA
QI244	676.55	1.69	334	NA	NA	0			NA	MSMS_captured	ACOT2								NA									NA
QI14741	331.164	2.09	336	NA	NA	0			NA	MSMS_captured	UGT1A10 | UGT1A3 | UGT1A4 | UGT1A5 | UGT1A6 | UGT1A7 | UGT1A8 | UGT1A9								NA									NA
QI6160	396.31	6.93	350	NA	NA	0	CAR(16:2)	4,5	NA	MSMS_captured	ACADVL								NA									NA
QI750	396.347	1.85	680	NA	NA	1		3	NA	MSMS_captured	CYP4F2					-113.051	C24H45NO3	[M + H]+	NA	N-oleoyl leucine		N-oleoyl leucine	PubChem:(52922067 75955260 89833093 89824993 122391302 135240011);CHEBI:(136616 134035)	CCCCCCCCC=CCCCCCCCC(=O)NC(CC(C)C)C(=O)O	-180.692	C22H47NO3	[M + Na]+	NA	10-[bis(2-hydroxyethyl)amino]octadecan-1-ol		19835318	PubChem:(19835318)	CCCCCCCCC(CCCCCCCCCO)N(CCO)CCO
QI13969	324.289	2.51	1188	NA	NA	1	Linoleoyl-EA	2	NA	MSMS_captured	FAAH	Fatty acid metabolism				-122.763	C20H37NO2	[M + H]+	NA	Linoleamide MEA	Linoleoyl ethanolamide	Linoleylethanolamide	HMDB:(12252);PubChem:(2183 5283446 5353406 44600493 71684713);CHEBI:(93530 64032);ZINC bio:(ZINC08689957);MeSH:(2183 5283446 5353406);Training Set:(null);PubMed:(null);Biocyc:(CPD6666-4)	CCCCCC=CCC=CCCCCCCCC(=O)NCCO	-132.308	C20H37NO2	[M + H]+	NA	null		10853390	PubChem:(10853390)	CCCCCCCCC=CCC=CCCCCC(=O)NCCO	-134.054	C20H37NO2	[M + H]+		null		SCHEMBL14700549	PubChem:(89408279 123287261)
QI2222	326.305	2.51	1626	NA	NA	0			NA	MSMS_captured	FAAH	Fatty acid metabolism							NA									NA

## Sheet: S. Data 4  Unkown-Phenotypes
Metabolite	Candidate.Gene	Age_Estimated_beta	Age_SE	Age_Pvalue	Gender_Estimated_beta	Gender_SE	Gender_Pvalue	Smoker_Estimated_beta	Smoker_SE	Smoker_Pvalue	BMI_Estimated_beta	BMI_SE	BMI_Pvalue	FastingBG_Estimated_beta	FastingBG_SE	FastingBG_Pvalue	Diabetes_Estimated_beta	Diabetes_SE	Diabetes_Pvalue	HbA1c_Estimated_beta	HbA1c_SE	HbA1c_Pvalue	SBP_Estimated_beta	SBP_SE	SBP_Pvalue	HTN_Estimated_beta	HTN_SE	HTN_Pvalue	HSCRP_Estimated_beta	HSCRP_SE	HSCRP_Pvalue	eGFR_Estimated_beta	eGFR_SE	eGFR_Pvalue	LDL_Estimated_beta	LDL_SE	LDL_Pvalue	Trigs_Estimated_beta	Trigs_SE	Trigs_Pvalue	LVMi_Estimated_beta	LVMi_SE	LVMi_Pvalue	CHD_Estimated_beta	CHD_SE	CHD_Pvalue
QI3116	SLC28A1	0.0258443	0.00154354	5.42e-60	-0.0456505	0.037068	0.218229	0.13827	0.0554765	0.0127467	0.0147916	0.00254599	6.98e-09	-0.000842126	0.000508699	0.0979568	0.119504	0.0430765	0.00557077	-0.0151006	0.0136907	0.270136	0.00151798	0.00104452	0.146261	0.237545	0.040278	4.14e-09	0.171329	0.0230639	1.46e-13	-0.0274967	0.000890938	9.24e-180	4.93e-05	0.000489309	0.919794	0.00143405	0.000229879	5.17e-10	0.0169237	0.00229601	2.61e-13	0.254263	0.0717119	0.000398243
QI176	APOE	0.020912	0.00158921	2.18e-38	-0.159192	0.0381408	3.09e-05	-0.0934639	0.0571328	0.101976	-8.84e-05	0.00266263	0.973526	0.00251309	0.000540446	3.49e-06	0.201929	0.0441289	4.95e-06	0.0735931	0.0139678	1.48e-07	0.000414349	0.0010831	0.702077	0.0943871	0.0416977	0.0236766	0.040714	0.0239519	0.0892779	-0.000472142	0.00106756	0.658335	0.000445927	0.000517423	0.388868	0.00267678	0.000241725	7.32e-28	0.000596717	0.00245367	0.807885	-0.0316921	0.0739685	0.668354
QI68	CYP27A1	-0.00910113	0.00161693	2e-08	0.300407	0.0388413	1.46e-14	0.423614	0.0576276	2.6e-13	0.00276487	0.00270245	0.306353	0.00118341	0.000542423	0.0292238	-0.0699126	0.0452422	0.122391	0.0360184	0.0142534	0.0115613	0.00136909	0.00110662	0.216123	-0.00222326	0.0424309	0.958216	0.0753526	0.0245313	0.00214955	0.00383945	0.00107949	0.000381911	0.00171616	0.000519893	0.000977145	-5e-05	0.000247525	0.839989	0.00535416	0.00245036	0.0290202	-0.0211509	0.0753543	0.778972
QI190	ACOT2	0.00727308	0.00163018	8.47e-06	-0.1055	0.0391585	0.0070993	0.207692	0.0584325	0.000385324	0.0119209	0.00272295	1.24e-05	0.00410576	0.000552019	1.4e-13	0.325993	0.0451324	6.56e-13	0.0954803	0.0143038	2.99e-11	0.00157327	0.00111016	0.156552	0.198474	0.0425993	3.33e-06	0.13503	0.0244265	3.54e-08	-0.00311051	0.0010898	0.0043471	0.00241137	0.000524174	4.43e-06	0.00554265	0.000228803	1.02e-116	0.00998454	0.00249827	6.7e-05	0.0832456	0.0757489	0.271879
QI15965	FADS1 | FADS2	0.012878	0.0016441	6.79e-15	0.0389027	0.0392682	0.321924	-0.0720312	0.0587132	0.219993	0.00789356	0.00274311	0.00403857	0.00414984	0.00055507	1.05e-13	0.25217	0.0452671	2.79e-08	0.0968497	0.0142998	1.55e-11	0.00229639	0.00111325	0.0392281	0.216416	0.0426693	4.2e-07	0.00104166	0.0246168	0.966251	-0.00370073	0.00109054	0.000700007	0.00376831	0.000529859	1.49e-12	0.00551677	0.000230815	7.29e-114	0.00238385	0.00249792	0.34005	-0.0203925	0.0765182	0.789871
QI15962	ACOT2	0.0130713	0.00161816	9.78e-16	-0.20909	0.0389105	8.37e-08	0.190951	0.0581847	0.0010445	0.0115432	0.00270562	2.05e-05	0.00276845	0.000550234	5.21e-07	0.142199	0.0451296	0.00164529	0.0533435	0.0142785	0.000190924	0.00104778	0.00110523	0.343204	0.109091	0.0424785	0.0102774	0.114376	0.0242941	2.63e-06	-0.00146117	0.00108412	0.177838	0.00280929	0.0005232	8.63e-08	0.00398769	0.000238553	1.44e-59	0.00400452	0.00251909	0.112094	0.1125	0.0752015	0.134775
QI15952	APOC1	0.0124799	0.00161881	1.76e-14	0.0332953	0.0389004	0.392122	-0.0436311	0.0582512	0.453913	0.00969866	0.00271188	0.000354454	0.00491641	0.000547726	5.34e-19	0.319674	0.044821	1.26e-12	0.121167	0.014114	1.51e-17	0.00264064	0.00110463	0.0168913	0.201625	0.042345	2.02e-06	0.0487946	0.0244083	0.0456963	-0.00813211	0.00107425	5.07e-14	0.00586857	0.00050211	9.16e-31	0.00842327	0.000189769	1.20194314057675e-318	0.00658288	0.00242156	0.00662462	-0.0409373	0.0753529	0.586985
QI15953	SCARB1	-0.0010071	0.00164348	0.540069	-0.0559953	0.039468	0.156085	-0.425855	0.0585587	4.6e-13	-0.0266658	0.00270136	1.32e-22	-0.00356932	0.000556757	1.72e-10	-0.290532	0.0455984	2.19e-10	-0.098099	0.0143849	1.12e-11	-0.00268829	0.00111829	0.0162859	-0.219349	0.0429532	3.5e-07	-0.247627	0.0243487	7.12e-24	-0.00264829	0.00110049	0.0161739	0.00713147	0.000513274	2.47e-42	-0.00355933	0.000244766	4.51e-46	-0.00610456	0.00253206	0.0160169	-0.111985	0.0764999	0.143347
QI256	ACOT2	0.00318614	0.00164234	0.0524822	-0.127393	0.0394757	0.00126518	0.19192	0.0588154	0.00111571	0.0142578	0.00274587	2.23e-07	0.00393471	0.000559699	2.65e-12	0.193261	0.0458153	2.54e-05	0.0763742	0.0144527	1.36e-07	0.00230858	0.00111955	0.0392966	0.174903	0.0429833	4.85e-05	0.152154	0.0245921	7.05e-10	-0.00136561	0.00110282	0.215715	0.00178919	0.000533444	0.000808344	0.00593894	0.000228489	3.64e-132	0.00712711	0.0024727	0.00399653	-0.0401268	0.0763762	0.599359
QI250	APOC1	0.0140272	0.00162086	8.31e-18	0.0484618	0.0389249	0.213234	0.0201939	0.0583032	0.729099	0.00584303	0.00271785	0.0316527	0.00444454	0.000549908	9.74e-16	0.306975	0.044891	9.85e-12	0.104258	0.0141633	2.41e-13	0.00368272	0.0011052	0.000873116	0.218147	0.0423587	2.79e-07	-0.0211361	0.0244601	0.387607	-0.00818224	0.00107442	3.59e-14	0.00490558	0.000512297	2.34e-21	0.00758954	0.000203607	8.73e-243	0.0054099	0.00249023	0.0299573	0.0480562	0.075471	0.52434
QI15932	ACOT2	0.0083255	0.00162248	3.08e-07	-0.153832	0.0389458	8.02e-05	0.0237328	0.0582761	0.683858	-0.00215655	0.00271962	0.427871	0.00255846	0.000554971	4.23e-06	0.00828806	0.045275	0.854764	0.0252782	0.0142611	0.0764203	-0.000248116	0.00110469	0.822305	0.0444657	0.0425344	0.295928	0.0608	0.0244145	0.0128218	-0.00624834	0.00107891	7.78e-09	0.00394538	0.000523518	6.73e-14	0.00435403	0.000237815	2.13e-70	-0.000675328	0.00254345	0.790643	-0.0697687	0.0753364	0.354478
QI254	ACOT2	0.0110811	0.00161272	7.86e-12	-0.190987	0.0387376	8.7e-07	0.213109	0.0578485	0.00023416	0.00546782	0.00270472	0.0433161	0.00326177	0.000549516	3.33e-09	0.0663592	0.0450499	0.140862	0.0428318	0.0142045	0.00259073	0.000933835	0.00110005	0.39601	0.109211	0.0422801	0.0098447	0.127564	0.0241941	1.45e-07	-0.00526939	0.00107575	1.02e-06	0.00376527	0.000518009	4.83e-13	0.00539251	0.000227804	4.77e-112	0.00364784	0.00247244	0.140288	-0.0364413	0.075014	0.627152
QI261	FADS1 | FADS2	0.01408	0.00161626	5.09e-18	-0.0387767	0.0388144	0.317869	-0.0468523	0.0581428	0.42042	0.0131719	0.00270164	1.15e-06	0.00558376	0.000544904	3.58e-24	0.386345	0.044553	7.17e-18	0.137208	0.0140422	3.49e-22	0.00308922	0.00110245	0.00511201	0.258212	0.0421548	1.03e-09	0.0668761	0.024357	0.0060783	-0.00643646	0.00107621	2.51e-09	0.00424568	0.000510805	1.53e-16	0.00697682	0.000211527	9.17e-199	0.00648955	0.00244071	0.00791237	0.0375594	0.0752589	0.617771
QI244	ACOT2	0.010339	0.00163034	2.65e-10	-0.171835	0.0391335	1.17e-05	0.102897	0.0585042	0.0787245	0.00191698	0.00273095	0.482774	0.00185077	0.000557734	0.000918328	0.0716472	0.04552	0.11561	0.0334339	0.0145188	0.0213663	-0.000206765	0.00111163	0.852458	0.0841195	0.0427167	0.0490266	0.087276	0.0250256	0.000495339	-0.00439554	0.00108788	5.48e-05	0.00306444	0.000530861	8.78e-09	0.00327098	0.000245356	3.16e-39	0.000152753	0.00250086	0.951303	0.0589924	0.0756284	0.435441
QI15802	ACOX1	-0.0283632	0.00153855	1.22e-71	0.101643	0.0369483	0.00598133	-0.151714	0.0554096	0.00622068	-0.00175678	0.00257741	0.495544	-0.00191524	0.000507727	0.000165538	-0.237638	0.0427564	2.99e-08	-0.0450065	0.0136351	0.000976708	-0.00326994	0.00104894	0.00184366	-0.235194	0.0401513	5.25e-09	-0.123352	0.0231027	1.01e-07	0.00766929	0.00102103	7.88e-14	0.000595933	0.000489177	0.223249	-0.00121306	0.000230536	1.55e-07	-0.00834992	0.00233132	0.000350917	-0.309155	0.0714003	1.55e-05
QI15804	ACOX1	-0.022884	0.0015687	1.76e-46	0.108835	0.0376722	0.00389511	-0.163725	0.0564556	0.00376073	-0.00241945	0.00262866	0.35744	-0.00211941	0.000529137	6.37e-05	-0.211066	0.0436594	1.41e-06	-0.0469486	0.0139055	0.000745202	-0.00299638	0.00106961	0.00512413	-0.216557	0.0409852	1.36e-07	-0.0950459	0.0236084	5.83e-05	0.00694246	0.00104352	3.46e-11	0.000238083	0.000508608	0.639749	-0.00145568	0.00023972	1.45e-09	-0.00678214	0.00239532	0.00468803	-0.177997	0.0729686	0.0147762
QI15805	UGT1A1 | UGT1A10 | UGT1A3 | UGT1A4 | UGT1A5 | UGT1A6 | UGT1A7 | UGT1A8 | UGT1A9	0.0141429	0.00162399	5.21e-18	-0.0610357	0.0389999	0.117693	-0.18175	0.0583846	0.00187126	0.000866775	0.00272354	0.750317	8.81e-05	0.000555959	0.874099	-0.113421	0.045335	0.0124128	-0.0412094	0.0143595	0.00413902	0.00121958	0.00110779	0.271032	0.111965	0.0425914	0.00861598	0.00570369	0.0245096	0.816002	-0.00128428	0.00108891	0.238335	0.00490319	0.000521021	1.08e-20	0.00187988	0.000249901	7.42e-14	0.000443002	0.00253567	0.861329	-0.0964083	0.0755997	0.20233
QI15785	ACOX1	-0.0347068	0.00148876	7.96e-110	0.0522091	0.0357526	0.144326	-0.210066	0.0535164	8.88e-05	-0.000712113	0.00248897	0.774818	-0.00194624	0.000498379	9.66e-05	-0.230194	0.0413718	2.89e-08	-0.0444028	0.0132022	0.000780999	-0.00324968	0.00101414	0.00136912	-0.222903	0.0388619	1.08e-08	-0.11926	0.0223552	1.03e-07	0.00600572	0.00099117	1.56e-09	0.000750277	0.000480435	0.118494	-0.00129689	0.00022606	1.08e-08	-0.00752739	0.00227076	0.000935676	-0.28419	0.0691129	4.04e-05
QI422	UGT1A10 | UGT1A3 | UGT1A4 | UGT1A5 | UGT1A6 | UGT1A7 | UGT1A8 | UGT1A9	-0.00567591	0.0015968	0.000385008	0.464035	0.038345	7.02e-33	-0.146589	0.0574459	0.0107715	-0.018413	0.00266334	5.86e-12	-0.00151218	0.00053867	0.00503499	-0.339523	0.0441302	1.98e-14	-0.109051	0.0140019	9.62e-15	-0.00111297	0.00108961	0.307138	-0.109055	0.0418761	0.00925776	-0.218934	0.0237422	5.69e-20	0.00463198	0.0010671	1.47e-05	0.00182733	0.00051604	0.000405809	-0.000525771	0.000244968	0.0319449	-0.00856024	0.0024747	0.000555135	-0.326736	0.0740853	1.07e-05
QI409	ACOX1	-0.0257872	0.0015519	3.74e-59	0.0521037	0.0372689	0.162212	-0.223568	0.0557978	6.32e-05	-0.002696	0.00259041	0.298078	-0.0019659	0.000510275	0.000119757	-0.262369	0.0430806	1.29e-09	-0.0456189	0.0137649	0.000931391	-0.00447176	0.00105449	2.3e-05	-0.262164	0.0404437	1.07e-10	-0.156479	0.0232328	1.99e-11	0.00896481	0.00102605	4.08e-18	0.00122727	0.000490494	0.012409	-0.0013712	0.000231298	3.48e-09	-0.010909	0.00234969	3.7e-06	-0.365353	0.0719282	4.04e-07
QI445	ACOT6	-0.0166241	0.00158861	3.72e-25	0.183017	0.0381742	1.72e-06	-0.201775	0.0571382	0.000420323	-0.00580716	0.00264982	0.0284977	-0.00224156	0.000520999	1.75e-05	-0.296928	0.0440424	1.9e-11	-0.055316	0.0140655	8.61e-05	-0.00486292	0.00107783	6.7e-06	-0.284544	0.0413627	7.43e-12	-0.158919	0.0237678	2.76e-11	0.00930242	0.0010502	1.44e-18	0.000381433	0.000501711	0.447168	-0.00130588	0.00023654	3.72e-08	-0.0124706	0.00236297	1.48e-07	-0.351291	0.0736248	1.93e-06
QI15739	UGT1A10 | UGT1A3 | UGT1A4 | UGT1A5 | UGT1A6 | UGT1A7 | UGT1A8 | UGT1A9	-0.00385712	0.00160357	0.0162241	0.471859	0.0385192	1.27e-33	-0.149693	0.0575383	0.009329	-0.0196733	0.00267266	2.41e-13	-0.00145174	0.000540698	0.00730214	-0.298068	0.0444557	2.44e-11	-0.103988	0.0140615	1.88e-13	-0.000745116	0.00109456	0.496091	-0.0703826	0.0420762	0.0944932	-0.200058	0.0240481	1.38e-16	0.00403057	0.00107251	0.000174814	0.00104342	0.000522399	0.0458952	-0.000560655	0.000248247	0.0240025	-0.00976251	0.00246605	7.84e-05	-0.323985	0.0745376	1.43e-05
QI510	ACOX1	-0.0168517	0.00159287	1.15e-25	0.0286287	0.0382773	0.454568	-0.14162	0.0573376	0.0135747	0.00217777	0.00265152	0.41153	-0.00129037	0.000534757	0.0158921	-0.162971	0.0444497	0.000250665	-0.0209786	0.014149	0.138274	-0.00376897	0.00108203	0.000503155	-0.174156	0.0416878	3.04e-05	-0.134824	0.0238859	1.83e-08	0.00860177	0.00106154	8e-16	0.000563427	0.000512257	0.271486	-0.000488015	0.000243537	0.0451909	-0.0057281	0.00247975	0.0210083	-0.326158	0.0740101	1.09e-05
QI565	ACOX1	-0.0307857	0.00151524	1.32e-85	0.0689262	0.0363883	0.0583055	-0.174266	0.0545184	0.00140715	-0.00201645	0.00253611	0.426628	-0.0016548	0.000510494	0.00120418	-0.204619	0.0421668	1.29e-06	-0.0320523	0.0134517	0.017252	-0.00355071	0.00103224	0.000590869	-0.24976	0.0395025	2.99e-10	-0.115028	0.0227647	4.64e-07	0.00498714	0.00101154	8.7e-07	0.00157975	0.000490422	0.0012929	-0.00132437	0.000231225	1.14e-08	-0.00687165	0.00227996	0.00261635	-0.29421	0.0703342	2.97e-05
QI15587	ACOX1	-0.0268459	0.00154657	4.06e-64	0.141423	0.0371535	0.000144062	-0.150934	0.0556468	0.00672274	-0.00184381	0.00259124	0.476801	-0.00171944	0.000513222	0.000819148	-0.233343	0.0429633	6.09e-08	-0.0457212	0.0137144	0.000868267	-0.00376027	0.00105338	0.000363537	-0.224351	0.040378	3.02e-08	-0.107899	0.0232391	3.6e-06	0.00729084	0.00102754	1.64e-12	-0.000334243	0.000494126	0.498828	-0.00102597	0.00023315	1.12e-05	-0.00990289	0.00224097	1.05e-05	-0.315939	0.0717202	1.1e-05
QI15633	ACOX1	-0.0361784	0.00147908	1.07e-119	0.0373575	0.0355201	0.293017	-0.215128	0.0531295	5.28e-05	5.53e-05	0.00247539	0.98218	-0.00147323	0.000498568	0.00315627	-0.175203	0.0411984	2.18e-05	-0.0297054	0.0131392	0.0238496	-0.00298377	0.00100784	0.00309724	-0.218338	0.0386156	1.73e-08	-0.112631	0.022221	4.27e-07	0.00537423	0.000986055	5.48e-08	0.000377968	0.000480359	0.431447	-0.00110073	0.000226158	1.2e-06	-0.0061579	0.00224608	0.00617661	-0.251017	0.0687077	0.00026364
QI15625	ACOX1	-0.0275425	0.00153988	9.28e-68	0.052752	0.0369888	0.153936	-0.165331	0.0553658	0.00285028	-0.00604522	0.00257883	0.0191404	-0.00127263	0.000509244	0.0125154	-0.172079	0.0428811	6.16e-05	-0.0231912	0.013679	0.090117	-0.00215702	0.00105058	0.0401516	-0.198665	0.0402426	8.42e-07	-0.101871	0.0231441	1.12e-05	0.00370749	0.00102871	0.000318937	-0.000926075	0.000489757	0.0587549	-0.00101877	0.000231354	1.11e-05	-0.00888717	0.00229174	0.000109306	-0.198697	0.0715623	0.00553101
QI15628	ACOX1	-0.0313712	0.00151592	1.59e-88	0.0806984	0.0364048	0.0267253	-0.194851	0.0545186	0.000357619	-0.000330925	0.00253903	0.896311	-0.00123302	0.000505491	0.0147863	-0.171458	0.0422366	5.06e-05	-0.0287612	0.0134547	0.032636	-0.00322804	0.00103314	0.00179976	-0.227067	0.0395705	1.06e-08	-0.108074	0.0227871	2.22e-06	0.0055177	0.00101086	5.23e-08	-6.47e-05	0.000486563	0.894179	-0.000862658	0.000229593	0.000175614	-0.00843894	0.00226407	0.000199748	-0.268699	0.0704033	0.000138316
QI588	ACOX1	-0.0198193	0.00157802	3.22e-35	0.0666141	0.037911	0.0790087	-0.073186	0.0569253	0.198674	-0.00380821	0.00263225	0.148081	-0.000939628	0.000527957	0.0752378	-0.157807	0.0440322	0.0003444	-0.0221577	0.0140048	0.113734	-0.00300263	0.00107399	0.00521357	-0.191911	0.0412939	3.52e-06	-0.133388	0.0236836	1.96e-08	0.0100352	0.001041	1.19e-21	0.000669459	0.000506567	0.186435	-0.00102788	0.00023937	1.82e-05	-0.00975065	0.00233552	3.13e-05	-0.291891	0.0732698	6.96e-05
QI15545	ACOX1	-0.028305	0.00153622	1.44e-71	-0.0970234	0.0368922	0.00858822	-0.216068	0.0552229	9.35e-05	0.000376689	0.0025683	0.883404	-0.00199453	0.000518853	0.00012397	-0.257103	0.0426558	1.89e-09	-0.0456615	0.0135856	0.00078741	-0.00287258	0.00104655	0.00609408	-0.223256	0.0401144	2.87e-08	-0.0727301	0.0231461	0.00169458	0.00445521	0.0010263	1.47e-05	0.00473631	0.000490362	1.07e-21	-0.00139844	0.000235122	3.09e-09	-0.00645112	0.00231688	0.00542114	-0.268644	0.071351	0.000169972
QI648	ACOX1	-0.0244869	0.00156032	3.22e-53	-0.0207946	0.0374711	0.578974	-0.116096	0.056221	0.0390188	-0.0021192	0.00260792	0.416517	-0.00126275	0.000529052	0.0170683	-0.172305	0.0434805	7.6e-05	-0.0266108	0.0138262	0.0543764	-0.00269857	0.00106379	0.011244	-0.166602	0.0408497	4.66e-05	-0.0925493	0.0234814	8.3e-05	0.00531275	0.00104095	3.56e-07	0.000903943	0.000507422	0.0749615	-0.00126975	0.000239589	1.26e-07	-0.00599704	0.00235183	0.0108596	-0.225077	0.0725306	0.00193392
QI15571	SETD1A	0.0138146	0.00158561	5.05e-18	-0.363654	0.0380785	2.76e-21	-0.131168	0.0570152	0.021491	0.0125897	0.00265004	2.13e-06	0.00125813	0.000545799	0.0212404	-0.0604648	0.0442453	0.171869	0.00832233	0.0139838	0.5518	0.000331799	0.00108295	0.759334	-0.0206755	0.0416356	0.619523	0.0866718	0.0238751	0.000288361	-0.00138737	0.00106262	0.191796	0.0124167	0.000459286	1.96e-141	0.00233493	0.000243894	2.36e-21	0.00232772	0.00236363	0.324857	-0.190828	0.0737454	0.00971415
QI619	ACOX1	-0.00157543	0.00163387	0.335015	-0.0164924	0.0392451	0.674343	-0.00458912	0.0588734	0.937874	-0.00818898	0.0027273	0.00270107	-0.00137168	0.000552471	0.0130996	-0.242032	0.0454222	1.07e-07	-0.03958	0.0144443	0.00618097	-0.00322634	0.00111293	0.00377399	-0.184594	0.0427622	1.64e-05	-0.0932865	0.0245934	0.000151958	0.00641646	0.00108938	4.33e-09	0.00207128	0.000529398	9.38e-05	-0.00110375	0.00025053	1.1e-05	-0.00628834	0.0024698	0.0109798	-0.0895216	0.0760483	0.239231
QI618	ACOT4	-0.0202712	0.00158068	1.33e-36	0.121147	0.037967	0.00143461	-0.14785	0.0568214	0.00931802	-0.00359241	0.00264529	0.174563	-0.00214183	0.000522175	4.23e-05	-0.30807	0.0437969	2.53e-12	-0.0608837	0.0139759	1.37e-05	-0.00602799	0.00107315	2.14e-08	-0.267025	0.0411584	1.03e-10	-0.132193	0.0236891	2.64e-08	0.0083217	0.00104917	3.12e-15	-0.000936736	0.000502529	0.0624331	-0.00131388	0.000236464	3.04e-08	-0.0146052	0.00235147	6.58e-10	-0.356355	0.0731772	1.18e-06
QI15563	SLC24A5	-0.00961722	0.0016378	4.83e-09	0.15913	0.0393042	5.3e-05	0.140523	0.0586064	0.0165647	0.0260294	0.0026936	9.7e-22	0.00135972	0.000572913	0.017703	0.201759	0.0459695	1.18e-05	0.0725304	0.0146113	7.35e-07	-0.000106444	0.00112842	0.924854	0.102003	0.0428438	0.0173443	0.0679491	0.0249135	0.00642505	0.00617602	0.0011213	3.98e-08	-0.000142738	0.00054633	0.793908	-0.000249277	0.000258466	0.334915	0.00104977	0.00251996	0.677038	-0.0127363	0.076605	0.867966
QI15536	FADS1 | FADS2	0.00134536	0.00162963	0.409125	-0.264577	0.0391356	1.67e-11	-0.0772474	0.0586566	0.187968	-0.00156639	0.00273482	0.566856	-0.00274097	0.000549416	6.49e-07	-0.184859	0.0453901	4.78e-05	-0.0746074	0.0143752	2.26e-07	-0.00163915	0.00111269	0.140828	-0.0542199	0.0427808	0.205124	-0.000670342	0.0245907	0.978254	0.00456774	0.00108857	2.8e-05	0.00199953	0.000509995	9.07e-05	-0.00661995	0.000214029	1.89e-178	-0.00483096	0.00247794	0.0513864	0.135446	0.0758411	0.0742224
QI15493	PCSK9	0.0168238	0.00157129	3.09e-26	-0.342988	0.0377146	1.78e-19	0.0863164	0.0564916	0.126641	-0.00140006	0.00263597	0.595369	0.000373306	0.00053726	0.487223	-0.154801	0.0436972	0.000402824	-0.0116328	0.013852	0.401101	0.00149306	0.00107142	0.16357	-0.0503477	0.0412206	0.222032	0.0763681	0.0236602	0.00126261	-0.00237829	0.00105212	0.0238698	0.0151093	0.000407923	9.16e-240	0.000467829	0.000243234	0.0545458	0.00247562	0.00241725	0.305909	-0.198009	0.073157	0.00683918
QI15502	PCSK9	0.0181488	0.0015611	1.57e-30	-0.384552	0.0374896	2.98e-24	0.0098813	0.0562224	0.8605	-0.000117551	0.00261912	0.964205	0.000300617	0.000531887	0.571995	-0.163661	0.0434728	0.000170273	-0.0167561	0.0137533	0.223205	0.00153501	0.00106489	0.149567	-0.0719546	0.0409706	0.079157	0.0484245	0.0235437	0.0398008	-0.00229719	0.00104592	0.028152	0.0181734	0.000354298	0	0.00038542	0.000241458	0.110564	0.00256352	0.00236378	0.278294	-0.223592	0.0725682	0.00208261
QI692	PCSK9	0.0172988	0.00156567	8.49e-28	-0.38072	0.0375995	1.1e-23	0.0296267	0.0563798	0.599289	-0.00111712	0.00262817	0.670829	0.000282945	0.000533791	0.596112	-0.169392	0.0435816	0.000103988	-0.0153337	0.0138024	0.266694	0.00155318	0.00106842	0.146137	-0.0849832	0.0410817	0.0386737	0.0492385	0.0236126	0.0371376	-0.00259731	0.00104883	0.0133319	0.0178706	0.000363239	0	0.000427302	0.000242327	0.0779666	0.00221107	0.00236596	0.350159	-0.221657	0.0727838	0.00234567
QI15517	ABCG8	0.0104359	0.00163457	2.02e-10	-0.0687125	0.0391819	0.0795982	-0.00950745	0.0589375	0.871858	-0.0290844	0.00268074	7.1e-27	-0.00271569	0.000556495	1.13e-06	-0.239414	0.0453707	1.42e-07	-0.0706938	0.0143411	8.75e-07	0.000592467	0.00111339	0.594681	-0.164828	0.0427687	0.000118922	-0.093983	0.0245393	0.000131104	-0.00287371	0.00109231	0.00856499	0.0120877	0.00048078	2.06e-124	-0.000990579	0.000254717	0.000103304	-0.00506377	0.00252208	0.0448239	-0.171852	0.0756682	0.0232171
QI694	ABCG8	0.0097162	0.001639	3.45e-09	-0.105385	0.0393727	0.00748236	-0.0113106	0.0590167	0.848031	-0.0315718	0.00268454	3.54e-31	-0.00270059	0.000557377	1.34e-06	-0.271824	0.0455097	2.64e-09	-0.0783085	0.0144092	5.99e-08	-0.000178351	0.00111425	0.872843	-0.193102	0.0429073	7.07e-06	-0.102217	0.0245767	3.29e-05	-0.00243704	0.00109819	0.0265602	0.0118735	0.000482242	7.27e-120	-0.00124737	0.000253974	9.63e-07	-0.00611024	0.00252259	0.0155304	-0.223306	0.076197	0.00341105
QI722	TTR	0.0218516	0.00157346	1.98e-42	0.245324	0.0377865	9.99e-11	0.0444433	0.0566683	0.43295	-0.00353993	0.002635	0.179244	0.00123042	0.000531475	0.0206868	0.245718	0.0437102	2.08e-08	0.0425591	0.0139119	0.00224123	0.00269691	0.00107306	0.0120178	0.303856	0.0409089	1.47e-13	-0.0939656	0.0236819	7.44e-05	-0.0187378	0.000992486	7.72e-75	0.00229313	0.000506826	6.34e-06	0.00366503	0.000230561	2.63e-54	0.0116646	0.00243436	1.8e-06	0.08658	0.0732506	0.23732
QI15464	ACOT2	-0.00168231	0.00168489	0.318149	0.390171	0.0404745	1.3e-21	-0.135477	0.0618436	0.0285718	0.0073225	0.00282911	0.00970247	-0.00201183	0.000591461	0.000681864	-0.102641	0.0476697	0.0314013	-0.0500957	0.0150044	0.000854338	-0.00286983	0.00115814	0.01328	-0.0154619	0.0445584	0.728618	-0.0308688	0.0262534	0.239787	-0.00184697	0.00113646	0.104248	-0.00130649	0.000565111	0.0208728	-4.99e-05	0.000261821	0.848805	-0.00130869	0.00260672	0.615707	0.026137	0.0784305	0.738974
QI750	CYP4F2	-0.00159473	0.0017042	0.349483	0.154237	0.0407294	0.000156101	-0.355122	0.0611037	6.96e-09	0.0125147	0.0028015	8.28e-06	0.0026748	0.000560493	1.93e-06	0.0287037	0.0471934	0.5431	0.0355435	0.0149791	0.0177263	0.00102446	0.00115118	0.373591	0.0445719	0.0445357	0.317013	0.0767521	0.0253561	0.00249499	0.00123559	0.00113774	0.27758	0.00117916	0.00054195	0.0296733	0.000996922	0.00025247	8.09e-05	-0.00133313	0.0026324	0.612625	-0.0721746	0.0786475	0.358865
QI15436	ATP8B4	-0.0229051	0.00157921	5.51e-46	-0.0942428	0.0379381	0.0130465	0.19885	0.0568224	0.000473593	-0.00942707	0.0026444	0.000370205	-0.00108726	0.000535921	0.0425859	-0.131173	0.0440842	0.00295064	-0.0237255	0.0139634	0.0894122	-0.0011727	0.00107846	0.276962	-0.186391	0.0413276	6.75e-06	-0.109327	0.0237424	4.32e-06	0.00388968	0.00105701	0.000237835	0.000765927	0.000512858	0.135446	-0.00175356	0.000241711	5.33e-13	-0.00416766	0.00232676	0.0734385	-0.117206	0.073678	0.111772
QI15385	CYP4F2	-0.00423079	0.00174847	0.0156049	0.132011	0.0412146	0.00137735	-0.383441	0.0625806	1.04e-09	0.0105602	0.00289005	0.000263625	0.00208447	0.000570118	0.000261772	0.0704763	0.0480072	0.142222	0.0358946	0.0152045	0.0183152	0.000233426	0.0011829	0.843582	0.0430617	0.0452597	0.341477	0.043745	0.0269663	0.104887	-0.00109742	0.00115494	0.342103	-6.27e-05	0.000554735	0.909956	0.000451041	0.000257941	0.0804909	4.64e-06	0.00274572	0.998653	-0.010868	0.0800901	0.892072
QI843	BCO1	0.0179134	0.00160823	3.25e-28	0.0741687	0.0386215	0.054911	-0.390628	0.0573767	1.21e-11	-0.0349495	0.00261393	1.52e-39	-0.00235755	0.000550548	1.92e-05	-0.160788	0.0448317	0.000341026	-0.0699526	0.0142282	9.34e-07	-0.00249707	0.00109715	0.0229252	-0.10294	0.0421855	0.0147429	-0.212785	0.0239321	1.07e-18	-0.00311784	0.00107691	0.00381946	0.0044204	0.000522456	4.45e-17	-0.000911317	0.000250514	0.000280494	-0.00700774	0.00249445	0.00502038	-0.228423	0.0747612	0.00226952
QI904	SPTLC3	0.014992	0.00161509	3.28e-20	-0.0527621	0.0387056	0.172943	0.0253685	0.0580896	0.662353	0.00759609	0.00270592	0.00503276	0.00173344	0.000546831	0.00154283	0.00103659	0.0450709	0.981653	0.0107917	0.0142509	0.448957	0.000884996	0.00109982	0.421078	-0.0426983	0.0422606	0.312413	0.0150197	0.0242608	0.535906	-0.00263756	0.00107794	0.0144739	0.00593591	0.00051561	6.46e-30	0.00129159	0.000248345	2.14e-07	0.00588456	0.00256914	0.0221145	-0.105779	0.0751271	0.159246
QI15290	SPTLC3	0.0156106	0.001597	3.31e-22	-0.0475512	0.0383587	0.215213	-0.0439503	0.0574951	0.444685	0.00487881	0.0026786	0.0686547	0.00178213	0.000547842	0.00115697	-0.0325507	0.0446233	0.465785	0.00972564	0.0141213	0.491058	0.000992594	0.00108997	0.362553	-0.0517993	0.0418931	0.216392	0.013804	0.0240692	0.566344	-0.00333871	0.00106733	0.00177792	0.00671739	0.000511333	3.62e-38	0.00146964	0.000248367	3.72e-09	0.002896	0.00252769	0.252075	-0.0957688	0.0744072	0.198171
QI890	SPTLC3	0.00219167	0.00162657	0.177956	0.1652	0.0390802	2.44e-05	-0.171222	0.0584586	0.00342955	0.0110091	0.00272465	5.48e-05	0.00263434	0.000557159	2.39e-06	0.0567317	0.0454611	0.212169	0.0311066	0.0143637	0.0304267	0.00106737	0.00110942	0.336088	-0.0461925	0.04266	0.27899	-0.0603828	0.0244694	0.0136599	-0.000348661	0.00108893	0.748851	0.00242448	0.000535782	6.32e-06	0.00101929	0.000253793	6.09e-05	0.000123575	0.00256933	0.961645	0.0148309	0.0759077	0.845109
QI15249	CD36	0.0129876	0.00160429	8.49e-16	-0.22083	0.0385325	1.11e-08	-0.123886	0.0576233	0.0316483	-0.00453288	0.00268758	0.0917939	0.00191272	0.000540118	0.000405354	-0.0772891	0.044779	0.0844583	0.0354107	0.0141684	0.0125041	0.00135807	0.00109238	0.213891	-0.135407	0.0420268	0.00128828	-0.0866613	0.0241383	0.000336229	-0.0026614	0.00107365	0.0132413	0.00991621	0.000477946	2.44e-88	0.00271957	0.000240194	5.03e-29	0.00110233	0.00252437	0.6624	-0.299103	0.0743945	5.96e-05
QI961	UGT1A10 | UGT1A3 | UGT1A4 | UGT1A5 | UGT1A6 | UGT1A7 | UGT1A8 | UGT1A9	0.00260169	0.00162631	0.10977	0.364397	0.0389321	1.62e-20	-0.138169	0.0580364	0.0173476	-0.00525725	0.00271661	0.0530665	-0.00110028	0.000545645	0.0438565	-0.295543	0.04505	6.4e-11	-0.0965016	0.0141925	1.29e-11	-0.00417029	0.00110502	0.000164117	-0.180764	0.0423753	2.06e-05	-0.0786003	0.0244045	0.0012937	0.00515156	0.00108445	2.14e-06	0.00104332	0.000524959	0.046984	-0.00047187	0.000248484	0.0576797	-0.00619213	0.00245779	0.0118462	-0.240524	0.0757467	0.00151316
QI1001	CERS4	0.010853	0.00158831	1.02e-11	-0.373392	0.0381572	3e-22	-0.0259746	0.0571474	0.649491	-0.000279649	0.00267465	0.916736	0.000733754	0.000539351	0.173813	-0.162143	0.0443521	0.000261213	-0.00867181	0.0139464	0.53413	0.000967356	0.00108229	0.371506	-0.0839465	0.041633	0.0438617	-0.00363141	0.0239376	0.879432	-0.00376588	0.00106171	0.000396213	0.00968325	0.000480816	1.09e-83	0.00199587	0.000242338	2.83e-16	0.00179966	0.00249745	0.471256	-0.178574	0.0740465	0.0159461
QI1027	UGT1A10 | UGT1A3 | UGT1A4 | UGT1A5 | UGT1A6 | UGT1A7 | UGT1A8 | UGT1A9	-0.00710808	0.00160978	1.05e-05	0.530017	0.0384097	7.03e-42	-0.0457021	0.0575716	0.427366	-0.0104141	0.00270703	0.000122376	-0.00217176	0.000546573	7.29e-05	-0.24472	0.0447751	5.05e-08	-0.0851949	0.0141445	1.95e-09	-0.00129336	0.00109242	0.236542	-0.120261	0.0420009	0.00422568	-0.137313	0.0243781	1.96e-08	0.00430175	0.00108773	7.86e-05	0.000656289	0.000522943	0.209603	-0.00117625	0.000244272	1.56e-06	-0.00886476	0.0024448	0.000296584	-0.203235	0.0755315	0.00717443
QI1087	UGT1A1 | UGT1A10 | UGT1A3 | UGT1A4 | UGT1A5 | UGT1A6 | UGT1A7 | UGT1A8 | UGT1A9	-0.00714668	0.00163423	1.27e-05	0.327062	0.0390682	9e-17	-0.0896963	0.0587192	0.126743	-0.0238749	0.00268936	1.22e-18	-0.00231914	0.000543997	2.09e-05	-0.429209	0.0448731	2.43e-21	-0.132091	0.0142048	2.87e-20	-0.00225339	0.00110911	0.0422818	-0.256307	0.0424098	1.71e-09	-0.202462	0.0247412	4.21e-16	0.00948199	0.00109476	7.89e-18	0.000414306	0.000520206	0.425861	-0.00179118	0.000243133	2.36e-13	-0.0109413	0.00250267	1.31e-05	-0.345075	0.077018	7.76e-06
QI1071	UGT1A10 | UGT1A3 | UGT1A4 | UGT1A5 | UGT1A6 | UGT1A7 | UGT1A8 | UGT1A9	-0.00828726	0.00161769	3.22e-07	0.339071	0.0388614	4.54e-18	-0.147859	0.0581774	0.0110921	-0.0235813	0.00267314	1.97e-18	-0.00203653	0.000536009	0.000148459	-0.428572	0.0445164	1.35e-21	-0.131502	0.0140189	1.36e-20	-0.00206589	0.0011048	0.0616016	-0.248532	0.0422018	4.36e-09	-0.242102	0.0239437	1.28e-23	0.0106652	0.00106692	3.94e-23	-0.00018431	0.000517033	0.721515	-0.00187575	0.000241716	1.22e-14	-0.01454	0.00243111	2.69e-09	-0.421065	0.07514	2.31e-08
QI1234	UGT1A10 | UGT1A3 | UGT1A4 | UGT1A5 | UGT1A6 | UGT1A7 | UGT1A8 | UGT1A9	-0.00720427	0.00158268	5.55e-06	0.524077	0.0380079	7.19e-42	-0.102617	0.0569877	0.0718612	-0.0246062	0.00261441	1e-20	-0.00203222	0.000538331	0.000163666	-0.319602	0.0437869	3.78e-13	-0.106614	0.0138553	1.98e-14	-0.00110386	0.00108097	0.307262	-0.128146	0.0414882	0.0020302	-0.249597	0.0234043	4.79e-26	0.00477687	0.00105767	6.56e-06	0.000839192	0.000516998	0.104672	-0.00163231	0.000243082	2.31e-11	-0.0103899	0.0024399	2.17e-05	-0.293817	0.0734847	6.55e-05
QI1249	UGT1A10 | UGT1A3 | UGT1A4 | UGT1A5 | UGT1A6 | UGT1A7 | UGT1A8 | UGT1A9	-0.000968127	0.00156675	0.536678	0.508274	0.0376253	2.62e-40	-0.102962	0.0563509	0.0677846	-0.0130865	0.00260648	5.48e-07	-0.00174945	0.000531522	0.00101061	-0.322434	0.0433449	1.35e-13	-0.0983074	0.0135196	4.64e-13	-0.00164826	0.00106853	0.123057	-0.118389	0.0410798	0.00398313	-0.0948181	0.0235729	5.92e-05	0.00146006	0.00104935	0.164218	7.42e-05	0.000511299	0.884654	-0.000829997	0.000241754	0.00060603	-0.00693435	0.00234468	0.00314367	-0.307145	0.0727207	2.48e-05
QI14931	UGT1A1 | UGT1A10 | UGT1A3 | UGT1A4 | UGT1A5 | UGT1A6 | UGT1A7 | UGT1A8 | UGT1A9	-0.00623911	0.00161509	0.000114587	0.319692	0.0387863	2.58e-16	-0.197894	0.0580419	0.000660263	-0.0194721	0.00267379	4.26e-13	-0.00171711	0.000533467	0.00130369	-0.466959	0.0442284	1.44e-25	-0.143066	0.0139873	4.07e-24	-0.00301572	0.00110132	0.00621621	-0.249447	0.0421431	3.64e-09	-0.222091	0.0240052	4.31e-20	0.0101306	0.00106572	4.18e-21	-0.000648723	0.000512251	0.205482	-0.00182987	0.000240127	3.55e-14	-0.00913388	0.00248647	0.000246604	-0.405062	0.0748091	6.67e-08
QI1377	SLC2A9	0.0112401	0.00157074	1.06e-12	0.529608	0.0377182	2.68e-43	-0.0928641	0.0564069	0.0998123	0.0396801	0.00251946	1.47e-53	0.000712359	0.00053757	0.185243	0.190963	0.0437455	1.32e-05	0.0364324	0.0138458	0.00855465	0.00391108	0.00106799	0.000254928	0.433975	0.0403716	1.99e-26	0.199384	0.0233516	2.22e-17	-0.0142205	0.0010167	5.49e-43	0.00136612	0.000515118	0.00805105	0.00256897	0.000239208	2.44e-26	0.0150449	0.00237712	3.14e-10	0.0347117	0.0730355	0.634632
QI14818	SLC2A9	0.0111588	0.00156361	1.22e-12	0.54943	0.0375501	9.68e-47	-0.0726573	0.0562225	0.196357	0.0398655	0.00250749	1.65e-54	0.00100999	0.000534895	0.0591124	0.209703	0.0435168	1.52e-06	0.0416897	0.0137832	0.00251252	0.00373479	0.00106373	0.000453597	0.433728	0.0402159	1.37e-26	0.203299	0.0232598	3.97e-18	-0.0143962	0.00101207	2.36e-44	0.00164035	0.000512181	0.00137871	0.00256843	0.000237912	1.36e-26	0.0158028	0.00236309	3.06e-11	0.0765064	0.0727962	0.293367
QI14793	SLC2A9	0.00561755	0.00159728	0.000443625	0.470324	0.0383555	1.09e-33	-0.0519955	0.0574353	0.365393	0.0343326	0.00258851	5.88e-39	0.0010264	0.000543122	0.0588957	0.167724	0.0445253	0.000168748	0.0321784	0.0140889	0.0224522	0.00398938	0.00108449	0.000239059	0.359942	0.041343	5.33e-18	0.166715	0.0238374	3.35e-12	-0.0110682	0.00104942	1.61e-25	0.00177333	0.000519792	0.000656058	0.00221464	0.000243173	1.67e-19	0.0107454	0.00246093	1.34e-05	0.0409614	0.0742684	0.581314
QI14798	UGT1A10 | UGT1A3 | UGT1A4 | UGT1A5 | UGT1A6 | UGT1A7 | UGT1A8 | UGT1A9	-0.0038635	0.00156865	0.0138411	0.57348	0.0376711	2.65e-50	-0.149492	0.0564776	0.00816933	-0.0111783	0.00261436	1.97e-05	-0.00203571	0.000531685	0.000131896	-0.351699	0.0433039	6.88e-16	-0.114062	0.01363	9.25e-17	-0.00215982	0.00106998	0.0436297	-0.106388	0.0411418	0.00976422	-0.147301	0.0235054	4.27e-10	0.00408163	0.00104883	0.000101953	0.000122817	0.000512851	0.810754	-0.00105251	0.000241603	1.38e-05	-0.00806746	0.00243088	0.000923036	-0.306736	0.0728103	2.6e-05
QI1379	UGT1A1 | UGT1A10 | UGT1A3 | UGT1A4 | UGT1A5 | UGT1A6 | UGT1A7 | UGT1A8 | UGT1A9	0.000839594	0.00175406	0.632227	0.243124	0.0416245	5.89e-09	-0.207307	0.0628916	0.00099409	-0.00691412	0.00292445	0.0181457	-0.000934968	0.000586615	0.111115	-0.299865	0.0478096	4.21e-10	-0.107696	0.0154689	4.33e-12	-0.00223827	0.00119293	0.0607384	-0.11884	0.0456299	0.00925912	-0.0946734	0.0260896	0.000290673	0.00465435	0.00118146	8.4e-05	-0.00101809	0.000555427	0.0669389	-0.00058716	0.000263111	0.0257402	-0.00553392	0.00271637	0.0417983	-0.160206	0.0825927	0.0525312
QI1417	SLC2A9	0.00899412	0.00158534	1.55e-08	0.482925	0.0380689	7.13e-36	-0.0592233	0.0569173	0.298193	0.037402	0.00254571	4.33e-47	0.000982436	0.000541208	0.0696019	0.191581	0.0441542	1.48e-05	0.0425535	0.0139426	0.00229507	0.0036642	0.00107532	0.000665008	0.388725	0.0409293	4.52e-21	0.181539	0.0236184	2.1e-14	-0.012521	0.00103521	7.62e-33	0.0017125	0.000518875	0.000979018	0.00225596	0.000242221	2.6e-20	0.0134152	0.00241466	3.2e-08	0.062547	0.0737078	0.396189
QI14769	UGT1A10 | UGT1A3 | UGT1A4 | UGT1A5 | UGT1A6 | UGT1A7 | UGT1A8 | UGT1A9	-0.00695338	0.00156343	9.03e-06	0.604388	0.0375379	8.44e-56	-0.157609	0.0562227	0.00509403	-0.0127126	0.00260887	1.16e-06	-0.00261858	0.000525894	6.81e-07	-0.276792	0.0433661	2.04e-10	-0.0998514	0.0136901	3.95e-13	-0.00159838	0.00106659	0.134096	-0.113776	0.0409883	0.00554371	-0.157376	0.0233981	2.11e-11	0.00284978	0.00104717	0.00654137	-0.000739838	0.000507747	0.145214	-0.00111261	0.00023923	3.48e-06	-0.0109265	0.00242469	7.04e-06	-0.247801	0.0726055	0.000651913
QI14719	UGT1A10 | UGT1A3 | UGT1A4 | UGT1A5 | UGT1A6 | UGT1A7 | UGT1A8 | UGT1A9	-0.00524986	0.00154867	0.000709035	0.647405	0.0371913	1.86e-64	-0.202254	0.0556882	0.000286531	-0.01692	0.00257393	5.86e-11	-0.00222351	0.000521817	2.11e-05	-0.344607	0.0427552	1.13e-15	-0.117654	0.0134655	4.12e-18	-0.00232966	0.0010563	0.0275029	-0.122529	0.0406	0.00256822	-0.214119	0.023013	2.68e-20	0.00396392	0.00103573	0.000132529	0.000491464	0.000502732	0.328373	-0.00101875	0.000237249	1.82e-05	-0.00939763	0.00244734	0.000127501	-0.291649	0.0718998	5.12e-05
QI1478	FAAH	-9.8e-05	0.00162119	0.951801	-0.171725	0.0389457	1.08e-05	0.0987427	0.0583175	0.0905336	0.00415272	0.00266548	0.119357	-0.000789678	0.000537566	0.141961	-0.226552	0.0451372	5.52e-07	-0.0411625	0.0142972	0.00402026	0.00121471	0.00110604	0.272191	-0.0641006	0.042536	0.131933	0.0264231	0.0244225	0.279386	1.35e-05	0.00108546	0.990077	0.001833	0.00050602	0.000297727	-0.000333493	0.000245064	0.173686	0.000299849	0.00251751	0.905206	-0.149976	0.0753633	0.046686
QI1459	UGT1A10 | UGT1A3 | UGT1A4 | UGT1A5 | UGT1A6 | UGT1A7 | UGT1A8 | UGT1A9	-0.00293584	0.00160098	0.0667967	0.475282	0.0384947	4.08e-34	-0.182385	0.0575709	0.001552	0.00142668	0.00267763	0.594204	-0.000932867	0.000545789	0.0875355	-0.178056	0.0446426	6.83e-05	-0.0509676	0.0141485	0.000321138	-0.000189924	0.00109058	0.861761	0.0217855	0.0419912	0.603936	-0.0422336	0.0240958	0.0797597	0.000164334	0.00108276	0.879377	-0.000410168	0.000525256	0.434941	-0.00024115	0.000248043	0.331039	-0.00180499	0.00249373	0.46928	-0.11146	0.0750041	0.137383
QI14741	UGT1A10 | UGT1A3 | UGT1A4 | UGT1A5 | UGT1A6 | UGT1A7 | UGT1A8 | UGT1A9	-0.00536136	0.00158712	0.000740224	0.502712	0.0381164	1.49e-38	-0.106239	0.0570963	0.0628951	-0.0128081	0.00264095	1.31e-06	-0.00201854	0.000542196	0.000201251	-0.296416	0.0440378	2.05e-11	-0.0943963	0.013921	1.46e-11	-0.00228828	0.00108388	0.0348461	-0.101968	0.0416257	0.0143627	-0.13514	0.0238015	1.51e-08	0.00261867	0.00106344	0.0138603	-0.000319975	0.000522424	0.540275	-0.000712682	0.000247357	0.00399531	-0.00643601	0.00246135	0.00900502	-0.203308	0.0740503	0.0060808
QI1451	SLIT2	0.00477538	0.00164261	0.00367692	0.191574	0.0393981	1.23e-06	0.0572178	0.0591448	0.333423	0.00816713	0.00274575	0.00296129	0.00237374	0.000554027	1.9e-05	0.173979	0.045876	0.000152511	0.0622486	0.0144725	1.76e-05	3.68e-05	0.00112591	0.973914	0.0569865	0.0429846	0.185038	-0.00265062	0.0249779	0.915496	-0.00187396	0.00109671	0.08762	0.000774841	0.000538464	0.150283	-0.000304652	0.000254303	0.231037	0.00135137	0.00245558	0.582168	0.0701885	0.07646	0.358714
QI1483	UGT1A1 | UGT1A10 | UGT1A3 | UGT1A4 | UGT1A5 | UGT1A6 | UGT1A7 | UGT1A8 | UGT1A9	0.00296625	0.00166175	0.0743715	0.148337	0.0397595	0.000194821	-0.125871	0.0599523	0.035865	-0.0105699	0.00276571	0.00013552	-0.000992216	0.000554306	0.0735738	-0.338465	0.0461032	2.79e-13	-0.100504	0.0146164	7.66e-12	-0.00205158	0.00112356	0.067967	-0.175362	0.0432964	5.26e-05	-0.0965605	0.0248876	0.000107048	0.00499284	0.00112596	9.61e-06	-0.000708148	0.00053496	0.185713	-0.000661399	0.000253128	0.00903201	-0.00164617	0.00254584	0.517972	-0.28613	0.0781078	0.000253871
QI14717	UGT1A10 | UGT1A3 | UGT1A4 | UGT1A5 | UGT1A6 | UGT1A7 | UGT1A8 | UGT1A9	-0.000419056	0.00160256	0.793733	0.395693	0.0384855	2.34e-24	-0.20586	0.0575933	0.000357166	-0.00936974	0.00265961	0.000433709	-0.00099491	0.000530852	0.0610214	-0.384904	0.04415	4.81e-18	-0.111134	0.0139947	2.92e-15	-0.00280664	0.00109178	0.0102012	-0.170003	0.0419571	5.22e-05	-0.135989	0.0240489	1.72e-08	0.00562343	0.00106882	1.54e-07	0.000100955	0.000508775	0.842726	-0.000469072	0.000241266	0.0519811	-0.00529792	0.00243589	0.0297699	-0.374951	0.0742804	4.76e-07
QI1481	UGT1A1 | UGT1A10 | UGT1A3 | UGT1A4 | UGT1A5 | UGT1A6 | UGT1A7 | UGT1A8 | UGT1A9	-0.00108554	0.00165181	0.511123	0.438383	0.0393515	3.48e-28	-0.154922	0.0596864	0.00949662	-0.00771135	0.00277194	0.00544305	-0.000833363	0.000546968	0.127739	-0.26103	0.0463289	1.95e-08	-0.0808286	0.0145792	3.26e-08	0.000122638	0.00112465	0.913175	-0.0672494	0.0428521	0.116692	-0.13433	0.0248764	7.28e-08	0.00191026	0.00112654	0.0900651	-0.000247952	0.000532793	0.641701	-0.000317444	0.000254591	0.212564	-0.00118972	0.00257162	0.643688	-0.23935	0.0787444	0.00239285
QI1480	UGT1A10 | UGT1A3 | UGT1A4 | UGT1A5 | UGT1A6 | UGT1A7 | UGT1A8 | UGT1A9	5.09e-05	0.00163803	0.975193	0.311155	0.0393825	4.01e-15	-0.135628	0.0588921	0.0213563	-0.00537125	0.00274454	0.050443	-0.0012373	0.000549225	0.0243582	-0.305887	0.0455546	2.29e-11	-0.091928	0.0143374	1.7e-10	-0.000841508	0.00111724	0.451394	-0.0825809	0.0429441	0.0545878	-0.0995486	0.0252806	8.43e-05	0.00539743	0.0011076	1.16e-06	-0.000569556	0.000529756	0.282423	-0.000634509	0.000250225	0.0112816	-0.00274932	0.00257807	0.286384	-0.271688	0.0766976	0.000403371
QI14615	HMGB1	-0.00292798	0.00162856	0.0723033	0.117542	0.0391329	0.00269168	0.0815695	0.058523	0.163491	0.00136626	0.00273488	0.617419	-0.000732394	0.00055298	0.185474	-0.0743533	0.0455149	0.102457	-0.0121299	0.0143784	0.398955	-0.000921542	0.00111077	0.406812	0.0325177	0.0427764	0.447214	0.022026	0.024569	0.370069	0.00090532	0.00108951	0.406079	-0.00174505	0.000531087	0.001031	-0.000525112	0.000251848	0.0371665	-0.00154186	0.00249285	0.536318	0.0973249	0.0759449	0.20012
QI14569	UGT1A10 | UGT1A3 | UGT1A4 | UGT1A5 | UGT1A6 | UGT1A7 | UGT1A8 | UGT1A9	-0.00435239	0.00157368	0.00571735	0.565267	0.0377919	1.1e-48	-0.184915	0.0566099	0.00110241	-0.0106751	0.00262198	4.81e-05	-0.00215431	0.000531211	5.15e-05	-0.363514	0.0434039	8.68e-17	-0.121196	0.0136327	1.09e-18	-0.00213608	0.00107371	0.046752	-0.124602	0.0412555	0.00254896	-0.141499	0.0235975	2.28e-09	0.0050283	0.00105043	1.78e-06	-0.000332368	0.000512153	0.516422	-0.00116946	0.000241313	1.33e-06	-0.00743113	0.00247195	0.00268362	-0.331318	0.0730061	5.92e-06
QI1631	UGT1A10 | UGT1A3 | UGT1A4 | UGT1A5 | UGT1A6 | UGT1A7 | UGT1A8 | UGT1A9	-0.00432922	0.00157191	0.00592411	0.586863	0.0377731	3.11e-52	-0.142498	0.0565369	0.0117776	-0.0152528	0.00260825	5.57e-09	-0.00178737	0.00053044	0.000764041	-0.263695	0.0436371	1.72e-09	-0.0913559	0.0138061	4.41e-11	-0.000875187	0.0010726	0.414602	-0.0298621	0.0412762	0.469453	-0.18567	0.0234458	3.45e-15	0.00149263	0.0010537	0.156724	0.000623246	0.000509807	0.221629	-0.000969611	0.0002409	5.87e-05	-0.00614457	0.00236152	0.00934874	-0.238421	0.0730113	0.00110604
QI1568	UGT1A10 | UGT1A3 | UGT1A4 | UGT1A5 | UGT1A6 | UGT1A7 | UGT1A8 | UGT1A9	-0.000987591	0.00161508	0.540931	0.370744	0.0387812	2.52e-21	-0.0828463	0.0580601	0.153722	-0.00421478	0.00267058	0.114629	-0.00159388	0.000553497	0.00401459	-0.262605	0.0448545	5.35e-09	-0.0822551	0.0141547	6.94e-09	-0.00254574	0.00110169	0.0209198	-0.0866049	0.0423692	0.0410437	-0.0692758	0.0243347	0.0044491	0.00398346	0.00108007	0.000230273	-0.000510448	0.000526634	0.332507	-0.000515708	0.000251809	0.0406615	-0.00283025	0.00252956	0.263351	-0.216668	0.0750792	0.00393391
QI14556	CYP27A1	-0.00723643	0.00165282	1.24e-05	0.152012	0.0397089	0.0001321	0.142863	0.0592966	0.0160522	0.0132453	0.00276394	1.74e-06	0.000128244	0.000557973	0.818235	-0.00241157	0.0464576	0.958605	0.0213068	0.0146175	0.145068	0.00112439	0.00112848	0.319159	0.0161771	0.0431896	0.708018	0.0810698	0.0250435	0.00122219	0.00525725	0.00111229	2.4e-06	0.000778791	0.000538507	0.148249	0.000776429	0.000255228	0.00237429	0.00627778	0.0025644	0.0144659	0.0226045	0.0770416	0.769235
QI1565	UGT1A10 | UGT1A3 | UGT1A4 | UGT1A5 | UGT1A6 | UGT1A7 | UGT1A8 | UGT1A9	0.00194388	0.00163343	0.234127	0.207776	0.0392268	1.27e-07	-0.148939	0.0587045	0.0112331	-0.00550042	0.00271496	0.0428649	-0.00116573	0.00054982	0.0340863	-0.331319	0.0452093	3.05e-13	-0.0934683	0.0142972	7.46e-11	-0.00237867	0.00111412	0.0328482	-0.12514	0.0428265	0.00350624	-0.0892481	0.0245962	0.000290238	0.00543257	0.0010903	6.66e-07	0.000201675	0.000525324	0.701081	-0.000337045	0.00024998	0.177687	-0.00356514	0.00254622	0.161642	-0.23846	0.0759257	0.00170337
QI14564	ATP10D	-0.000230549	0.0016346	0.887846	-0.147816	0.0392493	0.00016932	0.0495988	0.0586632	0.397916	0.000706542	0.00273588	0.796233	-0.00250727	0.000548699	5.12e-06	-0.266987	0.0453747	4.49e-09	-0.0973086	0.0143125	1.29e-11	-0.000841647	0.00111411	0.450048	-0.113083	0.0428341	0.00833744	0.156148	0.0244365	1.94e-10	-0.000941099	0.0010956	0.390427	0.00716368	0.000506405	9.27e-44	-0.00201028	0.000247408	6.91e-16	-0.00125369	0.00251489	0.61819	-0.163811	0.0759285	0.0310586
QI14562	ATP10D	0.0044344	0.00163684	0.00678814	-0.024916	0.039298	0.526116	0.23033	0.0585571	8.58e-05	-0.0100773	0.00273458	0.000233026	-0.00384934	0.00055384	4.62e-12	-0.352503	0.0452463	9.39e-15	-0.138969	0.0142554	4.34e-22	-0.000279291	0.00111556	0.802328	-0.103137	0.0428922	0.0162576	0.0524321	0.0246254	0.0333279	-0.0015415	0.0010964	0.159848	0.00189035	0.000532899	0.000396394	-0.00285869	0.000247886	5.06e-30	-0.00289934	0.002495	0.24537	0.0302303	0.0760803	0.691143
QI1841	SLC2A9	0.0138201	0.0015616	1.54e-18	0.553924	0.0375017	1.45e-47	-0.034908	0.0561192	0.533972	0.0346517	0.00253699	3.88e-41	0.00092548	0.000531244	0.0816125	0.195258	0.0434845	7.41e-06	0.0348546	0.0138083	0.0116541	0.00242276	0.00106556	0.0230613	0.397744	0.0402974	1.33e-22	0.184369	0.023303	3.65e-15	-0.0148423	0.00100811	2.81e-47	0.00153579	0.000508699	0.00256121	0.00246147	0.000236784	8.16e-25	0.0141491	0.0023911	3.94e-09	0.0752456	0.0727027	0.300772
QI14354	SLC2A9	0.0104077	0.00158695	6.48e-11	0.438413	0.0381106	6.07e-30	-0.0521536	0.0571678	0.361697	0.0282359	0.00260398	7.47e-27	0.000105068	0.000544064	0.846883	0.117905	0.0442905	0.00781135	0.0201834	0.014031	0.150413	0.00223473	0.00108288	0.0391418	0.316526	0.0412321	2.25e-14	0.18181	0.0236938	2.31e-14	-0.0118363	0.00103859	1.98e-29	0.000304638	0.000521408	0.559098	0.00202242	0.000244513	2.12e-16	0.00773124	0.00241308	0.00138059	-0.018523	0.073897	0.802096
QI1839	SLC2A9	0.0105617	0.00158404	3.13e-11	0.462972	0.0380407	3.16e-33	-0.0351529	0.0570651	0.537937	0.0297885	0.00259335	7.37e-30	0.000186998	0.000543044	0.730611	0.127675	0.044201	0.00390122	0.024337	0.0139935	0.0821201	0.00299579	0.00108018	0.00558439	0.341816	0.041081	1.36e-16	0.190171	0.023624	1.22e-15	-0.0123063	0.00103465	7.61e-32	0.00051316	0.000520381	0.324168	0.00216147	0.000243557	1.3e-18	0.00852601	0.00241143	0.000417459	0.00234449	0.0737622	0.974646
QI14245	SETD1A	0.00527966	0.00159756	0.000962624	0.356085	0.0383563	3.24e-20	0.623984	0.0561303	4.16e-28	-0.0176687	0.00259916	1.3e-11	-0.00196873	0.000542767	0.000292188	-0.205911	0.0444538	3.79e-06	-0.0631501	0.0140072	6.81e-06	0.00274505	0.00108836	0.011719	-0.0421972	0.0419564	0.314631	-0.0427348	0.0243893	0.0798528	0.00221238	0.00107152	0.0390439	0.000371438	0.000510467	0.4669	-0.000122309	0.000246987	0.620498	-0.00125759	0.0025023	0.615329	-0.0483544	0.0744235	0.515928
QI14216	UGT1A10 | UGT1A3 | UGT1A4 | UGT1A5 | UGT1A6 | UGT1A7 | UGT1A8 | UGT1A9	-0.005393	0.00157325	0.00061715	0.544871	0.0377737	1.61e-45	-0.170512	0.0566033	0.00261575	-0.0178757	0.00261311	9.68e-12	-0.00209312	0.000536492	9.81e-05	-0.307987	0.0435969	2.04e-12	-0.0951519	0.0137087	4.86e-12	-0.00115144	0.00107388	0.283715	-0.11166	0.0412613	0.00684838	-0.171335	0.0235158	4.16e-13	0.00583046	0.00104966	3.05e-08	-0.000790466	0.000514852	0.12483	-0.00137405	0.000242696	1.67e-08	-0.0106258	0.00247878	1.91e-05	-0.224118	0.0731024	0.002192
QI2044	FAAH	-0.00969149	0.00162301	2.66e-09	-0.13654	0.0390063	0.000471966	-0.0307566	0.0582816	0.597734	-0.00595	0.00271281	0.0283706	-0.0012046	0.000539702	0.0257053	-0.278646	0.0452369	8.37e-10	-0.0725999	0.0144253	5.16e-07	3.83e-05	0.00110605	0.972351	-0.121216	0.0425335	0.00440634	-0.0902933	0.0244451	0.000225375	0.00259792	0.00108966	0.0171869	0.00121678	0.000516457	0.0185497	-0.000939228	0.000245435	0.000133007	-0.00327897	0.0025433	0.197484	-0.239618	0.0756706	0.00155953
QI14127	FAAH	0.00279664	0.00163984	0.0882252	-0.109963	0.0393806	0.00526953	-0.00905689	0.0589738	0.877956	0.0192009	0.00271931	2.09e-12	-0.000169336	0.000556544	0.760952	-0.146965	0.045715	0.0013205	-0.0414977	0.0144152	0.00402409	0.00286138	0.00111707	0.010475	0.143878	0.0429735	0.000824785	0.0955004	0.0246845	0.000111903	0.000125428	0.00109926	0.909165	0.00109596	0.000530998	0.0391249	0.00103876	0.000252327	3.97e-05	0.00568265	0.00254452	0.0256572	-0.20292	0.0762619	0.00784019
QI14055	UGT1A1 | UGT1A10 | UGT1A3 | UGT1A4 | UGT1A5 | UGT1A6 | UGT1A7 | UGT1A8 | UGT1A9	-0.00281698	0.00163298	0.0846304	0.238294	0.0392281	1.42e-09	-0.236863	0.0586004	5.45e-05	-0.00841357	0.0027122	0.00194097	-0.000622784	0.000536697	0.245994	-0.371432	0.0451051	2.75e-16	-0.113306	0.014302	3.38e-15	-0.00217126	0.00111376	0.0513401	-0.147335	0.0427969	0.000584639	-0.153875	0.0244732	3.74e-10	0.00845469	0.00108466	9.09e-15	-0.000708194	0.000512457	0.167109	-0.00102804	0.000242952	2.4e-05	-0.00132242	0.00252558	0.600617	-0.318347	0.0759821	2.88e-05
QI2146	KYAT3	-0.00134029	0.00158791	0.398713	0.530338	0.0381243	1.47e-42	0.254502	0.0565148	6.97e-06	0.0142982	0.0026514	7.53e-08	0.00207822	0.000546125	0.000144934	0.142134	0.0442988	0.00134959	0.0558313	0.0140127	6.95e-05	0.00338227	0.00108046	0.0017641	0.197869	0.0415374	2e-06	0.151162	0.0237795	2.4e-10	-0.00825735	0.00105212	6e-15	-8.26e-05	0.00052252	0.874453	0.00164218	0.000246579	3.35e-11	0.0083474	0.00239915	0.000515176	0.138898	0.0740257	0.0607128
QI2179	UGT1A10 | UGT1A3 | UGT1A4 | UGT1A5 | UGT1A6 | UGT1A7 | UGT1A8 | UGT1A9	-0.00226609	0.0016041	0.157863	0.45531	0.0385225	1.78e-31	-0.156061	0.0577144	0.00689324	-0.00684039	0.00268014	0.0107568	-0.00183751	0.000545314	0.000763956	-0.323641	0.0443746	3.94e-13	-0.108893	0.0139708	9.18e-15	-0.0023647	0.00109469	0.0308474	-0.101599	0.0420783	0.0158211	-0.0982937	0.0241377	4.79e-05	0.00496588	0.00107094	3.7e-06	-0.000688784	0.000524872	0.189543	-0.000870883	0.000248018	0.000453595	-0.00539659	0.00251893	0.0322997	-0.244536	0.0745503	0.0010505
QI13988	FAAH	0.000633311	0.00161239	0.694513	-0.299758	0.0387196	1.37e-14	-0.0450764	0.0579228	0.436509	0.00237813	0.00268364	0.375611	-0.000127687	0.000517792	0.805239	-0.267187	0.0447935	2.76e-09	-0.0787064	0.0141609	3e-08	0.00290555	0.00109941	0.00826829	0.0177901	0.0423498	0.674463	-0.0292901	0.0243336	0.228814	0.00193033	0.00108416	0.0751081	0.00139444	0.000495125	0.00489541	0.000190842	0.000236204	0.419193	0.000677109	0.00249587	0.786199	-0.274609	0.0748712	0.000249348
QI14012	UGT1A10 | UGT1A3 | UGT1A4 | UGT1A5 | UGT1A6 | UGT1A7 | UGT1A8 | UGT1A9	-0.00318731	0.00158277	0.0441322	0.544752	0.0380054	5.47e-45	-0.0415113	0.0570174	0.466648	-0.0067741	0.00262903	0.0100282	-0.00138036	0.000536574	0.010152	-0.304036	0.0438329	5e-12	-0.0922983	0.0138743	3.48e-11	-0.00224501	0.0010779	0.037365	-0.0705808	0.0415314	0.0893464	-0.0985188	0.0238096	3.61e-05	0.00469803	0.00105719	9.19e-06	-0.000147659	0.000514391	0.774093	-0.00077178	0.000243854	0.00156967	-0.004867	0.00244356	0.0465537	-0.250855	0.073533	0.000655509
QI2180	UGT1A10 | UGT1A3 | UGT1A4 | UGT1A5 | UGT1A6 | UGT1A7 | UGT1A8 | UGT1A9	-0.00204079	0.00161465	0.206367	0.396417	0.0387759	4.19e-24	-0.132132	0.0581262	0.0230925	-0.00606118	0.00267178	0.0233708	-0.00176004	0.000548125	0.00133926	-0.277555	0.0447991	6.68e-10	-0.0922421	0.0141214	7.73e-11	-0.00237254	0.00110151	0.0313345	-0.0798777	0.0423726	0.0595184	-0.0882589	0.0243106	0.000288092	0.003607	0.00108032	0.000852623	-0.00063882	0.000522059	0.221198	-0.000778692	0.000249286	0.00180623	-0.00487797	0.00251064	0.0521885	-0.208279	0.0750825	0.00557464
QI14032	UGT1A10 | UGT1A3 | UGT1A4 | UGT1A5 | UGT1A6 | UGT1A7 | UGT1A8 | UGT1A9	0.000390706	0.00162979	0.810559	0.318273	0.0391369	6.32e-16	-0.0840112	0.0586067	0.151838	-0.00296412	0.00270704	0.273629	-0.000832208	0.000557733	0.135791	-0.15106	0.0454645	0.000903633	-0.0547749	0.0143339	0.00013574	-0.00216054	0.00110983	0.0516704	-0.0198428	0.0427892	0.642875	-0.0612942	0.0245409	0.012561	0.00249409	0.00109441	0.0227478	-0.000496538	0.000536558	0.354841	-0.00017532	0.000254257	0.490547	-0.000834663	0.00252732	0.741246	-0.186186	0.0758439	0.0141558
QI14010	UGT1A1 | UGT1A10 | UGT1A3 | UGT1A4 | UGT1A5 | UGT1A6 | UGT1A7 | UGT1A8 | UGT1A9	0.00118101	0.00161978	0.465994	0.363277	0.0389083	1.99e-20	-0.145108	0.0584327	0.0130756	-0.00814181	0.0027107	0.00269237	-0.000512876	0.000537566	0.340139	-0.355372	0.0447945	3.08e-15	-0.104749	0.0142404	2.51e-13	-0.00345994	0.00110277	0.00172215	-0.133699	0.0424514	0.00165337	-0.114009	0.0244387	3.23e-06	0.00620223	0.00108727	1.29e-08	-0.000220092	0.000515972	0.669738	-0.000260249	0.000244957	0.288143	-0.00172513	0.00248653	0.487906	-0.328917	0.0752521	1.28e-05
QI14045	UGT1A10 | UGT1A3 | UGT1A4 | UGT1A5 | UGT1A6 | UGT1A7 | UGT1A8 | UGT1A9	-0.000355334	0.00169435	0.833906	0.441584	0.04049	4.46e-27	-0.101016	0.0608757	0.0971663	-0.00546298	0.00284872	0.0552656	-0.000151123	0.000564513	0.788951	-0.194602	0.0480791	5.34e-05	-0.0748418	0.0149549	6.01e-07	-0.00218715	0.00115995	0.0594733	-0.100642	0.0445589	0.023994	-0.148917	0.0256718	7.45e-09	0.00274618	0.00118745	0.0208235	-0.000334296	0.000556986	0.548441	-0.00030317	0.000260085	0.243874	-0.000971671	0.00266009	0.714954	-0.226294	0.0799116	0.00466636
QI2190	CYP4A11	0.00922682	0.00167771	4.17e-08	-0.0061732	0.0400112	0.877395	-0.26196	0.0600602	1.34e-05	-0.00162168	0.00277798	0.55943	0.00199035	0.000553216	0.000327355	0.118197	0.0463913	0.0108959	0.0559443	0.0147307	0.000149354	-0.000720877	0.00113115	0.523987	-0.0412534	0.0438381	0.346771	-0.047307	0.024879	0.0573478	0.00275846	0.00113437	0.0150939	0.00551661	0.000525055	2.81e-25	0.00012207	0.000255933	0.633432	-0.0024916	0.00251279	0.321555	-0.0797982	0.0775008	0.303272
QI2188	CYP4A11	0.0121501	0.00164257	1.86e-13	-0.00335389	0.0394726	0.932293	-0.18402	0.0589918	0.00183165	0.000164572	0.00273997	0.95211	0.00162714	0.000545876	0.00290329	0.123739	0.0457725	0.00690821	0.0404501	0.0145137	0.00535801	0.000121044	0.00111315	0.913417	-0.00585632	0.0431764	0.892119	0.00420693	0.0246271	0.864374	0.00128119	0.00111534	0.250782	0.00450947	0.000522997	1.16e-17	-0.00016906	0.000251491	0.5015	9.64e-05	0.00249312	0.96916	-0.0172997	0.0766207	0.821387
QI2187	CYP4A11	0.0114112	0.00165332	6.39e-12	0.158891	0.0396261	6.25e-05	-0.245671	0.0591404	3.37e-05	-0.00608773	0.00275598	0.0272654	0.00114976	0.000555209	0.0384764	0.0729092	0.0459662	0.112825	0.0257448	0.0145758	0.0774685	2.71e-05	0.00111962	0.980689	-0.0306976	0.043431	0.479744	-0.0465363	0.024694	0.0596045	0.00317432	0.00111678	0.00451187	0.00478508	0.000524584	1.51e-19	-0.000731524	0.000252701	0.00382731	-0.00268555	0.00255046	0.292507	-0.0300727	0.0770045	0.696174
QI2242	SLC2A9	0.0118725	0.0015583	3.5e-14	0.602091	0.0374224	9.97e-56	-0.026765	0.0560265	0.632888	0.037676	0.00251474	7.85e-49	0.00104824	0.000532863	0.0492722	0.176817	0.043417	4.78e-05	0.0306609	0.0137395	0.0257246	0.003011	0.00106238	0.00462791	0.445474	0.0400263	3.58e-28	0.191579	0.0232268	2.47e-16	-0.0144299	0.00100804	7.06e-45	0.00150704	0.00051029	0.00317337	0.00246941	0.000237384	7.59e-25	0.0162372	0.00237851	1.2e-11	0.103399	0.0725365	0.154134
QI13969	FAAH	-0.0030171	0.00162379	0.0632707	-0.198986	0.0390132	3.62e-07	-0.00811829	0.0585896	0.889807	0.00728826	0.00270481	0.00709224	-0.000160456	0.000539049	0.765984	-0.215099	0.0452395	2.09e-06	-0.0407055	0.0142528	0.00432413	0.000379727	0.00110319	0.730717	-0.0288711	0.0426521	0.498529	0.0357954	0.0242798	0.140522	0.000676028	0.00109644	0.537572	0.0017236	0.000519437	0.000919187	-0.000383222	0.000247348	0.121432	-0.00295814	0.0025018	0.237212	-0.307958	0.0757503	4.93e-05
QI2222	FAAH	0.00396832	0.0016368	0.0153967	-0.185052	0.039284	2.59e-06	0.113283	0.0588016	0.0541422	0.00715582	0.00273434	0.00891913	-0.000132203	0.000544552	0.8082	-0.268226	0.045393	3.87e-09	-0.0613328	0.0143325	1.94e-05	0.00126035	0.00111382	0.257922	0.0586659	0.042955	0.172129	0.077584	0.0245839	0.00161761	0.000909788	0.00109585	0.40649	0.0022281	0.000520744	1.95e-05	8.79e-05	0.000248896	0.723921	0.000555033	0.00254626	0.827471	-0.246147	0.0759341	0.00120297
QI2236	UGT1A10 | UGT1A3 | UGT1A4 | UGT1A5 | UGT1A6 | UGT1A7 | UGT1A8 | UGT1A9	0.00423469	0.00169544	0.0125632	0.20687	0.0403384	3.14e-07	-0.141528	0.0612958	0.0210274	-0.0101346	0.00282544	0.000340921	-0.000541705	0.000574967	0.346212	-0.267354	0.0476005	2.16e-08	-0.0832668	0.0149961	3.11e-08	-0.000948905	0.00115809	0.412652	-0.0949474	0.0442818	0.0321146	-0.103753	0.0254349	4.66e-05	0.00444499	0.00117092	0.000150398	0.000103818	0.000550254	0.850365	-0.000339603	0.000257533	0.187405	0.00100479	0.00259351	0.698495	-0.227258	0.080066	0.00457036
QI2240	UGT1A10 | UGT1A3 | UGT1A4 | UGT1A5 | UGT1A6 | UGT1A7 | UGT1A8 | UGT1A9	0.00308298	0.00163741	0.0598276	0.198382	0.0393211	4.83e-07	-0.116876	0.0588567	0.0471595	-0.00393286	0.00273187	0.150088	-0.000831375	0.000549053	0.130101	-0.310447	0.0454127	9.99e-12	-0.0888661	0.0143998	7.79e-10	-0.00216418	0.0011172	0.0528293	-0.0859257	0.0429641	0.0456049	-0.0789679	0.0246761	0.00138913	0.00548238	0.00109299	5.62e-07	0.000177933	0.000527348	0.735836	-9.82e-05	0.000250364	0.69507	-0.00202072	0.00253901	0.426217	-0.233354	0.076102	0.00218817
QI13939	UGT1A10 | UGT1A3 | UGT1A4 | UGT1A5 | UGT1A6 | UGT1A7 | UGT1A8 | UGT1A9	-0.00477954	0.00157349	0.00240755	0.578215	0.0377872	8.75e-51	-0.188064	0.0566036	0.000904002	-0.0159012	0.0026117	1.3e-09	-0.00168337	0.000527918	0.00144655	-0.37825	0.0433496	4.51e-18	-0.122096	0.0137146	9.81e-19	-0.00228287	0.00107313	0.0334836	-0.139979	0.0412324	0.000696383	-0.216267	0.023387	4.49e-20	0.00577041	0.00104921	4.15e-08	0.000244256	0.000507733	0.630507	-0.00109177	0.000239519	5.4e-06	-0.00842595	0.00244503	0.000582254	-0.330835	0.0729979	6.09e-06
QI13938	UGT1A10 | UGT1A3 | UGT1A4 | UGT1A5 | UGT1A6 | UGT1A7 | UGT1A8 | UGT1A9	-0.00249799	0.00156882	0.111439	0.614217	0.037675	4.18e-57	-0.175523	0.0564722	0.00190211	-0.0130511	0.00260203	5.62e-07	-0.00211306	0.00053248	7.44e-05	-0.279124	0.0435174	1.66e-10	-0.0936337	0.0136129	7.5e-12	-0.00124527	0.0010705	0.244827	-0.0273896	0.0411855	0.506088	-0.167809	0.0234532	1.07e-12	0.00289744	0.00105074	0.00586264	-0.000123435	0.00051344	0.810034	-0.000898912	0.00024222	0.000210782	-0.00719975	0.00246181	0.00349429	-0.295826	0.0728217	4.99e-05
QI13785	NAT8	0.00830808	0.00155601	1.01e-07	0.580978	0.0373676	2.63e-52	0.0617054	0.0561087	0.271539	-0.00727597	0.00260038	0.00517742	-0.000789812	0.000532397	0.138065	-0.015101	0.0434456	0.728179	-0.0144341	0.0138087	0.295984	0.00162364	0.00105943	0.125499	0.0912213	0.040823	0.0255268	-0.0462419	0.0234619	0.0488313	-0.0125159	0.00101495	4.81e-34	1.09e-06	0.000511667	0.998295	-2.36e-05	0.000242249	0.922417	0.00913999	0.00232111	8.55e-05	0.0811602	0.0724405	0.262654
QI13770	SLC2A9	0.0116667	0.00155429	8.18e-14	0.586245	0.0373262	2.69e-53	-0.0654037	0.055829	0.2415	0.0367345	0.00250999	9.31e-47	0.00107025	0.000530586	0.0437903	0.177417	0.0433083	4.31e-05	0.0345442	0.0137386	0.0119815	0.00244833	0.00105901	0.0208563	0.423517	0.0400057	1.07e-25	0.178622	0.0232102	1.95e-14	-0.0126393	0.001014	9.97e-35	0.00166932	0.000507882	0.00102721	0.0025684	0.000236005	5.46e-27	0.0152942	0.00235977	1.18e-10	0.0674541	0.0723652	0.351349
QI13773	FMO2	-0.00401683	0.00154565	0.00940503	0.69477	0.0371186	1.14e-73	-0.0382179	0.0556741	0.492483	0.00554399	0.0025863	0.0321525	-0.00177769	0.000526256	0.000741219	-0.180209	0.0430342	2.91e-05	-0.0551003	0.0136264	5.41e-05	0.000494798	0.00105234	0.638259	0.155299	0.0404794	0.00012762	0.0337799	0.0233209	0.147597	-0.0159429	0.000990614	9.35e-56	-0.000128346	0.000505019	0.799407	0.000727274	0.000239327	0.00239933	0.00286196	0.00241296	0.235755	0.035004	0.0719711	0.626749
QI2435	SLC2A9	0.0109757	0.00155994	2.49e-12	0.577466	0.037462	1.76e-51	-0.0388722	0.0560738	0.488223	0.0358896	0.00252178	2.14e-44	0.00112791	0.000533212	0.0344998	0.211911	0.0434114	1.11e-06	0.037175	0.0137715	0.00698972	0.00324589	0.00105931	0.00220417	0.435986	0.0401086	5.63e-27	0.182988	0.0232833	5.51e-15	-0.0126519	0.00101778	1.49e-34	0.00119621	0.000510598	0.01922	0.00259491	0.000237162	2.95e-27	0.0149719	0.00233002	1.69e-10	0.11016	0.0726095	0.129341
QI13749	FMO2	-0.00426622	0.00156699	0.00651899	0.577795	0.0376313	4.17e-51	-0.0497616	0.0563887	0.377598	0.0041659	0.00262027	0.111978	-0.00208832	0.000531285	8.7e-05	-0.209825	0.0435732	1.55e-06	-0.0663573	0.0138259	1.68e-06	-0.000236255	0.00106587	0.8246	0.142771	0.0410581	0.000514384	0.0153581	0.0236505	0.51615	-0.0187156	0.000987573	2.33e-75	0.00062878	0.000508504	0.216378	0.000997684	0.000241598	3.75e-05	0.00260342	0.00237604	0.273365	0.0297443	0.0729661	0.683566
QI13644	SLC17A1	0.027595	0.00153154	1.1e-68	-0.157441	0.0367799	1.93e-05	-0.28636	0.0548395	1.91e-07	0.00844788	0.00254086	0.000896447	0.000935211	0.000512065	0.0679149	0.252619	0.0425064	3.15e-09	0.0589797	0.0135346	1.36e-05	0.00100606	0.00103559	0.331391	0.241499	0.0399523	1.7e-09	0.0666483	0.0230787	0.00390894	-0.0241487	0.000917337	2.38e-136	0.000389596	0.000490981	0.427558	0.000422347	0.000232959	0.0699551	0.0122969	0.00232827	1.44e-07	0.226132	0.0711867	0.00150662
QI2551	ACOT2	0.0184746	0.00159412	2.35e-30	0.289219	0.0382865	5.71e-14	0.268597	0.0571901	2.78e-06	0.0286296	0.00261703	2.71e-27	0.00310154	0.000542988	1.25e-08	0.316012	0.044142	1.04e-12	0.0880532	0.0140198	3.92e-10	0.00398941	0.00108519	0.00024124	0.295748	0.0414784	1.28e-12	0.167615	0.0238537	2.66e-12	-0.00761857	0.0010587	7.96e-13	0.000596114	0.000522014	0.253584	0.00256318	0.000243402	2.08e-25	0.0171132	0.0024469	3.81e-12	0.111454	0.0742011	0.133197
QI13613	ATP10D	0.00230903	0.00163003	0.156728	0.00669026	0.0391493	0.864322	0.246642	0.0584137	2.5e-05	-0.00916374	0.00273182	0.000806075	-0.00362813	0.000552957	6.45e-11	-0.368398	0.0450076	4.12e-16	-0.139962	0.0142266	1.84e-22	0.000155069	0.0011118	0.889085	-0.123553	0.0427411	0.00387366	0.0423133	0.0245902	0.085411	0.00288646	0.001092	0.00825763	0.00212111	0.000531496	6.77e-05	-0.00277785	0.000247458	1.43e-28	-0.00335503	0.00247568	0.175533	0.0406463	0.0758991	0.592326
QI2691	SLC22A24	-0.0141056	0.00134492	3.14e-25	1.15282	0.0322188	6.95e-228	0.135967	0.0487775	0.0053511	0.000529761	0.00226726	0.81527	0.000679228	0.000461892	0.14155	0.0959598	0.0380398	0.0117086	0.0188271	0.0120448	0.118156	-1.16e-05	0.000928793	0.990009	0.00909952	0.035516	0.79781	0.0442729	0.0209375	0.0345662	-0.00441647	0.00090742	1.2e-06	0.00137996	0.00044361	0.00188849	0.000242848	0.000216983	0.263166	0.00476002	0.00206892	0.0215337	0.0629113	0.0629885	0.317998
QI2694	ATP10D	-0.000365177	0.00163426	0.823201	-0.104432	0.0392466	0.00783846	0.137961	0.0587182	0.0188672	3.46e-05	0.00272122	0.989848	-0.00147042	0.00055365	0.00796022	-0.281815	0.0453236	5.81e-10	-0.0878536	0.014402	1.21e-09	-0.000464549	0.00111197	0.676146	-0.143934	0.0428267	0.000787655	0.134934	0.0245318	4.14e-08	0.00308565	0.00109422	0.00483748	0.00750755	0.000506496	1.04e-47	-0.00192578	0.000249062	1.51e-14	-0.000675344	0.00253171	0.78969	-0.100141	0.0760764	0.188174
QI2689	ATP10D	-6.08e-06	0.00163466	0.997032	-0.117117	0.0392563	0.00287585	0.112216	0.0587133	0.0560762	-0.00109312	0.00274059	0.690026	-0.00200169	0.000556062	0.000324631	-0.293363	0.0453088	1.12e-10	-0.0963232	0.0143636	2.43e-11	-0.000479997	0.00111565	0.667056	-0.125536	0.0428584	0.00342752	0.155546	0.0244902	2.49e-10	0.000351802	0.00109598	0.748241	0.00795032	0.000508609	1.27e-52	-0.00201515	0.00025021	1.22e-15	0.000208882	0.0025239	0.934051	-0.115144	0.0760875	0.130315
QI2718	THEM4	0.00462671	0.00158964	0.00363705	0.446648	0.0381751	6.82e-31	0.243365	0.0571262	2.11e-05	0.00245218	0.00264597	0.354131	-0.000824383	0.000534932	0.123418	-0.0556521	0.0444163	0.210325	-0.021355	0.0141321	0.13088	0.00169522	0.00107699	0.115594	0.0215191	0.0417411	0.60622	-0.00978919	0.0239898	0.683264	-0.0183264	0.0010069	5.72e-70	0.00263968	0.000512297	2.77e-07	0.000781622	0.00024284	0.00130417	0.00874303	0.00245551	0.000380056	0.133154	0.0739791	0.071989
QI2727	COMT	0.017934	0.00159122	7.82e-29	-0.0298272	0.0382119	0.43512	-0.307764	0.0570222	7.35e-08	0.0265761	0.00261651	8.11e-24	0.00296008	0.000533864	3.25e-08	0.293558	0.0440926	3.35e-11	0.0892431	0.0139705	1.97e-10	0.00103064	0.00108511	0.342299	0.229026	0.041553	3.89e-08	0.14844	0.0238319	5.43e-10	-0.0147997	0.0010294	3.08e-45	0.000822373	0.000508414	0.105891	0.00284491	0.000237513	3.4e-32	0.0118687	0.00245631	1.47e-06	0.00819257	0.0740521	0.911916
QI13448	UGT2B15	-0.00511311	0.00163729	0.00180951	0.141343	0.0392556	0.000323204	-0.0142434	0.0585513	0.807819	0.00378257	0.00274343	0.168078	-0.00042001	0.000556432	0.450423	0.0448873	0.045667	0.325731	-0.00941986	0.0144456	0.514397	0.000939035	0.00111884	0.401379	0.104107	0.0430281	0.0156063	-0.0119389	0.0257703	0.6432	0.000893588	0.00109523	0.414635	-0.00091624	0.000537011	0.0880991	0.000821226	0.000252362	0.0011524	0.00179276	0.00253194	0.479006	-0.0291214	0.07606	0.701843
QI13392	GCH1	0.0201126	0.00157718	3.19e-36	0.0374038	0.0378273	0.322847	0.222138	0.0565919	8.88e-05	-0.011474	0.00263228	1.36e-05	9e-05	0.000521731	0.86309	0.224237	0.0437804	3.24e-07	0.0304818	0.013977	0.0292811	3.08e-05	0.00107914	0.977215	0.100482	0.0413216	0.0150918	0.0247054	0.0237541	0.298409	-0.0153954	0.00101313	4e-50	-0.000394479	0.000501788	0.431857	0.000639795	0.000237257	0.00705119	0.00627136	0.00241124	0.00937797	0.140437	0.0731719	0.0550538
QI2799	SLC22A24	-0.0146949	0.00134748	3.92e-27	1.11109	0.0323729	7.57e-215	0.0780433	0.0486153	0.108539	0.00327017	0.00226624	0.149138	0.00103552	0.000459321	0.0242533	0.130195	0.0376666	0.000555612	0.0301814	0.0118995	0.0112578	0.000630492	0.000912056	0.489444	0.0108253	0.0354595	0.760171	0.0304786	0.0210292	0.147355	-0.00473866	0.000900684	1.54e-07	0.00151563	0.000437008	0.000532892	0.000179703	0.000211694	0.396029	0.00408885	0.00205761	0.0470614	0.0438296	0.0627816	0.485157
QI2815	NAT8	0.00338669	0.00152797	0.026741	0.740122	0.036665	1.36e-84	0.209329	0.0548894	0.000139972	0.00267651	0.00255826	0.295551	0.00133137	0.000522757	0.0109298	0.169835	0.0425346	6.7e-05	0.0459372	0.013497	0.000674991	0.00341878	0.00103852	0.00100753	0.210386	0.0399078	1.46e-07	-0.00728263	0.0230432	0.751994	-0.0144004	0.000986665	1.61e-46	0.00190291	0.000500346	0.000146271	0.00106861	0.000237172	6.92e-06	0.00863979	0.00240009	0.00032747	0.229597	0.0709388	0.00122425
QI13375	ACOT2	0.0119922	0.00156996	3.01e-14	0.493161	0.0377064	5.79e-38	0.181216	0.0563425	0.00131359	0.0273873	0.00257262	5.84e-26	0.000421724	0.00053293	0.428825	0.253789	0.0436052	6.56e-09	0.0393629	0.0139042	0.0046745	0.00330674	0.00106535	0.00192946	0.34497	0.0406973	3.73e-17	0.19623	0.0233993	7.93e-17	-0.0201112	0.000979259	2.72e-87	0.00123252	0.000510409	0.0158167	0.0022975	0.000238371	1.29e-21	0.0193881	0.00237897	6.92e-16	0.168512	0.073036	0.0211153
QI13360	PCBP4	0.0230556	0.00156943	4.35e-47	0.143473	0.0376899	0.000143935	-0.0370212	0.056483	0.51224	0.0067956	0.00261022	0.00927858	-0.000308709	0.000521434	0.553878	0.0826962	0.043825	0.0592706	0.00334131	0.0139165	0.810273	0.0030941	0.00106302	0.00363559	0.202586	0.0410306	8.39e-07	0.0876149	0.0236294	0.000213143	-0.0287459	0.000894372	1.31e-192	0.000724363	0.000503491	0.150366	0.000679486	0.000237578	0.00427039	0.0139748	0.00239537	6.44e-09	0.161525	0.0730168	0.0270377
QI13343	SLCO1A2	-0.00499063	0.00160022	0.00183528	0.395745	0.038378	1.74e-24	0.251592	0.0572486	1.15e-05	0.016345	0.0026578	8.89e-10	0.00164311	0.000544441	0.00257004	0.167609	0.0445667	0.000172876	0.0416736	0.01417	0.00329972	0.0018383	0.00109226	0.0924853	0.165484	0.0418428	7.85e-05	0.0797907	0.0240681	0.000927694	0.00786591	0.00106174	1.69e-13	-0.000755769	0.000518925	0.145404	0.00238936	0.00024337	2.36e-22	0.00450248	0.00240736	0.0616115	0.125537	0.0743534	0.0914515
QI13326	NAT8	0.0189966	0.00157313	9.5e-33	0.251093	0.0377828	3.63e-11	0.081033	0.0566625	0.152803	0.0131766	0.00262673	5.6e-07	0.000699752	0.000533764	0.189985	0.161043	0.0438728	0.000246522	0.0391258	0.0139215	0.00498295	0.0045938	0.00106872	1.78e-05	0.20419	0.0411606	7.45e-07	0.0621642	0.0237103	0.00879463	-0.0184014	0.000994654	4.3e-72	0.00117227	0.000511943	0.0221139	0.000984309	0.000242175	4.96e-05	0.0112447	0.00245037	4.78e-06	0.275787	0.0730359	0.000162725
QI13235	PCBP4	0.0156127	0.00160461	5.08e-22	-0.0239848	0.0385347	0.533718	-0.0121056	0.0577541	0.833991	0.0100431	0.00267135	0.00017378	-0.000221555	0.000544528	0.684134	0.0762724	0.0448206	0.0889199	0.0167754	0.0142565	0.239428	0.00211356	0.00109127	0.0528734	0.100271	0.0420929	0.01728	0.0756763	0.0241751	0.00176446	-0.0196281	0.00100568	1.54e-79	0.000284683	0.000521067	0.584876	-0.000315787	0.000248274	0.203515	0.01249	0.00244429	3.58e-07	0.101312	0.0746951	0.175102
QI2974	NAT2	0.0303065	0.00151793	6.42e-83	0.112235	0.0364531	0.00209833	-0.0890522	0.0546498	0.103321	0.00456946	0.00249922	0.0676053	8.92e-05	0.000488378	0.855044	0.199928	0.0422456	2.33e-06	0.0219343	0.0134837	0.103913	0.00379214	0.00101775	0.000198455	0.298096	0.0394517	5.63e-14	0.11859	0.0227968	2.12e-07	-0.0311949	0.00082418	1.5e-252	0.000237782	0.000468247	0.611629	0.00172686	0.000219641	5.54e-15	0.0162414	0.00228527	1.73e-12	0.253505	0.0705179	0.000330225
QI3018	PTER	0.00607593	0.00153915	8.09e-05	0.683305	0.0369627	5.25e-72	0.21406	0.0552008	0.000107875	-0.000129218	0.00257783	0.960025	0.00200037	0.000525451	0.000144032	0.17594	0.042888	4.21e-05	0.0418217	0.0135594	0.00206086	0.00188692	0.00104833	0.0719831	0.22966	0.0401789	1.21e-08	0.0797391	0.0231725	0.000588002	-0.012039	0.00100538	3.04e-32	-0.00109129	0.000502726	0.0300436	0.00215308	0.000235679	1.3e-19	0.00966978	0.00238605	5.29e-05	0.175307	0.0715938	0.0144018
QI3060	UGT2B15	-0.00280033	0.00161403	0.0828557	0.398253	0.0386869	2.08e-24	0.0861132	0.0579484	0.137387	0.0100754	0.00269732	0.000191308	0.00199658	0.000540279	0.000224164	0.205078	0.0448312	4.99e-06	0.0562446	0.0142272	7.91e-05	0.000763574	0.00110128	0.488149	0.150417	0.0422543	0.000377477	0.0819194	0.0249935	0.00105998	0.00107766	0.0010821	0.319391	-0.000829326	0.000519406	0.110463	0.00145696	0.000244536	2.91e-09	0.000362765	0.00248426	0.883918	0.127997	0.0748671	0.0874431
QI3067	ABCC3	-0.00663858	0.0016155	4.08e-05	0.21331	0.0387962	4.19e-08	-0.24907	0.0577573	1.67e-05	0.00757067	0.00270846	0.00522297	0.0015896	0.000548	0.00375507	0.186548	0.0450123	3.51e-05	0.0568443	0.0142699	6.97e-05	0.000699262	0.00110348	0.526339	0.179079	0.0422842	2.36e-05	-0.0536852	0.0243594	0.0276156	-0.0121806	0.00105806	5.54e-30	0.0015681	0.000524779	0.00283429	0.00119589	0.000248187	1.53e-06	0.004293	0.00249188	0.0851039	0.0349808	0.0752241	0.641953
QI13066	SLC28A1	0.0278354	0.001539	3.62e-69	-0.0139557	0.0369591	0.705757	0.159339	0.0553151	0.0040007	0.0157324	0.00253567	6.32e-10	-0.000775308	0.000508261	0.127281	0.0751022	0.0429796	0.0806812	-0.0193884	0.0136409	0.155332	0.00146168	0.0010415	0.1606	0.227338	0.0401797	1.69e-08	0.174554	0.0229868	4.24e-14	-0.0289375	0.000870803	9.42e-204	0.000282273	0.000488898	0.563744	0.00142256	0.000229667	6.82e-10	0.0164658	0.00227581	6.96e-13	0.285769	0.0714569	6.52e-05
QI3127	SLC28A1	0.0271199	0.00154438	1.66e-65	-0.0280977	0.0370882	0.448761	0.15139	0.0555109	0.00642801	0.0166462	0.00254172	6.88e-11	-0.000845473	0.000508543	0.0965282	0.0993815	0.0431122	0.0212306	-0.0183752	0.0136976	0.179874	0.0015628	0.00104475	0.134805	0.233362	0.0403091	7.87e-09	0.183408	0.0230442	2.52e-15	-0.0295865	0.000866985	5.12e-213	0.000406449	0.000489178	0.40612	0.00147354	0.000229698	1.67e-10	0.0178927	0.00229	9.59e-15	0.266823	0.0717345	0.00020355
QI3139	ASAH1	-0.0130268	0.00155343	7.94e-17	0.576441	0.0373056	1.04e-51	0.0901843	0.0559334	0.107001	-0.0247202	0.0025643	1.19e-21	-0.00345496	0.000523562	5.03e-11	-0.234493	0.0431757	6.09e-08	-0.0931984	0.0136155	9.44e-12	-5.81e-05	0.00106103	0.956364	-0.133598	0.0407125	0.00104547	-0.207586	0.0230955	4.57e-19	-0.00356252	0.00103946	0.000618645	0.00270389	0.000501608	7.69e-08	-0.000522618	0.000239885	0.0294522	-0.0105036	0.00232395	6.61e-06	-0.12547	0.0722971	0.0827684
QI12942	ATIC	0.0080977	0.00159879	4.36e-07	0.417664	0.0383998	5.25e-27	0.312337	0.0572449	5.3e-08	0.0267424	0.00262072	5.08e-24	0.00238693	0.00053427	8.26e-06	0.349963	0.044172	3.35e-15	0.0895666	0.0140398	2.09e-10	0.00553283	0.00108346	3.5e-07	0.30348	0.0416045	3.91e-13	0.294547	0.0234535	3.26e-35	-0.0225011	0.00098183	1.74e-106	0.000150854	0.000513552	0.768976	0.00236755	0.000239191	1.09e-22	0.0198665	0.00241076	3.34e-16	0.320355	0.0741879	1.63e-05
QI12890	SLC22A24	-0.00873948	0.00152984	1.24e-08	0.738803	0.0366213	2.47e-84	0.167758	0.0551768	0.00238607	-0.00440818	0.00256983	0.0863962	0.00126479	0.000514485	0.014026	0.181718	0.0426636	2.12e-05	0.040897	0.0135779	0.00262012	0.00220649	0.00103724	0.0334902	0.0885152	0.0402359	0.0278992	0.0759387	0.0237538	0.00140536	-0.0154398	0.000983252	3.33e-53	0.00112107	0.000498875	0.0247167	0.000203048	0.00024375	0.404916	0.0116978	0.00236242	8.1e-07	0.200415	0.0714877	0.00509193
QI3403	DHTKD1	0.0124656	0.00154619	1.11e-15	0.581899	0.0371318	4.45e-53	-0.0736843	0.0556744	0.185785	0.00172048	0.00258281	0.505385	-0.000658309	0.000509053	0.196059	0.159729	0.0431082	0.000215309	0.016446	0.0136959	0.229936	0.00159638	0.00104974	0.128441	0.232294	0.0403593	9.59e-09	0.020919	0.0233298	0.369976	-0.0223545	0.000944895	9.43e-113	0.000154421	0.000486979	0.751194	0.000601643	0.000231159	0.00930274	0.010792	0.00242511	9.13e-06	0.130312	0.0719568	0.070255
QI12768	SLC2A9	0.0138916	0.00154308	4.03e-19	0.613642	0.0370569	8.87e-59	0.00536313	0.0555332	0.923071	0.0388654	0.00248279	5.77e-53	0.000887621	0.000525328	0.0912179	0.219954	0.0429227	3.19e-07	0.0349207	0.0136456	0.0105478	0.00286396	0.00105261	0.00655306	0.455343	0.0395768	5.97e-30	0.202915	0.0229614	1.72e-18	-0.0171856	0.000981215	3.46e-65	0.00164269	0.000502488	0.00109344	0.00285081	0.000232203	1.07e-33	0.0152048	0.00230903	6.02e-11	0.142588	0.071803	0.047152
QI3426	SLC10A1	0.00244635	0.00165086	0.138492	0.164705	0.0396157	3.32e-05	0.311693	0.0588937	1.3e-07	-0.00126581	0.00276946	0.647664	0.00120897	0.000566989	0.0330826	0.113947	0.0458707	0.0130488	0.0276501	0.0145732	0.0578943	0.00275143	0.00112579	0.0145894	0.0230284	0.043358	0.595378	0.0332293	0.0251011	0.185676	0.000706589	0.00110863	0.523949	-0.000214284	0.000546173	0.694843	0.000580913	0.000258264	0.0245808	0.0033293	0.00253472	0.1892	0.038721	0.0770108	0.615146
QI12764	SLC10A1	0.00356148	0.00163573	0.0295424	0.160425	0.0392819	4.55e-05	0.316906	0.0585203	6.65e-08	-0.000228281	0.00274513	0.933732	0.00129488	0.000563469	0.0216398	0.139123	0.04563	0.00231847	0.0320816	0.0144898	0.0269066	0.00293698	0.00111613	0.00855102	0.0816417	0.042925	0.0572811	0.029547	0.0246826	0.23138	0.00072996	0.00109643	0.50562	-8.98e-05	0.000540238	0.868025	0.000819126	0.000256171	0.00140302	0.00565547	0.00251307	0.0245475	0.0558525	0.0761614	0.463411
QI3436	SLC10A1	0.00416716	0.00163599	0.0109137	0.149736	0.0392881	0.000141324	0.291659	0.0585964	6.84e-07	-0.000189066	0.00274558	0.945105	0.00137002	0.000563322	0.0150834	0.147091	0.0456266	0.00127993	0.034638	0.0144997	0.0169686	0.00262525	0.00111652	0.0187792	0.0647288	0.0429424	0.131838	0.0262874	0.0246879	0.287066	0.000672389	0.00109657	0.539812	-3.8e-05	0.000540629	0.943994	0.000813713	0.000256177	0.00150926	0.00439649	0.00251734	0.0809054	0.0356484	0.076178	0.639849
QI3442	SLC28A1	0.0296953	0.00152629	4.36e-79	0.152936	0.0366537	3.11e-05	0.0955413	0.0549033	0.0819412	0.0171149	0.00250368	1e-11	-0.000278631	0.000496054	0.574373	0.153632	0.0425517	0.000311122	0.00054839	0.013543	0.967704	0.00260552	0.00103005	0.0114777	0.292006	0.0396898	2.47e-13	0.185439	0.0227626	5.62e-16	-0.0345186	0.00078165	3.55727265005698e-322	0.000647113	0.000476889	0.17492	0.0017499	0.000223201	6.58e-15	0.0190367	0.00225566	6.64e-17	0.278188	0.0708739	8.88e-05
QI12750	SLC28A1	0.00750869	0.00162292	3.89e-06	-0.298762	0.0389669	2.43e-14	0.35842	0.0576995	6.04e-10	0.014824	0.00271755	5.34e-08	-0.000345294	0.000557527	0.535753	0.0610401	0.045273	0.177685	-0.00137955	0.014326	0.923292	0.000741137	0.00110781	0.503546	0.0682554	0.0425878	0.109117	0.177259	0.0242632	3.6e-13	-0.00573017	0.00108267	1.3e-07	-0.000814653	0.000537156	0.129493	0.00144445	0.000252259	1.15e-08	0.00750365	0.00245403	0.0022649	0.0993292	0.0754524	0.188134
QI12743	SLC28A1	0.0298286	0.00152555	8.26e-80	0.149049	0.036636	4.87e-05	0.101438	0.0548553	0.0645381	0.0170653	0.00250322	1.14e-11	-0.000381148	0.000496497	0.442752	0.154271	0.0425306	0.000291624	-0.00145023	0.013537	0.914693	0.00251421	0.00102977	0.0146886	0.291053	0.0396728	2.88e-13	0.187935	0.0227439	2.18e-16	-0.0345545	0.000780344	1.97626258336499e-323	0.000749815	0.000477498	0.116472	0.00174545	0.00022347	8.27e-15	0.0192872	0.0022597	3.01e-17	0.284893	0.0708297	5.92e-05
QI3453	SLC28A1	0.0297217	0.00152669	3.54e-79	0.15455	0.0366634	2.57e-05	0.0941603	0.054917	0.0865339	0.0174166	0.0025026	4.26e-12	-0.000296914	0.000495899	0.5494	0.162024	0.0425527	0.00014339	0.000603686	0.0135469	0.964459	0.00248612	0.00102996	0.0158525	0.293098	0.0396976	2.04e-13	0.186795	0.0227648	3.49e-16	-0.0347536	0.000778171	0	0.000719503	0.000476828	0.131442	0.00174645	0.000223164	7.35e-15	0.0193674	0.00224854	1.57e-17	0.284109	0.0708842	6.28e-05
QI3504	SLC2A9	0.0150382	0.00152302	1.28e-22	0.671516	0.0365754	4.21e-71	-0.0114121	0.0547853	0.835006	0.0381393	0.00245159	2.33e-52	0.00136512	0.000517957	0.00845054	0.215491	0.0423689	3.9e-07	0.0412681	0.0134693	0.00220663	0.00260137	0.00103887	0.0123364	0.441396	0.0390958	6.32e-29	0.179204	0.0227291	4.52e-15	-0.0168063	0.000969258	5.46e-64	0.00176491	0.000495792	0.000378074	0.00279987	0.000229239	2.24e-33	0.0163363	0.00229529	1.61e-12	0.125291	0.0708805	0.0772332
QI12680	SLC2A9	0.0129862	0.00153559	4.4e-17	0.644545	0.0368771	6.09e-65	-0.0361755	0.0551965	0.512269	0.0371202	0.0024773	7.64e-49	0.0012044	0.000521713	0.0210492	0.190941	0.0427646	8.33e-06	0.0363657	0.013576	0.00743638	0.00203849	0.00104724	0.0516931	0.407185	0.0395672	2.14e-24	0.15864	0.0229787	6.27e-12	-0.0131568	0.000998661	1.78e-38	0.00154346	0.000499484	0.00202278	0.0026671	0.000231441	5.52e-30	0.0135148	0.0023326	8.16e-09	0.0925314	0.0714841	0.195625
QI3513	SLC2A9	0.0136985	0.00152999	6.21e-19	0.645398	0.0367426	1.53e-65	-0.00854091	0.0550506	0.876717	0.0368515	0.00247058	1.96e-48	0.00131977	0.000520344	0.0112613	0.194464	0.0425994	5.22e-06	0.0363956	0.0135351	0.00721156	0.00207693	0.00104396	0.0467495	0.420973	0.0393645	3.53e-26	0.173881	0.0228525	3.78e-14	-0.0156352	0.000981258	9.84e-55	0.00172245	0.000497643	0.00054677	0.0027322	0.00023067	1.54e-31	0.0151495	0.00229442	5.35e-11	0.116404	0.0712104	0.102236
QI12663	ALMS1	0.0230321	0.00161546	1.74e-44	0.218353	0.0383987	1.44e-08	0.139286	0.0571084	0.014795	0.00537277	0.00267001	0.0442933	0.001519	0.000515225	0.00322654	0.360568	0.043992	3.83e-16	0.0899091	0.0140772	2e-10	0.00522397	0.00107985	1.39e-06	0.312018	0.0419067	1.3e-13	0.126866	0.0237565	1.01e-07	-0.0260515	0.000944863	3.1e-147	0.000113653	0.000492044	0.817349	0.00137281	0.000230303	2.87e-09	0.0149131	0.00245532	1.55e-09	0.416148	0.0739256	2e-08
QI12506	TKT	-0.00380995	0.00161739	0.0185623	0.317207	0.0388416	4.78e-16	-0.0352075	0.058195	0.545234	0.0152095	0.00269747	1.89e-08	0.00108357	0.000557434	0.0520247	0.107972	0.045148	0.0168458	0.0426459	0.0143052	0.00289745	0.00142601	0.00110408	0.196611	0.202301	0.0422959	1.82e-06	0.110996	0.0243207	5.24e-06	-0.00471841	0.00108074	1.31e-05	0.000301098	0.000534105	0.57298	0.00196503	0.000250906	7.02e-15	0.00655989	0.00246784	0.00792961	-0.0281252	0.0753133	0.708848
QI12497	PCBP4	0.017549	0.00159612	1.56e-27	-0.264266	0.0387535	1.13e-11	0.0287524	0.0575907	0.617642	0.0133804	0.00266332	5.4e-07	-0.000386877	0.000541616	0.475109	0.150773	0.0450837	0.000836373	0.0164026	0.0142694	0.250457	0.00456657	0.00109131	2.95e-05	0.232678	0.0419149	3.12e-08	-0.020005	0.024244	0.409358	-0.0117012	0.00105734	7.3e-28	0.000794679	0.000517649	0.124872	0.000607604	0.000244619	0.0130623	0.00689649	0.0024887	0.00564765	0.236751	0.075248	0.00167186
QI12488	TKT	0.00130907	0.00164315	0.425704	0.14918	0.0394735	0.000160656	0.00529066	0.0591312	0.928712	-0.000345225	0.00275966	0.900456	-0.00325728	0.000550977	3.84e-09	-0.197092	0.045806	1.75e-05	-0.0609091	0.0144307	2.52e-05	0.00200172	0.00112009	0.0740316	0.0840163	0.0431521	0.0516391	-0.00440006	0.0248218	0.859312	-0.00891344	0.001088	3.88e-16	0.000908419	0.000532787	0.0883126	0.000642628	0.000252284	0.0109167	0.00259783	0.0024879	0.296546	-0.029482	0.0765021	0.69999
QI3710	PMPCB	0.00397404	0.0016439	0.0156953	-0.0882186	0.0395799	0.0259035	-0.219305	0.0590569	0.000208574	-0.0158384	0.00273714	8.01e-09	-0.00248497	0.0005657	1.17e-05	-0.248168	0.0458254	6.65e-08	-0.0683471	0.0145469	2.76e-06	-0.000635976	0.00112691	0.572559	-0.073936	0.0431572	0.0867934	-0.0783496	0.0247481	0.00156321	0.00151675	0.00111067	0.172173	0.00193061	0.000541866	0.000373694	-0.00267622	0.000253439	1.56e-25	-0.00701333	0.00252339	0.00550648	-0.154896	0.0769304	0.0441652
QI12470	FAAH	0.0180686	0.00160291	7.69e-29	0.00960609	0.0384702	0.802836	-0.00172851	0.0579189	0.976194	0.00137986	0.00268199	0.606951	-0.00244677	0.000542394	6.75e-06	-0.133048	0.0447007	0.0029419	-0.0566905	0.0141606	6.41e-05	2.76e-05	0.00108955	0.979758	0.130595	0.041988	0.00188822	0.0611059	0.0242922	0.011945	-0.0172605	0.00102112	4.81e-61	0.000148971	0.000521308	0.775083	0.000555707	0.000246841	0.0244539	0.00209383	0.00247238	0.397175	-0.180418	0.0746371	0.0157023
QI12472	NAPEPLD	-0.00552514	0.00163393	0.000730979	-0.0646783	0.0392387	0.0993995	-0.197047	0.0585433	0.000773719	-0.00681372	0.00273171	0.0126789	0.000693528	0.000559647	0.215377	0.0193464	0.0456569	0.671792	0.0311704	0.0144726	0.0313485	-0.000479394	0.00111414	0.667025	0.0195005	0.0429045	0.649498	0.00599865	0.0246624	0.807845	0.0047447	0.00109218	1.45e-05	-0.000696398	0.000533284	0.191718	-0.00293672	0.000247632	1.3e-31	-0.00521383	0.00250359	0.0374395	-0.0487916	0.0760794	0.521366
QI3722	PMPCB	-0.000709869	0.00163518	0.664234	-0.108997	0.0392688	0.00554607	-0.218902	0.0585604	0.000189258	-0.0211449	0.00270721	8.04e-15	-0.00216	0.000559964	0.000117465	-0.179851	0.0455627	8.1e-05	-0.040854	0.0144465	0.00471948	-0.00155752	0.00111532	0.162684	-0.0923504	0.0429028	0.0314411	-0.0804826	0.0246334	0.00109951	0.00167535	0.00109595	0.126461	0.000283954	0.00053627	0.596506	-0.00329461	0.000246798	2.48e-39	-0.00940311	0.00247936	0.000154231	-0.0808724	0.0761279	0.288182
QI12439	TKT	-0.00458587	0.0016225	0.00474117	0.322902	0.0389649	1.79e-16	-0.0625284	0.0582677	0.283311	0.0157312	0.00270503	6.74e-09	0.000921139	0.000557048	0.0983312	0.0579934	0.0453182	0.200762	0.0383735	0.0143365	0.00748172	0.00257259	0.0011065	0.0201458	0.198614	0.0424334	3e-06	0.082069	0.0244361	0.000794335	-0.00518423	0.00108657	1.93e-06	0.00010717	0.000533472	0.840799	0.00172223	0.00025141	9.22e-12	0.00728708	0.00249605	0.00355198	0.0156896	0.0757245	0.835874
QI3754	UGT2B15	0.0119287	0.00164509	5.39e-13	0.0860445	0.0395584	0.0297085	0.12155	0.0591714	0.0400539	-0.00580339	0.00275877	0.0355062	0.00160381	0.000561109	0.00429509	0.108894	0.0460179	0.0180363	0.0312444	0.0145415	0.0317555	0.000706671	0.00112539	0.530101	0.025759	0.0433066	0.552024	0.0296612	0.0250272	0.236062	-0.00391644	0.00110045	0.000378862	-0.000386418	0.000537983	0.472659	-0.00033347	0.000256558	0.193798	0.00250271	0.00249562	0.316082	0.212504	0.0758893	0.00514425
QI3783	SLC17A1	0.0150505	0.00159669	8.75e-21	-0.262864	0.0383445	8.75e-12	0.0691146	0.0574065	0.228713	0.0132595	0.00266648	7.01e-07	-0.00049777	0.000532773	0.350238	-0.179903	0.0444939	5.42e-05	-0.0545909	0.014088	0.000109177	0.00366552	0.00108843	0.000768451	0.0675383	0.0419085	0.107172	0.196754	0.0237958	2.09e-16	-0.00928805	0.00105476	2.26e-18	-0.000169717	0.000510762	0.739704	0.000343846	0.000242444	0.156241	0.00499398	0.0024646	0.0428889	-0.163991	0.0742853	0.0273556
QI3785	COMT	0.00123451	0.00163193	0.449431	0.266769	0.0391974	1.23e-11	0.0921838	0.0588012	0.117063	0.0155088	0.00272393	1.38e-08	0.00257759	0.000528424	1.14e-06	0.163211	0.0455282	0.000343189	0.0558163	0.0144518	0.000115	0.00345907	0.00111334	0.00190985	0.193925	0.0426815	5.77e-06	0.0718006	0.0245854	0.00352379	-0.0024473	0.00109098	0.0249634	0.000946539	0.000509253	0.0631899	0.00203921	0.000238379	2.02e-17	0.00177202	0.0024805	0.475088	0.0923598	0.0759478	0.224053
QI12380	ACSM2A	0.0197802	0.00156943	1.91e-35	0.41427	0.0376535	1.4e-27	0.106077	0.0563692	0.0599671	0.0183484	0.00259272	1.87e-12	0.00102853	0.000531929	0.053276	0.253202	0.043528	6.69e-09	0.0509309	0.0138326	0.000236011	0.00357798	0.00106496	0.000790894	0.212648	0.040985	2.28e-07	0.0892974	0.0235899	0.000156745	-0.0171224	0.000999248	1.34e-62	0.000671774	0.00051026	0.188116	0.00167181	0.000239764	3.95e-12	0.0145733	0.00239869	1.52e-09	0.246542	0.0728159	0.000719651
QI3819	TKT	-0.00210524	0.00160815	0.190608	0.342432	0.0386562	1.43e-18	-0.0431351	0.0579683	0.456871	0.0156517	0.00268435	6.17e-09	0.00169596	0.000551566	0.00212894	0.137607	0.0450227	0.00226185	0.0552354	0.0142656	0.000110563	0.00266632	0.00109954	0.0153751	0.328359	0.0418235	5.88e-15	0.0713767	0.0245575	0.00368435	-0.00756858	0.00108217	3.35e-12	0.000736643	0.000528811	0.16374	0.00172995	0.000249038	4.75e-12	0.0060371	0.00254458	0.0177767	0.0401632	0.0749478	0.592084
QI3870	MBOAT7	0.00384108	0.00160609	0.0168432	-0.419887	0.03857	4.75e-27	0.153194	0.0576637	0.00793735	-0.00250331	0.0026988	0.353716	0.000771292	0.000540568	0.153756	-0.016396	0.0448684	0.714823	0.0145865	0.0142127	0.304841	0.00567799	0.00109206	2.15e-07	0.0925046	0.042152	0.0282796	0.0116585	0.0242516	0.630745	-0.000151668	0.00107651	0.887968	0.000792339	0.000514245	0.123497	0.00326733	0.000237233	1.14e-41	0.00489706	0.00252423	0.0525391	-0.185611	0.0746978	0.0130208
QI12147	CD36	0.00670405	0.00158628	2.45e-05	-0.484163	0.0381159	5.79e-36	0.12018	0.0571358	0.035522	0.00174848	0.0026619	0.511331	0.00564895	0.000535031	1.57e-25	0.262206	0.0440717	3.03e-09	0.12974	0.0138224	1.28e-20	0.000714446	0.00108374	0.509797	0.0614108	0.0416571	0.140543	0.109318	0.0238515	4.78e-06	0.00310687	0.00106277	0.0034909	0.00285421	0.000518004	3.95e-08	0.00250628	0.000243088	1.92e-24	0.00208373	0.00242594	0.390495	-0.0749094	0.0738515	0.310517
QI4060	MBOAT7	0.0135116	0.00157805	1.82e-17	-0.454917	0.0378969	2.16e-32	0.144424	0.0567339	0.0109622	-0.00769889	0.00264456	0.00362928	-0.00026355	0.000538528	0.624609	-0.0923137	0.044017	0.0360647	-0.0295315	0.0139438	0.0342749	0.0017475	0.00107669	0.1047	0.0892118	0.0414039	0.0312742	0.0609628	0.0237903	0.0104449	0.000365605	0.00105842	0.729802	0.000669723	0.000515554	0.194051	0.00282275	0.000238335	1.56e-31	0.00111529	0.00237493	0.638694	-0.167087	0.073414	0.0229255
QI12128	MBOAT7	0.00995568	0.00162407	1e-09	-0.214313	0.0390021	4.27e-08	0.256915	0.0582191	1.06e-05	0.00314492	0.00272531	0.248615	0.00171185	0.000552819	0.0019791	0.060841	0.0453216	0.179568	0.0161577	0.0143719	0.261003	0.00395098	0.0011061	0.0003604	0.054862	0.0426345	0.198274	0.0339375	0.0245054	0.166195	0.00363957	0.00108672	0.000821637	0.00177293	0.000525107	0.000745854	0.00437775	0.000236372	6.47e-72	0.00403343	0.00248892	0.105297	-0.234823	0.0754933	0.00188679
QI4123	COMT	0.00407764	0.0016306	0.0124528	0.130493	0.0391617	0.000873209	-0.283324	0.0584103	1.3e-06	0.0227481	0.00270232	6.09e-17	0.0035447	0.000541994	7.41e-11	0.236506	0.0453389	1.96e-07	0.0819533	0.014397	1.39e-08	0.00283742	0.00111222	0.0107914	0.195141	0.0426528	4.97e-06	0.0565544	0.024579	0.0214706	-0.0045144	0.00108873	3.48e-05	0.000905242	0.000523243	0.0837429	0.00301594	0.000241339	8.13e-35	0.00339532	0.00243732	0.163783	0.110781	0.0758814	0.144424
QI12070	MBOAT7	-0.000267897	0.00158113	0.865468	-0.56064	0.0379707	1.56e-47	0.158838	0.0568086	0.00521003	0.0151021	0.00263764	1.14e-08	0.000726814	0.000540822	0.179099	0.0179835	0.0441476	0.683784	0.0232343	0.0139611	0.0961866	0.00512374	0.0010757	2.01e-06	0.127576	0.0414481	0.00210474	0.153998	0.0236808	9.32e-11	-0.000642181	0.00105992	0.544647	0.00208603	0.000516111	5.46e-05	0.00368775	0.000234871	4.38e-53	0.00853722	0.00239872	0.000382219	-0.19532	0.073532	0.00794718
QI4130	ATIC	-0.00328708	0.00163924	0.045035	0.0197694	0.0393386	0.615326	0.219671	0.0588467	0.000193145	0.00764505	0.00274363	0.00536534	0.00137036	0.000561962	0.0148158	0.190065	0.0456299	3.2e-05	0.066158	0.0144565	4.95e-06	0.00260312	0.0011173	0.0198879	0.118484	0.0429383	0.00582913	0.181113	0.0244813	1.83e-13	-0.0059894	0.00109244	4.57e-08	0.000186004	0.000535547	0.728384	0.00108405	0.000257847	2.71e-05	0.0100138	0.00251502	7.13e-05	0.166093	0.0761139	0.0291825
QI4144	COMT	0.00685803	0.00169955	5.62e-05	0.216068	0.0409219	1.4e-07	-0.299772	0.0632855	2.29e-06	0.023407	0.0028221	1.76e-16	0.00536757	0.00055828	1.73e-21	0.375776	0.0466958	1.29e-15	0.122657	0.0146848	1.1e-16	0.00528441	0.00116022	5.5e-06	0.217791	0.0446057	1.11e-06	0.0655601	0.0265244	0.0135132	-0.00429756	0.00113981	0.000166727	0.00127824	0.000558981	0.0223019	0.00231933	0.000253942	1.4e-19	0.00361507	0.00259645	0.164023	0.00579497	0.0786706	0.941286
QI12000	TTC38	0.018012	0.00161057	2.01e-28	0.141496	0.0385679	0.000248399	-0.145805	0.0580141	0.012019	0.00415733	0.00269558	0.123122	0.000859938	0.000551487	0.119049	0.26956	0.0445629	1.66e-09	0.0490571	0.0141513	0.000535378	0.000313982	0.00109585	0.774502	0.178019	0.0420527	2.38e-05	0.00810782	0.0242046	0.737673	-0.00887942	0.00106344	1.07e-16	-0.000603603	0.000529775	0.254664	-1.25e-05	0.000250077	0.96018	0.00734437	0.00251733	0.00357397	-0.0262561	0.0746378	0.72503
QI4246	ACMSD	0.0166761	0.00161082	1.15e-24	0.0581156	0.0386837	0.133128	-0.311065	0.0576634	7.46e-08	0.0263922	0.00264941	5.5e-23	0.00115429	0.000540843	0.032919	0.255747	0.0447562	1.22e-08	0.0599926	0.0142475	2.63e-05	0.000570882	0.00109812	0.603197	0.291495	0.0419315	4.49e-12	0.116057	0.0242077	1.72e-06	-0.018984	0.0010175	3.14e-73	0.00186523	0.00051433	0.000292997	0.000905555	0.000245575	0.000231251	0.0144826	0.00244139	3.61e-09	0.127034	0.0749698	0.0902905
QI4247	ACMSD	0.0159189	0.00161302	1.34e-22	0.0524077	0.0387365	0.17619	-0.294258	0.057809	3.82e-07	0.0264663	0.00265475	5.1e-23	0.00134631	0.000545375	0.0136302	0.259631	0.0448101	7.66e-09	0.0656403	0.0142736	4.45e-06	-0.000150826	0.00109969	0.89092	0.264644	0.0420545	3.62e-10	0.110621	0.0242478	5.29e-06	-0.017534	0.00102849	5.08e-62	0.00194839	0.000518465	0.000175203	0.000831021	0.000247851	0.000811453	0.0135721	0.00246949	4.47e-08	0.144701	0.0750605	0.0539838
QI4288	KHK	0.0261454	0.00156532	1.01e-59	-0.0468762	0.0375911	0.212503	0.0842453	0.0563819	0.135242	0.0241905	0.00257844	1.32e-20	0.00972238	0.000490774	2.56e-81	0.691605	0.0416894	5.67e-59	0.249561	0.0129908	3.55e-77	0.00120793	0.00106816	0.258215	0.284445	0.0407441	3.66e-12	0.16831	0.0234033	8.22e-13	-0.015802	0.00100475	1.99e-53	0.000398259	0.000505144	0.430533	0.00163927	0.000237926	7.02e-12	0.0125523	0.00246116	3.77e-07	0.295482	0.0726716	4.92e-05
QI4307	UGT1A10 | UGT1A3 | UGT1A4 | UGT1A5 | UGT1A6 | UGT1A7 | UGT1A8 | UGT1A9	-0.00178158	0.00165509	0.281836	0.216853	0.0398856	5.91e-08	-0.205459	0.0597075	0.00058831	-0.00526064	0.00278495	0.0590062	0.00146787	0.000551617	0.00784041	-0.163264	0.0462425	0.000421609	-0.0419622	0.014655	0.00422534	-0.00151134	0.0011325	0.182149	-0.0431359	0.0435915	0.322485	-0.12733	0.0250944	4.16e-07	0.00584916	0.0011124	1.57e-07	0.00126521	0.000534363	0.0179764	0.000545619	0.000253758	0.0316398	-0.00220311	0.00260762	0.3983	-0.208887	0.077814	0.00731005
QI11833	NAT2	0.0015924	0.00162557	0.327373	0.179129	0.0390381	4.66e-06	0.10965	0.0584834	0.0609143	-0.00368697	0.00272839	0.1767	-0.000544468	0.000561511	0.332314	-0.00295191	0.0454197	0.948185	-0.00300112	0.0144002	0.834926	-0.000660913	0.00111058	0.551823	0.0772524	0.0426613	0.0702765	-0.0251648	0.0245246	0.304932	-0.00720397	0.00108129	3.24e-11	0.000159173	0.000539647	0.76805	-8.07e-05	0.000255332	0.751871	0.00160459	0.00261782	0.539992	0.00926461	0.075696	0.902597
QI4378	SLC5A9	0.0295058	0.00153965	6.32e-77	-0.0245835	0.0369747	0.506188	-0.0419556	0.0553383	0.448418	0.018213	0.00255487	1.29e-12	0.00671294	0.000485647	5.97e-42	0.632493	0.0412797	6.6e-51	0.183828	0.0131277	4.68e-43	0.00318632	0.00105014	0.00243461	0.293839	0.0400394	2.83e-13	0.0969635	0.0231656	2.93e-05	-0.0191613	0.000965028	4.44e-82	0.000853942	0.00048013	0.0754324	0.00229609	0.000224619	4.6e-24	0.0153635	0.00239952	1.96e-10	0.406573	0.0712737	1.29e-08
QI11739	UGT1A10 | UGT1A3 | UGT1A4 | UGT1A5 | UGT1A6 | UGT1A7 | UGT1A8 | UGT1A9	0.00422187	0.00152121	0.00555176	0.77367	0.0365318	2.52e-92	0.219277	0.0544551	5.81e-05	-0.0201	0.00251681	2.03e-15	-0.00133393	0.000518243	0.010111	-0.23191	0.0422717	4.48e-08	-0.0838353	0.013335	3.77e-10	-0.00230584	0.00103803	0.0264079	-0.0735146	0.0399215	0.0656593	-0.168306	0.0227351	1.76e-13	-0.00045508	0.00101972	0.65543	0.00043316	0.000497399	0.383919	-0.0015279	0.000233725	7.56e-11	-0.00228055	0.0023525	0.332474	-0.0338456	0.0708333	0.632817
QI4508	TTC38	0.0176112	0.00160689	2.19e-27	0.0336863	0.0385895	0.382772	-0.137377	0.057772	0.0174793	0.00370647	0.00268979	0.168322	0.000238942	0.000548951	0.663404	0.210797	0.044673	2.49e-06	0.0376334	0.0141522	0.0078793	0.00159356	0.00109482	0.145634	0.16489	0.0420786	9.12e-05	-0.00938138	0.0242539	0.698936	-0.0100689	0.00106046	4.63e-21	-0.00021927	0.000526586	0.677153	-0.00024964	0.000249497	0.317127	0.00622405	0.00244898	0.011125	-0.150649	0.074771	0.0440222
QI4560	SLC10A1	0.0037761	0.00169809	0.0262528	0.101745	0.0405812	0.0122306	0.173429	0.0607304	0.00432859	0.00438781	0.0028395	0.122404	0.00146871	0.000579039	0.0112621	0.1648	0.047263	0.000496943	0.0442598	0.014903	0.00300752	0.00210144	0.00115405	0.0687346	0.0476087	0.0447047	0.286994	0.0808102	0.0254068	0.00148699	0.00196188	0.00114289	0.0861732	-0.000455564	0.00056433	0.419596	0.00114562	0.000264908	1.59e-05	0.00580812	0.00262518	0.0270741	0.035621	0.0802474	0.657159
QI11633	SLC10A1	0.00344746	0.00170839	0.0437003	0.126713	0.040692	0.00186642	0.135298	0.0602741	0.0248724	0.00423381	0.0028719	0.140545	0.000664819	0.000574107	0.24698	0.104257	0.0469941	0.0266073	0.025774	0.0148164	0.0820598	0.00167587	0.00114908	0.14484	0.0262618	0.0447011	0.556921	0.0681994	0.0253939	0.00728542	0.00142969	0.00115064	0.214159	-0.000962205	0.000563862	0.0880569	0.000919644	0.000264234	0.00050975	0.00539741	0.0025884	0.0372058	0.00774054	0.0798845	0.922816
QI4584	CYP4A11	0.0133545	0.00163195	4.22e-16	-0.0426539	0.0391136	0.275585	-0.18911	0.0592912	0.00144166	-0.00146601	0.00271895	0.589806	0.000137812	0.000549098	0.801851	0.072082	0.0453986	0.112459	0.0133389	0.0143325	0.352107	-0.000515153	0.0011069	0.641681	0.0548924	0.042808	0.199851	0.0391322	0.0243965	0.108829	-0.017136	0.00104228	6.07e-58	0.000427369	0.00053018	0.420274	-0.000827619	0.000254555	0.00116447	0.00355087	0.0025122	0.157708	0.0661405	0.0756697	0.382159
QI11581	SEMA3C	0.00712528	0.00161982	1.13e-05	-0.27421	0.0388998	2.27e-12	-0.412893	0.0576807	1.05e-12	-0.00532828	0.00270794	0.0492091	0.000470211	0.000559261	0.400556	-0.0518902	0.0452397	0.251479	0.00630464	0.0143546	0.660547	-0.00160278	0.00110416	0.146733	-0.0204422	0.0425338	0.630831	-0.0405887	0.0244372	0.0968403	-0.000907638	0.00108533	0.403069	0.00617197	0.00052314	2.66e-31	-0.000505077	0.000254384	0.0471977	-0.00095321	0.00259742	0.713676	-0.262189	0.0752617	0.000502286
QI11537	ALDH1A2 | LIPC	0.0157197	0.00154758	8.05e-24	-0.549716	0.0371517	1.02e-47	0.0277625	0.055707	0.618267	-0.00782579	0.00259329	0.00257038	0.00235164	0.000526762	8.38e-06	0.202127	0.0430662	2.82e-06	0.0629879	0.0136446	4.09e-06	-0.000628148	0.00105668	0.552259	0.149701	0.0405448	0.000226623	0.0573665	0.0233227	0.0139672	-0.00713937	0.00102798	4.71e-12	-0.0018513	0.000503209	0.000239107	0.00506561	0.000218578	6.59e-108	0.00391542	0.00237526	0.0994485	0.0329049	0.0720313	0.647841
QI4667	C4orf33	0.0251902	0.00157106	2.25e-55	-0.0661436	0.0377288	0.079691	0.124433	0.0565965	0.0279904	0.0190973	0.00259673	2.52e-13	0.00310328	0.000525541	4e-09	0.326026	0.0434441	8.29e-14	0.0886713	0.0138275	1.68e-10	0.00148352	0.00106985	0.165657	0.174646	0.0411201	2.24e-05	0.248016	0.0232182	4.01e-26	-0.0160603	0.00100702	7.96e-55	-0.000891447	0.000507449	0.0790873	0.00158088	0.000238797	4.36e-11	0.012656	0.00237431	1.11e-07	0.33604	0.0728755	4.19e-06
QI11516	RSAD2	0.0154112	0.00160647	1.85e-21	-0.0402145	0.0385792	0.297323	0.181306	0.0574373	0.00161368	0.0113305	0.00268082	2.45e-05	0.00078809	0.00054448	0.147903	0.196714	0.0447353	1.14e-05	0.0211765	0.0142033	0.136091	0.00178779	0.00109475	0.102573	0.239223	0.041937	1.29e-08	0.137384	0.0240936	1.31e-08	-0.0124943	0.00105032	7.48e-32	-0.00305031	0.000516563	4e-09	0.000350739	0.000247655	0.156828	0.0131876	0.00250389	1.56e-07	0.166002	0.0747392	0.0264269
QI4680	AC008537.1	0.0288251	0.00153406	3.4e-74	-0.0457357	0.0368403	0.214542	0.175392	0.0550452	0.00145717	0.00252624	0.00256467	0.324703	0.00120849	0.00051516	0.0190605	0.265673	0.0425627	4.99e-10	0.0420533	0.0135619	0.00194974	0.000978182	0.0010441	0.348912	0.253178	0.0399924	2.84e-10	0.062904	0.0231201	0.00655449	-0.0206489	0.000950148	9.55e-97	0.000713301	0.000495295	0.149949	0.00112399	0.00023355	1.58e-06	0.0142536	0.00232346	1.06e-09	0.302861	0.0712001	2.17e-05
QI4690	NAT2	0.0211778	0.00158771	2.26e-39	0.00201358	0.0381287	0.957887	-0.194502	0.0571204	0.000670914	0.00225604	0.00264411	0.393605	0.000144913	0.00052205	0.781353	0.161762	0.044253	0.00026161	0.0266594	0.0140362	0.0576274	0.00131509	0.00107534	0.221451	0.263262	0.0413882	2.34e-10	0.170523	0.0237335	8.63e-13	-0.0228778	0.000968032	1.54e-112	-0.000571919	0.000502204	0.254888	0.000488719	0.000237719	0.0398972	0.0138185	0.00236622	6.23e-09	0.101323	0.0739075	0.170506
QI4689	NAT2	0.00609854	0.00163404	0.000193679	0.0592	0.0392501	0.131599	0.0889313	0.0589681	0.131638	0.00792104	0.00273671	0.00382933	0.000582587	0.00055901	0.29743	0.0744463	0.0456649	0.103159	0.0102325	0.014514	0.480864	0.00410183	0.00111405	0.000235984	0.143368	0.0428244	0.00082552	0.0633782	0.0246137	0.0100784	-0.0116585	0.00107304	5.96e-27	-0.000833685	0.000537319	0.120893	0.0013739	0.000252759	5.98e-08	0.0123355	0.00254864	1.41e-06	0.161087	0.0760294	0.0342017
QI4708	C4orf33	0.0230038	0.00156809	5.76e-47	-0.124469	0.0376576	0.000961049	0.0876155	0.0564234	0.120582	0.0259389	0.00257099	1.58e-23	0.00479689	0.00051764	3.97e-20	0.454263	0.0429557	1.2e-25	0.135655	0.0136434	6.69e-23	0.00247282	0.00106763	0.0206219	0.223533	0.0409555	5.25e-08	0.277576	0.0230416	1.32e-32	-0.0172483	0.000997195	1.06e-63	-0.00105489	0.000503405	0.0362258	0.00174499	0.000237133	2.5e-13	0.0170854	0.00237762	9.89e-13	0.341339	0.0727279	2.82e-06
QI4687	ALDH1A2	0.0128089	0.00157118	5.36e-16	-0.488039	0.0377318	3.44e-37	0.160443	0.0564883	0.00454075	-0.000563088	0.00263704	0.830929	0.00261619	0.000539818	1.33e-06	0.249648	0.0436453	1.18e-08	0.0771982	0.0138249	2.59e-08	0.000549186	0.00107263	0.608694	0.1667	0.0411355	5.21e-05	0.125638	0.0235929	1.09e-07	-0.00332735	0.00105131	0.00156809	-0.00193973	0.00051888	0.000189427	0.00370872	0.000235319	1.87e-53	0.00711247	0.00246191	0.00391273	0.0342201	0.0731603	0.640007
QI11461	CYP4A11	0.0141526	0.0016122	2.86e-18	-0.0440711	0.038741	0.255393	-0.227032	0.0581442	9.67e-05	-0.000149883	0.00269341	0.955626	-0.000509856	0.000543901	0.348639	0.0190633	0.0450274	0.672058	-0.000989919	0.0142838	0.944753	-0.000731697	0.00109785	0.50516	0.0542119	0.0423353	0.200465	0.0299809	0.0242989	0.217369	-0.0203716	0.00101013	1.92e-84	0.000938073	0.000518493	0.0705357	-0.00133175	0.000246045	6.79e-08	0.00515017	0.00248109	0.0380627	0.0221794	0.0750542	0.767625
QI4755	ALDH1A2	0.0111978	0.00158252	1.88e-12	-0.409467	0.0380041	1.53e-26	0.0867356	0.0568058	0.126907	-0.0083114	0.00265222	0.0017441	0.00196029	0.00053923	0.000283132	0.254672	0.0439393	7.57e-09	0.0823486	0.0139326	3.84e-09	0.000968417	0.00108104	0.370428	0.0407128	0.0415488	0.327232	0.0484762	0.023868	0.0423502	-0.00857448	0.0010464	3.83e-16	0.000429941	0.00051851	0.407079	0.00424449	0.000231416	1.2e-70	0.00471407	0.00242531	0.0520935	0.00702018	0.073691	0.924111
QI11418	ALDH1A2	0.0105207	0.00157292	2.72e-11	-0.518255	0.0377781	1.79e-41	0.21057	0.0565673	0.000201278	-0.00225051	0.00263836	0.393737	0.00323328	0.000537392	2.04e-09	0.304973	0.0435462	3.13e-12	0.100197	0.0137585	4.28e-13	0.00367956	0.00107254	0.000610918	0.149818	0.0412071	0.000282298	0.110107	0.0236485	3.38e-06	-0.0062347	0.0010473	2.97e-09	0.000327174	0.000517244	0.527097	0.0049214	0.000225884	1.36e-96	0.00617726	0.00237314	0.0093206	0.0594458	0.0732362	0.417035
QI4773	ALDH1A2	0.015221	0.00159466	2.9e-21	-0.289028	0.0382958	6.01e-14	0.341482	0.0569914	2.35e-09	0.00783191	0.00267118	0.00339578	0.00447862	0.000541062	2.01e-16	0.416474	0.0438396	4.41e-21	0.134152	0.0138805	9.57e-22	0.00372042	0.00108661	0.000626456	0.217919	0.0416679	1.82e-07	0.216418	0.0237081	1.31e-19	-0.00605467	0.00106204	1.32e-08	-0.00115296	0.000520011	0.0266996	0.00626177	0.000216397	2.72e-159	0.00994953	0.00240458	3.68e-05	0.123598	0.0742193	0.0959667
QI4775	ALDH1A2	0.0137807	0.0015753	3.72e-18	-0.412288	0.0378308	4.19e-27	0.282394	0.0565208	6.21e-07	0.00116525	0.00264126	0.659124	0.0038643	0.000537311	8.37e-13	0.358337	0.0434735	2.58e-16	0.11683	0.013741	3.04e-17	0.00279833	0.00107489	0.00928146	0.175189	0.0412312	2.22e-05	0.133349	0.0236409	1.87e-08	-0.00388422	0.00105277	0.000229054	-0.00037733	0.000519663	0.467842	0.00491903	0.000226773	7.87e-96	0.00767027	0.00237708	0.00127545	0.0608121	0.073346	0.407113
QI11307	SLCO1A2	0.000399617	0.00163427	0.806844	-0.0337696	0.0392469	0.389622	0.216779	0.0585356	0.000216971	0.028341	0.00268772	1.65e-25	0.00632207	0.000547542	4.31e-30	0.37285	0.0450997	2.11e-16	0.148269	0.0141737	3.94e-25	0.001922	0.00111579	0.085082	0.234648	0.0426806	4.2e-08	0.183394	0.0244177	7.91e-14	0.00455655	0.00109226	3.12e-05	0.00330776	0.000526394	3.88e-10	0.00319464	0.000247391	5.44e-37	0.0105808	0.00250045	2.44e-05	0.00599627	0.076101	0.937203
QI4887	SLCO1A2	-0.000127256	0.00163314	0.937897	-0.0329248	0.0392199	0.401267	0.233277	0.0584451	6.74e-05	0.0267177	0.00269118	7.62e-23	0.00599416	0.000547844	2.95e-27	0.341939	0.0451644	5.03e-14	0.138645	0.014191	3.53e-22	0.00154175	0.00111503	0.16687	0.215564	0.0426876	4.71e-07	0.18298	0.0244019	8.66e-14	0.00524596	0.00109014	1.57e-06	0.00307183	0.000527103	6.34e-09	0.00306694	0.00024759	2.96e-34	0.0097662	0.00249197	9.24e-05	-0.0224106	0.0760475	0.768251
QI4952	UGT1A1 | UGT1A10 | UGT1A3 | UGT1A4 | UGT1A5 | UGT1A6 | UGT1A7 | UGT1A8 | UGT1A9	-0.00176475	0.00164134	0.282387	0.106465	0.0394204	0.00696083	-0.145905	0.0589686	0.0134107	-0.00708685	0.00274697	0.00993514	0.000481585	0.000550924	0.382125	-0.243519	0.0456333	1.03e-07	-0.0798009	0.0144885	3.98e-08	-0.00116686	0.00112075	0.297901	-0.12887	0.0430628	0.00279067	-0.149958	0.0246107	1.26e-09	0.00708299	0.00109265	1.07e-10	-0.000650141	0.000529233	0.21939	-0.000445412	0.000250423	0.0754201	-0.0012423	0.00251948	0.62202	-0.260598	0.0762263	0.000638316
QI11242	UGT1A1 | UGT1A10 | UGT1A3 | UGT1A4 | UGT1A5 | UGT1A6 | UGT1A7 | UGT1A8 | UGT1A9	0.00137004	0.00164738	0.405682	0.105883	0.0395615	0.00748578	-0.165215	0.0591566	0.00526117	-0.00411176	0.00276149	0.136612	0.00127442	0.000555771	0.0219255	-0.213077	0.0458449	3.51e-06	-0.0619539	0.0144869	1.96e-05	-0.00119705	0.00112498	0.287395	-0.0797451	0.0432393	0.065251	-0.115791	0.0247656	3.07e-06	0.00465869	0.00110094	2.4e-05	0.000225667	0.00053338	0.672267	0.000309084	0.000252518	0.221063	0.00171086	0.00253557	0.499929	-0.249933	0.0765538	0.00110886
QI4974	ALDH1A2	0.00603147	0.00162075	0.000202148	-0.366745	0.0390077	1.1e-20	0.168133	0.0580576	0.0038103	-0.0150795	0.00271217	2.96e-08	0.0021366	0.000540932	8.04e-05	0.220159	0.0451726	1.16e-06	0.0725999	0.0142763	3.93e-07	0.00113733	0.00110818	0.304839	0.052801	0.0426274	0.215578	-0.00514842	0.0243821	0.832782	-0.00775062	0.00107735	8.1e-13	-0.000194996	0.000519109	0.707219	0.00410138	0.000231798	4.35e-66	0.00219137	0.0024888	0.378716	0.106287	0.0756504	0.160143
QI5099	PHYHD1	-0.000430435	0.00158803	0.786374	0.201579	0.0381365	1.35e-07	0.142872	0.0572088	0.0125704	-0.00542012	0.00266217	0.0418487	-2.14e-06	0.000549576	0.996888	-0.0142782	0.0443824	0.747699	-0.00218691	0.0140963	0.876722	-0.000903455	0.00108464	0.404943	-0.03941	0.0416941	0.344631	0.0162374	0.0239667	0.498146	-0.00292798	0.00106315	0.00592498	-0.000795334	0.000528768	0.132675	-0.000243999	0.000249912	0.32899	-0.00251884	0.0024131	0.296714	0.0389	0.0739442	0.59888
QI11083	PHYHD1	-0.000657108	0.00163093	0.68705	0.217046	0.0391667	3.28e-08	0.159523	0.058751	0.00666462	-0.00428886	0.00273443	0.116889	-6.59e-05	0.000564348	0.907006	-0.00733141	0.0455817	0.87223	-0.000745768	0.0144825	0.958935	-0.000315331	0.00111399	0.777149	-0.0338968	0.0428225	0.428683	0.0218313	0.0246123	0.375153	-0.00336811	0.00109148	0.00205022	-0.000808987	0.000542656	0.136142	-0.000296771	0.000256552	0.247476	-0.00173137	0.00245973	0.481599	0.0625266	0.0759361	0.410346
QI5101	PHYHD1	-0.000622977	0.00164711	0.705295	0.152829	0.0397005	0.000121094	0.17897	0.0593384	0.00258482	-0.00247465	0.00278035	0.373519	2.65e-05	0.000563461	0.962454	-0.0380523	0.046285	0.411076	0.00141778	0.0147575	0.923471	-0.000389812	0.00112959	0.730053	-0.00197868	0.0433972	0.963637	0.0179965	0.0249638	0.471032	0.00231298	0.00111126	0.0374926	-0.000588377	0.000544182	0.279709	-6.68e-05	0.000256386	0.794458	-0.0017188	0.00254857	0.500138	-0.151613	0.0766872	0.0481407
QI5171	PYROXD2	0.0195031	0.00157602	2.88e-34	-0.252949	0.0378592	2.86e-11	-0.0714122	0.0567421	0.208304	0.0172886	0.00261804	4.8e-11	0.00195215	0.000534282	0.000263648	0.298065	0.0436685	1.07e-11	0.0620883	0.0138884	8.13e-06	1.35e-05	0.00107492	0.989952	0.177987	0.0412566	1.66e-05	0.154859	0.0236002	6.33e-11	-0.0161178	0.00101135	9.43e-55	7.38e-05	0.000512849	0.885541	0.000635216	0.000243209	0.0090596	0.0128712	0.00233976	4.34e-08	0.200555	0.0732895	0.0062502
QI5169	C4orf33	0.0244285	0.00157078	2.48e-52	0.016772	0.0377221	0.65663	0.185796	0.0564191	0.00100342	0.00836777	0.00261325	0.00138013	0.0048284	0.000517357	2.18e-20	0.46459	0.0429823	1.07e-26	0.139261	0.013643	5e-24	0.00315003	0.00106624	0.00316004	0.253052	0.0409639	7.48e-10	0.043711	0.0236944	0.0651773	-0.017953	0.000996045	1e-68	0.000640231	0.000503057	0.203249	0.00105586	0.000238253	9.75e-06	0.013183	0.00244901	8.33e-08	0.27153	0.0729605	0.00020194
QI10992	C4orf33	0.0227154	0.00157621	1.92e-45	-0.0205595	0.0378493	0.58704	0.201117	0.0566366	0.000390248	0.00503766	0.00261437	0.0540945	0.00265435	0.000520676	3.69e-07	0.324233	0.043632	1.43e-13	0.0920837	0.0138645	3.74e-11	0.0028077	0.00106632	0.00850906	0.230775	0.0411501	2.25e-08	0.0460499	0.0237757	0.0528668	-0.0215998	0.000973154	1.65e-100	-0.000164166	0.000501291	0.743328	0.000787596	0.000237284	0.000915535	0.0164104	0.00236405	5.46e-12	0.197553	0.073467	0.00720985
QI10980	CYP4F2	-0.00179259	0.00158669	0.258675	0.559238	0.0382206	1.1e-46	-0.161691	0.0571385	0.00469293	0.000848798	0.00267252	0.750812	0.00121398	0.000533324	0.022917	0.138926	0.0446418	0.00187783	0.0386545	0.0140746	0.00606685	-0.00197399	0.00108232	0.0682857	-0.0528074	0.0417145	0.205651	-0.125706	0.024155	2.1e-07	0.00266398	0.00108444	0.0140911	0.00324925	0.000507884	1.89e-10	0.00020198	0.000239565	0.399249	-0.00335142	0.00237869	0.159039	-0.0645255	0.0743598	0.385611
QI10969	AGXT2	0.0124586	0.00162229	2.2e-14	0.173055	0.0389467	9.21e-06	-0.230503	0.0582064	7.68e-05	0.0398469	0.00261091	1.56e-50	0.00363431	0.000543304	2.75e-11	0.462833	0.0444479	6.28e-25	0.137666	0.01412	4.28e-22	0.00389401	0.00110431	0.000428502	0.35868	0.0420346	2.32e-17	0.168161	0.0242651	5.22e-12	-0.017451	0.00103517	9.54e-61	0.000110292	0.000525635	0.83382	0.00255308	0.000243731	3.66e-25	0.0152202	0.0025309	2.21e-09	0.22494	0.0753861	0.00287168
QI10958	CYP4F2	0.000896429	0.00159584	0.574348	0.427483	0.0383241	2.74e-28	-0.205901	0.0573685	0.000337689	0.00722445	0.00266612	0.00677589	0.00131832	0.00053704	0.0141632	0.182571	0.0444598	4.14e-05	0.0453098	0.0140985	0.00132543	-0.00190202	0.00108706	0.0802843	-0.0640884	0.0418882	0.126135	-0.0883622	0.0240279	0.000240072	0.00244649	0.00106876	0.0221505	0.00197086	0.000512204	0.000122165	4.79e-05	0.00024434	0.844438	-0.000366885	0.00237073	0.877032	-0.115604	0.074279	0.119741
QI10834	CYP4A11	0.00261065	0.00163042	0.109444	0.181549	0.0391544	3.71e-06	-0.126091	0.0586415	0.0316269	0.0175151	0.00271314	1.27e-10	0.00254844	0.000538605	2.35e-06	0.241954	0.0453314	1.02e-07	0.0627542	0.0143565	1.28e-05	-0.000176002	0.00111221	0.874275	0.0620293	0.0427976	0.14735	0.0106232	0.0246022	0.665921	0.00294931	0.00109199	0.00695866	0.0015725	0.000513807	0.00223324	0.000585994	0.000245305	0.0169747	0.00319781	0.00253133	0.206655	-0.0777256	0.0759072	0.305946
QI10761	UGT1A1 | UGT1A10 | UGT1A3 | UGT1A4 | UGT1A5 | UGT1A6 | UGT1A7 | UGT1A8 | UGT1A9	7.68e-05	0.00170934	0.964152	0.023326	0.0412956	0.572224	-0.0856726	0.0627452	0.17225	0.00667418	0.00287024	0.0201354	0.00054752	0.000588139	0.351983	-0.190097	0.0484843	9.06e-05	-0.0459928	0.0155377	0.00310521	-0.00169808	0.00118899	0.153366	-0.167819	0.0450641	0.000200429	-0.0428105	0.0264079	0.105117	0.00257216	0.00118841	0.0305304	-0.00233125	0.000555763	2.84e-05	-0.00092976	0.000268619	0.000547364	0.00153259	0.00263186	0.560434	-0.171403	0.0800288	0.0323088
QI5469	CYP4A11	0.00373487	0.00161909	0.0211417	0.230278	0.0388608	3.5e-09	-0.095124	0.0581497	0.101987	0.018981	0.00268865	2.11e-12	0.00375326	0.000527903	1.51e-12	0.336288	0.0448105	8.28e-14	0.09983	0.0142553	3.15e-12	0.00085896	0.00110332	0.436326	0.139937	0.0424155	0.000982056	0.0158602	0.0244125	0.515957	0.00291005	0.00108879	0.00756799	0.00262217	0.000502209	1.92e-07	0.00128421	0.000239833	9.35e-08	0.00482422	0.00250815	0.0545924	-0.0176683	0.0753183	0.81455
QI10705	CYP4A11	0.00343237	0.00163678	0.0360823	0.0417291	0.0393071	0.288504	-0.0894226	0.0588431	0.128707	0.0116257	0.00273603	2.22e-05	0.00213709	0.000527189	5.19e-05	0.0567724	0.0457349	0.214588	0.0141912	0.0144505	0.326159	0.000973999	0.00111614	0.38293	0.0185023	0.0429795	0.666872	0.0188917	0.0246955	0.444346	0.000621677	0.00109754	0.571149	0.00187438	0.000502534	0.00019585	0.000476179	0.000239967	0.0473245	0.000262712	0.00259126	0.919257	-0.179178	0.076141	0.0186809
QI10664	APIP	0.0193437	0.0015927	4.26e-33	-0.0631949	0.0382226	0.0983769	0.0119826	0.0571164	0.833845	0.0053472	0.00265542	0.0441394	0.00232268	0.000537182	1.59e-05	0.278954	0.0441423	3.06e-10	0.0519254	0.0141126	0.000238412	0.000986542	0.00108252	0.362197	0.195179	0.0416711	2.95e-06	0.0458829	0.0239831	0.0558349	-0.0213021	0.000985806	9.95e-96	-0.000496309	0.000515208	0.335482	0.00154045	0.000243242	2.84e-10	0.00644528	0.00244365	0.00842569	0.244492	0.0738811	0.000947557
QI5541	CYP4A11	-0.00300763	0.0016374	0.0663424	-0.065391	0.0393221	0.0964345	-0.245572	0.0588213	3.07e-05	0.00645682	0.00273889	0.0184707	0.00129488	0.000544673	0.0175114	-0.0106898	0.0457622	0.815316	0.00644829	0.0144583	0.655639	-0.000529276	0.00111623	0.63542	-0.0602817	0.0429819	0.160882	-0.0457551	0.0246925	0.06399	-0.0017295	0.00109757	0.115199	0.00162866	0.000521	0.00179225	-0.000517414	0.000247355	0.0365568	-0.000184266	0.0025292	0.941929	-0.161979	0.076184	0.0335798
QI10524	DMGDH	0.0234982	0.00158139	4.36e-48	0.0518998	0.0379561	0.171623	-0.105561	0.0569962	0.0641237	0.0210778	0.00261381	1.09e-15	0.00056056	0.00054119	0.300399	0.185688	0.0440167	2.54e-05	0.0354343	0.0139599	0.011196	0.0014283	0.00107934	0.185845	0.159518	0.0414263	0.000120512	0.0809403	0.0237665	0.000669623	-0.0180101	0.00100166	2.12e-68	0.00203231	0.000517011	8.69e-05	-2.4e-06	0.00024799	0.992295	0.011803	0.00241137	1.08e-06	0.0881096	0.0736226	0.231498
[truncated: 115 more rows]

## Sheet: S. Data 5 SNP-Phenotype
Metabolites	Gene	Location	snp	rsid	hg19_coordinates	hg38_coordinates	a1	a2	trait	efo	study	pmid	ancestry	year	beta	se	p	direction	n	n_cases	n_controls	n_studies	unit	dataset
[truncated: 1,042 more rows]

## Sheet: S. Data 6 MS MS 
Feature	m/z	RT	Metabolite Annotation	Associated Gene(s)	Mode	Collision Energy	Fragments (Abundance)
QI10291	538.483	6.47	CAR(26:1)	GAL	DDA	10,25,50V	85.0285 (100), 60.0807 (10.1)
[truncated: 36 more rows]

## Sheet: S. Data 7  GNPS Node Map
Feature_ID	GNPS Node ID (ClusterIdx)	row m/z	row retention time (s)	row retention time (min)	Collision Energy
[truncated: 3,072 more rows]
